# Supplementary material for: Identification of glucocorticoid-related genes in systemic lupus erythematosus using bioinformatics analysis and machine learning
Source: PLoS One. 2025 Mar 25;20(3):e0319737. doi: 10.1371/journal.pone.0319737 (PMC11936220; doi:10.1371/journal.pone.0319737)
Supplement: S2 Table — (CSV) [file pone.0319737.s002.csv]

sample	group
GSM4287251	1
GSM4287252	1
GSM4287253	1
GSM1228863	1
GSM1228864	1
GSM1228865	1
GSM1228873	1
GSM1228874	1
GSM1228875	1
GSM1228877	1
GSM1228883	1
GSM1228884	1
GSM1228885	1
GSM1228886	1
GSM1228887	1
GSM1228888	2
GSM1228889	2
GSM1228890	2
GSM1228891	2
GSM1228892	1
GSM1228893	1
GSM1228894	2
GSM1228895	2
GSM1228896	2
GSM1228897	2
GSM1228898	2
GSM1228899	2
GSM1228900	2
GSM1228901	2
GSM1228902	2
GSM1228903	2
GSM1228904	2
GSM1228905	2
GSM1228906	2
GSM1228907	2
GSM1228908	2
GSM1228909	2
GSM1228910	2
GSM1228911	2
GSM1228912	2
GSM1228913	2
GSM1228914	2
GSM1228919	1
GSM1228920	1
GSM1228921	1
GSM1228922	1
GSM1228923	1
GSM1228924	1
GSM1228925	1
GSM1228926	1
GSM1228927	1
GSM1228928	1
GSM1228929	1
GSM1228930	1
GSM1228931	1
GSM1228932	1
GSM1228933	1
GSM1228934	1
GSM1228935	1
GSM1228936	1
GSM1228937	1
GSM1228938	1
GSM1228939	1
GSM1228940	1
