# Supplementary material for: Identification of glucocorticoid-related genes in systemic lupus erythematosus using bioinformatics analysis and machine learning
Source: PLoS One. 2025 Mar 25;20(3):e0319737. doi: 10.1371/journal.pone.0319737 (PMC11936220; doi:10.1371/journal.pone.0319737)
Supplement: S3 Table — (CSV) [file pone.0319737.s003.csv]

	logFC	AveExpr	t	P.Value	adj.P.Val	B	gene_symbol	group
RAP2C	1.76253484537688	10.1994857482024	28.9329972324333	1.55259284527465e-38	1.90021838333164e-34	77.0963942538764	RAP2C	up
KLHL20	2.12330930204126	8.38547437711456	27.3507857290405	4.39165577703833e-37	2.68747375275861e-33	73.8777220200414	KLHL20	up
TM2D1	1.49266694771207	10.5350210598152	26.6164815026145	2.1908486287885e-36	8.93793212258082e-33	72.3243427687235	TM2D1	up
CBLL1	1.59440064738732	9.50575535339857	24.0138527755142	8.92290377251457e-34	2.73018548179515e-30	66.486663815413	CBLL1	up
TANK	1.92116460490577	10.6593095866749	23.0708808874375	8.97109408422278e-33	2.19594440993605e-29	64.2336036847123	TANK	up
STXBP3	1.40715165238665	10.9746348875784	22.0287221494003	1.25567416847465e-31	2.5613660246602e-28	61.6508658383438	STXBP3	up
U2AF2	1.21400271510586	11.2711628559512	21.929081250958	1.62419240231214e-31	2.83978440169975e-28	61.3986382288758	U2AF2	up
CAPZB	1.16382346098646	12.3602239012721	21.3205150846334	7.97613808095569e-31	1.11807149121346e-27	59.8374485248564	CAPZB	up
ACSL4	2.2002845569777	9.64992388195147	21.3090419582739	8.2217856204928e-31	1.11807149121346e-27	59.8076700018391	ACSL4	up
SECISBP2L	1.42923842821189	9.54035711120984	20.9593112581936	2.08506652258225e-30	2.39194890703349e-27	58.8936948383544	SECISBP2L	up
ABHD3	2.04366233697201	10.8844210392046	20.9217573172767	2.30578282682306e-30	2.39194890703349e-27	58.794828051605	ABHD3	up
MICU2	1.01951034352469	11.2290241454826	20.9154296212009	2.34523955261066e-30	2.39194890703349e-27	58.7781554459356	MICU2	up
C1D	1.23824737016094	10.3655988015746	20.8351201994783	2.90974793106333e-30	2.73941576371416e-27	58.5662014229894	C1D	up
FMR1	1.22973719343221	10.6733093912716	19.7473184933606	5.75046989918459e-29	5.02714293543715e-26	55.6300423618618	FMR1	up
PRKAR1A	1.39317383473959	12.491153158686	19.4459924328962	1.34223684804447e-28	1.09517578554775e-25	54.7946758321607	PRKAR1A	up
LYPLA1	1.1609316318909	11.7034838254182	19.1869756344633	2.80247154562888e-28	2.1437155779345e-25	54.068745111356	LYPLA1	up
FAM49B	1.02035799984505	11.7483598732826	19.0101705463403	4.65091458377187e-28	3.34838491710494e-25	53.5690004506011	FAM49B	up
FUBP3	1.59393400414619	9.25872122090136	18.9092124421967	6.22023497530377e-28	4.22941421459682e-25	53.2820886479261	FUBP3	up
SUCO	1.41928789077278	9.4555198936075	18.7642992410145	9.45971614792819e-28	6.09355083865753e-25	52.8682771855736	SUCO	up
NIPBL	1.098947685958	10.7129237473598	18.4434607134097	2.41263836469491e-27	1.47641404727505e-24	51.9436985234248	NIPBL	up
ATP11B	1.04947242269378	10.4183314489549	18.1419810337913	5.87534144151788e-27	3.4242049477494e-24	51.0642334195019	ATP11B	up
NDUFA5	1.34668537347427	10.8116039341214	18.0916210725363	6.82382657030968e-27	3.74962550579733e-24	50.9163065073376	NDUFA5	up
ITFG1	1.88703666850786	9.75237835885586	18.0808309057051	7.04644061061677e-27	3.74962550579733e-24	50.8845734153267	ITFG1	up
TTF2	1.55278778798365	8.08710785083933	17.9806359459119	9.49948206961347e-27	4.84434004374997e-24	50.5892628208155	TTF2	up
SMARCA2	1.14610043070353	10.7996940999648	17.5168041800703	3.8429321003541e-26	1.88134583904935e-23	49.2068880160021	SMARCA2	up
ALG13	1.68784528733046	10.1361058659177	17.4656568962954	4.48997903836683e-26	2.11357128656045e-23	49.0528977793522	ALG13	up
NAA50	1.38172117199275	11.2488983065924	17.390477148037	5.64699318375823e-26	2.55976109540804e-23	48.8259872974902	NAA50	up
ATP5IF1	1.78197918135428	10.913757312884	17.1172998958755	1.30622946780534e-25	5.70962230588199e-23	47.9957776119493	ATP5IF1	up
POLK	1.69498227973278	8.84381130617632	17.0837566786144	1.44876947521979e-25	6.11430676110863e-23	47.8932177988328	POLK	up
OTUD4	0.924689329378129	10.2052074543393	16.9455784989295	2.22275893981661e-25	9.06811555480517e-23	47.4692957615897	OTUD4	up
PTP4A1	1.82451413326043	10.4225615755687	16.8343707490131	3.14202272309514e-25	1.24049084219231e-22	47.1264320983551	PTP4A1	up
UBA3	0.974317720099629	11.4664079375495	16.8083459903903	3.40782958040493e-25	1.3033883198305e-22	47.0459775792086	UBA3	up
MED4	1.16785116478022	10.2546330140812	16.7960748761241	3.54094880394469e-25	1.31326280034785e-22	47.0080131960638	MED4	up
NIPSNAP3A	1.59595505032274	9.87862005916284	16.7804391435343	3.7182248343619e-25	1.33845158081633e-22	46.9596126725328	NIPSNAP3A	up
MIA2	1.4705533805284	8.39514818117616	16.7405699473344	4.21202303928009e-25	1.47288428507854e-22	46.8360618519245	MIA2	up
CREB1	1.32309893991802	10.5509110716871	16.6288501030916	5.97968630820135e-25	2.00685711567947e-22	46.4888140565321	CREB1	up
SDHAF3	1.36764513323232	8.24048197288536	16.6242400093589	6.06697551108262e-25	2.00685711567947e-22	46.4744519985228	SDHAF3	up
TSPYL1	1.02136839359184	11.6958910646076	16.5620821328016	7.37801473423337e-25	2.37630321927058e-22	46.2805528071491	TSPYL1	up
RB1	1.13520428946863	10.4769928709181	16.4800426287671	9.55852918340314e-25	2.99966253014541e-22	46.0239036430253	RB1	up
UFL1	1.39305027083241	10.2501137818259	16.4235567088901	1.14293062033156e-24	3.49708196555949e-22	45.8467112871654	UFL1	up
ARPP19	1.23151062316511	9.62028027324093	16.4143573841926	1.17673394505093e-24	3.51269433011666e-22	45.8178162077337	ARPP19	up
HERPUD2	0.873557520674785	11.2242438830343	16.3578766499175	1.40764613524512e-24	4.10194786887262e-22	45.6401799985297	HERPUD2	up
RBL1	1.57593053438544	7.92779498125016	16.3261490196752	1.55696467321959e-24	4.43155596175221e-22	45.5402203026141	RBL1	up
TSC22D2	0.92203752136721	10.3240755671403	16.2864835296897	1.76641482137538e-24	4.90369279010407e-22	45.4150757185788	TSC22D2	up
RHEB	1.13335283352138	10.707714451827	16.2800508435187	1.80297553357859e-24	4.90369279010407e-22	45.3947621309991	RHEB	up
KPNA2	1.4798194011514	10.686319030473	16.1080606757716	3.12376384894754e-24	8.31124907549325e-22	44.8497234762751	KPNA2	up
RPL27A	-1.26968392854909	10.6729388121612	-16.0962730235142	3.24409971510855e-24	8.31316709833815e-22	44.8122327295124	RPL27A	down
QKI	0.871699366145609	11.7347745428473	16.0947169402618	3.26033189574501e-24	8.31316709833815e-22	44.8072822890895	QKI	up
SS18	1.17510464526849	9.09645198454862	16.0635376638048	3.60347395283152e-24	9.00059545075612e-22	44.7080261686531	SS18	up
CEP57	1.02951957710447	9.35197092715572	16.0103988941934	4.27472256992224e-24	1.04636659066557e-21	44.5385828427665	CEP57	up
EP300	1.66302824442595	9.81275530447427	15.9682126355625	4.89677663904822e-24	1.17513037814336e-21	44.4038108709715	EP300	up
CUL4A	1.23212659040492	9.96672086111979	15.9588974360021	5.04604827415883e-24	1.18766509283519e-21	44.374021506479	CUL4A	up
UFM1	0.846179584403458	10.5756464521568	15.9281657114256	5.57195903011728e-24	1.28670201074727e-21	44.2756660340974	UFM1	up
KRIT1	1.51321276273715	9.22351840363119	15.8842395459029	6.42151597191444e-24	1.45542470333816e-21	44.1348755564289	KRIT1	up
OTUD6B	1.20922266506672	8.55281578312565	15.8249709762112	7.77957404235598e-24	1.73116739462536e-21	43.9445239572076	OTUD6B	up
SSR1	0.805016890017653	12.9073220186712	15.7343369868672	1.0440689001035e-23	2.2818498693512e-21	43.6525770521242	SSR1	up
KIAA1191	0.655462664421984	10.736405855127	15.6512893958101	1.36833718208637e-23	2.93808399500966e-21	43.3841523969185	KIAA1191	up
RP2	1.61103146832071	10.0067109882214	15.6013923173666	1.61044635841231e-23	3.39831947941522e-21	43.2224544967461	RP2	up
EFR3A	1.263643000331	10.7694189429912	15.5449861972601	1.93682406649718e-23	4.01776097455237e-21	43.039281412073	EFR3A	up
UBE2E1	0.651975100900996	12.1421209915665	15.4638972377293	2.52699550101259e-23	5.15464965614886e-21	42.7752421906225	UBE2E1	up
SENP7	1.61625605184735	9.01877085867234	15.3676104672844	3.46920063273722e-23	6.92980190337345e-21	42.460624706569	SENP7	up
EIF4E	1.03953773614595	9.91540897788609	15.360284691229	3.55402794486762e-23	6.92980190337345e-21	42.4366391037355	EIF4E	up
AKAP1	1.00718387524942	9.56456393578722	15.359171420389	3.56710123304622e-23	6.92980190337345e-21	42.4329934992026	AKAP1	up
CDC73	1.17779987726454	9.64508397074556	15.3181966523213	4.08368687745988e-23	7.80941307706741e-21	42.2987037393738	CDC73	up
MARCH7	1.0550166380019	11.5426264476058	15.3068009754383	4.24037445808109e-23	7.98429892191607e-21	42.2613175364005	MARCH7	up
PRPF39	0.973737344506324	9.19689384378531	15.2949388754222	4.40994057845496e-23	8.17776708177428e-21	42.2223834196504	PRPF39	up
STRN3	1.34577936062213	8.8697226889602	15.2470959861949	5.16643085465305e-23	9.43760406419384e-21	42.065168752693	STRN3	up
UBQLN1	0.676719738519981	11.7619529444879	15.2237211964056	5.58250492331749e-23	1.00476879053651e-20	41.9882508085478	UBQLN1	up
GLYR1	0.990866596407729	10.8006255545858	15.2024558237116	5.99042655681787e-23	1.06256276273759e-20	41.9182131562352	GLYR1	up
BCAP31	-0.673163141928361	11.7836565500268	-15.1905607783721	6.23162007539858e-23	1.08955425861147e-20	41.8790113703164	BCAP31	down
ATP2C1	0.994631700679779	8.46365923650319	15.1509812594212	7.10720179128027e-23	1.22514144680957e-20	41.7484404086206	ATP2C1	up
SUCLG2	1.01771088864641	10.3267158350028	15.1429289722653	7.30004212555895e-23	1.24090577187106e-20	41.7218515984062	SUCLG2	up
RAD21	0.890218800888858	11.9757713075411	15.1329746942358	7.54576465776739e-23	1.26510429652623e-20	41.6889708309776	RAD21	up
AKIRIN2	1.21903507257498	10.5228130892427	15.1020612568339	8.36351459742105e-23	1.38325750213292e-20	41.5867767873802	AKIRIN2	up
ARRDC3	1.44313860029666	11.051345480815	14.9509167617794	1.3855424209358e-22	2.26102049197777e-20	41.0853457159949	ARRDC3	up
CDC42SE1	-0.981228909994188	12.2662857676923	-14.9464397588922	1.40647700540225e-22	2.26498316698923e-20	41.0704479694173	CDC42SE1	down
CHUK	0.878162370432843	9.23256849224668	14.8121715509865	2.20783291543737e-22	3.50930740935558e-20	40.6224489514046	CHUK	up
CDC14A	1.62790606219921	8.58582521246677	14.7987597276857	2.30984052156241e-22	3.62437668505158e-20	40.5775707481273	CDC14A	up
MAGOHB	1.71993474248633	7.93087132738479	14.7667782905628	2.5727470788412e-22	3.98580398708069e-20	40.4704613411947	MAGOHB	up
SERINC1	0.828725566260323	12.0861011396311	14.745997946	2.75959859848863e-22	4.22184090586279e-20	40.4007944966987	SERINC1	up
NDFIP1	0.892083538227798	11.5985373349346	14.4798076733753	6.80752983617619e-22	1.0286093538884e-19	39.5034167135603	NDFIP1	up
ISOC1	1.1649683516829	9.45525188115618	14.3934242428272	9.14297389173749e-22	1.36464460318262e-19	39.2102185782023	ISOC1	up
NOL7	-0.925056744422395	11.6513936570447	-14.3352964557084	1.11562301441851e-21	1.64507350282748e-19	39.0123763545785	NOL7	down
TCERG1	0.767770330515217	10.4592382188751	14.2750456598795	1.3718341688689e-21	1.9987950467603e-19	38.8068427574031	TCERG1	up
CASC4	1.09253973237258	11.058283452288	14.2647965493375	1.42100166935882e-21	2.04607522720972e-19	38.7718327740331	CASC4	up
DARS	1.35960353154809	10.3023725657375	14.2496933746817	1.49672168598266e-21	2.1149390812598e-19	38.7202167616768	DARS	up
AFTPH	0.832866090276243	10.8448445065153	14.2484008346711	1.50338834929e-21	2.1149390812598e-19	38.7157980437851	AFTPH	up
STAG2	1.04548314900646	11.1623051667082	14.2305362296918	1.59866546546929e-21	2.22341666271348e-19	38.6547031870239	STAG2	up
ZFAND6	0.779564178130581	11.8888722360718	14.1894523401711	1.8416049474303e-21	2.52950914366107e-19	38.5140428633692	ZFAND6	up
ACAP2	0.923097003315039	12.0039514675539	14.1849718897152	1.87026188093522e-21	2.52950914366107e-19	38.4986896509136	ACAP2	up
SRSF11	1.14765603744279	12.1894460036279	14.1833489908794	1.88075277451718e-21	2.52950914366107e-19	38.4931277969867	SRSF11	up
RSL24D1	1.13250872497304	11.5635651890855	14.1641883435806	2.00920382817674e-21	2.67289626663643e-19	38.427436111199	RSL24D1	up
ACTR1A	-0.869663202030468	10.110287392993	-14.1255100216141	2.29617657188994e-21	2.99304412606507e-19	38.29468245298	ACTR1A	down
LDLRAD4	1.15927677027924	8.4147352935589	14.1251835489014	2.2987674470963e-21	2.99304412606507e-19	38.2935610846587	LDLRAD4	up
GLS	1.4731283487433	10.0596667989408	14.1090507456866	2.43054676587851e-21	3.13131177553548e-19	38.2381307791836	GLS	up
SSFA2	1.16363700176843	10.003797311699	14.0764974583532	2.72017953418885e-21	3.46794555405597e-19	38.1261781040331	SSFA2	up
AZI2	1.38620392245107	9.72480001904472	14.0032395059069	3.50625146121943e-21	4.42402181792419e-19	37.873732756976	AZI2	up
FLII	-0.69216711217344	11.2588480602176	-13.9983233677958	3.56658030779329e-21	4.4542220803145e-19	37.8567667127985	FLII	down
PPIP5K2	1.16626414125006	9.83497662932942	13.9470865606395	4.26137016932605e-21	5.26817267700824e-19	37.679755579105	PPIP5K2	up
ITPR2	1.11792883618165	9.06696937116826	13.8965289493357	5.08118431802561e-21	6.21886148683154e-19	37.5047542245019	ITPR2	up
UBA6	0.914818386137185	9.69957682809741	13.8585548519496	5.80035651522408e-21	7.02876865245817e-19	37.3730898039966	UBA6	up
CRCP	1.01187980599723	9.09211633928675	13.842339309624	6.13801806419262e-21	7.36501991055427e-19	37.316809516911	CRCP	up
SCOC	0.869904826562063	10.17446274391	13.8100317484156	6.87118329338434e-21	8.12592567737276e-19	37.2045751003351	SCOC	up
ATF1	0.839597868091232	10.4309110604813	13.808629168629	6.90494542402784e-21	8.12592567737276e-19	37.199699533921	ATF1	up
VEZF1	0.893684198770879	11.02266372172	13.786492469987	7.46056899926455e-21	8.69618133161894e-19	37.1227151375065	VEZF1	up
TTC37	0.804127662871737	10.0494398313707	13.7699506287148	7.90508223390113e-21	9.12738693025622e-19	37.0651460187299	TTC37	up
AUP1	-0.783814221740393	10.7202379315181	-13.7568959996635	8.27471325379482e-21	9.46487995450418e-19	37.0196878631928	AUP1	down
PFDN4	0.956506348187345	10.1581314712925	13.7497434186698	8.48458938909765e-21	9.61508236418205e-19	36.9947720600206	PFDN4	up
GRK6	-0.604155147577467	10.9788486605935	-13.746647563328	8.5770904398141e-21	9.63073485255824e-19	36.9839856645621	GRK6	down
SHMT2	-0.766289736065721	10.912826121887	-13.6785276988791	1.08916412682274e-20	1.20403997270805e-18	36.7463291631654	SHMT2	down
ACTL6A	1.17126927442357	9.49909704268381	13.6777902506511	1.0919882095808e-20	1.20403997270805e-18	36.7437530335819	ACTL6A	up
TOPORS	1.0699234524366	9.09654364356496	13.6329048577263	1.27857408002823e-20	1.39718465763085e-18	36.5868208773053	TOPORS	up
SYPL1	1.11818078483517	10.9650301968297	13.6241451802915	1.31858687570892e-20	1.42815794440721e-18	36.5561638166918	SYPL1	up
COMMD8	0.813031170671051	11.610690695677	13.5970700204392	1.45044284646841e-20	1.55719035069534e-18	36.4613429226532	COMMD8	up
C12orf66	1.55290268140444	8.40056914863117	13.5883938848906	1.49545423680663e-20	1.59155342645881e-18	36.4309376386053	C12orf66	up
SLC4A7	1.18009656280168	9.02565246696341	13.5743105084783	1.57154347756317e-20	1.65811384671515e-18	36.3815618732581	SLC4A7	up
YTHDC2	0.89938344755828	9.68512797044434	13.5638101290991	1.63081020722065e-20	1.70593898514303e-18	36.3447310835307	YTHDC2	up
ADSL	-0.665377427698969	11.2675866129368	-13.559823276682	1.65390003535254e-20	1.71543072310845e-18	36.3307431547373	ADSL	down
SGPP1	1.26961198704162	9.92950355671969	13.536586632128	1.79520320490474e-20	1.8463438676327e-18	36.249175716976	SGPP1	up
CORO1A	-0.489702205802063	13.8141842396783	-13.5245181951994	1.87334316894748e-20	1.91065392039569e-18	36.2067841235008	CORO1A	no
HSPA4	-0.694256634897977	10.6250729626657	-13.5143821227529	1.94162147108534e-20	1.96392604831516e-18	36.1711654496542	HSPA4	down
PRMT3	0.826364830508656	8.38136084719508	13.5090578994741	1.97848800660163e-20	1.98481268137684e-18	36.152450481032	PRMT3	up
CPEB4	1.33932352589463	9.83966643495885	13.4985676335165	2.05320851829996e-20	2.04302593946937e-18	36.115565721345	CPEB4	up
RAP2B	0.670762067442265	12.0963257781948	13.4810392906099	2.18447886447398e-20	2.15611587276589e-18	36.0539023446451	RAP2B	up
TRIM33	0.598194775388356	10.4057362468863	13.4592338168719	2.35968506037039e-20	2.31041483630985e-18	35.9771363350125	TRIM33	up
KTN1	0.931286271013834	10.8223955359911	13.4542317888977	2.40183886744922e-20	2.33302427767547e-18	35.9595179767097	KTN1	up
PSMD6	-0.53861704359732	11.97846456631	-13.3811135214739	3.11250842031038e-20	2.99952681544714e-18	35.7016048263337	PSMD6	down
DR1	0.69718605455116	11.1101148273432	13.372351733397	3.21084539982029e-20	3.07012006628129e-18	35.6706521890554	DR1	up
MBIP	1.03468765323015	8.57796144812272	13.3694788121623	3.2437679124106e-20	3.07755623875918e-18	35.6605008829837	MBIP	up
PTER	0.992911786994679	9.53147116126497	13.3417921377909	3.57906323777766e-20	3.36955038208929e-18	35.5626163908559	PTER	up
LIMD1	0.965594048914639	9.85606020844299	13.3383550603609	3.62306095223417e-20	3.38493457972473e-18	35.5504578445555	LIMD1	up
STK26	0.801228549405776	11.1084122000453	13.2912040483834	4.28484557904956e-20	3.97289583651421e-18	35.383507233216	STK26	up
ATP5S	0.821754869981191	9.63435903065807	13.2811882383403	4.44045937707838e-20	4.0862242342904e-18	35.3480062998234	ATP5S	up
NCOA2	0.909967953257503	10.847018208811	13.2355444452244	5.22518361041681e-20	4.77246434387248e-18	35.1860568838843	NCOA2	up
MED13	0.72259941766915	10.8007617145491	13.2014797893292	5.90094830641291e-20	5.32243012441228e-18	35.0650148093028	MED13	up
TSPYL4	0.937029870155198	10.0088470983217	13.2008474340947	5.91429444333745e-20	5.32243012441228e-18	35.0627664312436	TSPYL4	up
SMC3	0.863155256254036	10.3655983405869	13.1962354724143	6.01255845313132e-20	5.37136517575725e-18	35.0463667433673	SMC3	up
PHB	-0.834623959155266	10.2325878095532	-13.1602564443877	6.83798948256058e-20	6.06450386065644e-18	34.918333825714	PHB	down
WDFY1	0.788419371602107	10.8327901218868	13.1280920613491	7.67246486916565e-20	6.75563291609485e-18	34.8037329935968	WDFY1	up
SLK	1.02546527895755	10.3597563839809	13.0736978443418	9.32466170952466e-20	8.15175247591946e-18	34.6096220103764	SLK	up
SH3BGRL	0.710115891301042	13.6310683596151	13.0513905784891	1.01021905796288e-19	8.76884471660119e-18	34.5299053285492	SH3BGRL	up
SOCS5	0.855493662004978	8.54184565957155	13.0393507348553	1.05487275032393e-19	9.07712683977369e-18	34.4868532217209	SOCS5	up
MSN	0.595376566263109	13.6770570696064	13.0378522879298	1.06056796967696e-19	9.07712683977369e-18	34.4814937553624	MSN	up
DMTF1	0.745322024571903	10.2498146406314	13.01570154463	1.14847311248023e-19	9.76122390530938e-18	34.4022336536414	DMTF1	up
SMS	0.680506108356346	10.4488746450859	13.0059287205868	1.18956195264111e-19	1.00407232678445e-17	34.3672441749767	SMS	up
ZFAND1	0.873706462045835	10.094048806987	12.970287846923	1.3524053279126e-19	1.12995164366863e-17	34.2395348941461	ZFAND1	up
TMEM14B	0.893072063340153	11.4323504687997	12.9693134139661	1.35716064726929e-19	1.12995164366863e-17	34.2360409707868	TMEM14B	up
SMNDC1	0.718805939066824	10.8686888899908	12.876110871559	1.89967103747583e-19	1.56957555902272e-17	33.9012864778203	SMNDC1	up
PCNP	0.695864971121194	12.4116847730708	12.874489982914	1.91083224360148e-19	1.56957555902272e-17	33.8954548171489	PCNP	up
MEAF6	0.642124532973249	11.0346830146507	12.8693091704254	1.94695259937027e-19	1.58858352424618e-17	33.8768129266747	MEAF6	up
GTPBP4	0.967518489135301	10.3866061463612	12.801347406033	2.48988164567712e-19	2.01812327559221e-17	33.6319483439259	GTPBP4	up
TLE4	0.767422061353424	11.0963668761028	12.7636232945078	2.85485470278035e-19	2.2987214939032e-17	33.4957723219068	TLE4	up
PHF2	0.742840404201397	9.58606763088786	12.7571354273336	2.92286365587446e-19	2.33809988785931e-17	33.4723340347339	PHF2	up
STAM	0.809003185406029	9.46186667212686	12.6819316659717	3.84144827557898e-19	3.05295360031241e-17	33.2002554136533	STAM	up
SART1	-0.552483042033968	9.86422130856369	-12.6708396012698	3.99969428538592e-19	3.15821021669924e-17	33.1600641144805	SART1	down
ANXA7	0.779717837209226	11.3586817710178	12.6596393564811	4.16616488448336e-19	3.26857000135845e-17	33.1194648153748	ANXA7	up
SGF29	-1.05111037880693	9.01351711845305	-12.6539990491693	4.25262836972693e-19	3.31515405204382e-17	33.0990134098191	SGF29	down
RBL2	1.08766068277776	12.0235167461183	12.6487449650469	4.33480048883741e-19	3.35782425208108e-17	33.0799587558947	RBL2	up
CTR9	0.847349445512856	11.1539700639909	12.6397730408095	4.4788418362304e-19	3.44112991135618e-17	33.0474126659238	CTR9	up
SRSF10	0.800391301013436	9.61158765626663	12.6385665643247	4.49857656521765e-19	3.44112991135618e-17	33.0430353270546	SRSF10	up
RRAGC	-0.50206088278884	11.1338055252211	-12.6347038015152	4.56235346137095e-19	3.46823875861609e-17	33.0290191935609	RRAGC	down
NSL1	0.949157166624211	10.8897083946119	12.6250434205173	4.72587841046903e-19	3.5703719670204e-17	32.9939578855735	NSL1	up
TCEAL8	0.876928896591373	9.62453134254187	12.6063556181834	5.05920477345146e-19	3.79874890934186e-17	32.9260986047393	TCEAL8	up
EIF3A	0.742663091056659	12.1775927797562	12.5688189193019	5.80222718440596e-19	4.33008893353321e-17	32.7896600465612	EIF3A	up
RAP1A	0.635267652028901	12.5795948245166	12.5619569691959	5.9495256706516e-19	4.41310573837e-17	32.764698723834	RAP1A	up
SEC24C	-0.746746945981544	10.5846351436942	-12.540035095651	6.44588103671498e-19	4.75247819327438e-17	32.6849144782884	SEC24C	down
EID1	0.644644937820992	11.6838326271382	12.5355710357158	6.55197144889725e-19	4.80177117144032e-17	32.6686600964695	EID1	up
N4BP2L1	0.791240358114161	10.7268557581146	12.5069078281215	7.27646055992749e-19	5.30098814243765e-17	32.564232035048	N4BP2L1	up
RANGAP1	-0.957147595077782	8.74461654410285	-12.4983675479185	7.50758181976504e-19	5.42234004882558e-17	32.533097154825	RANGAP1	down
EWSR1	0.482928117905205	11.6207270659561	12.4974937424297	7.53164317591591e-19	5.42234004882558e-17	32.5299110408824	EWSR1	no
TCEAL1	0.823668319811372	9.15533571221879	12.3911973520462	1.11237165423344e-18	7.96158869951058e-17	32.1416030864407	TCEAL1	up
PSMD9	-0.58255159464747	10.918175958409	-12.3680423804628	1.21122275569325e-18	8.61869494588938e-17	32.0568261033411	PSMD9	down
UTP6	-1.02871553313289	10.1247692826126	-12.3640731005027	1.22903751615993e-18	8.69490760709907e-17	32.0422866117888	UTP6	down
PLEKHF2	0.952614202117219	10.8370085215177	12.3490904108438	1.29869879939921e-18	9.1349279343948e-17	31.9873869710881	PLEKHF2	up
BLZF1	1.56706669866954	7.93623779096921	12.341658572125	1.33471801508918e-18	9.33463644952942e-17	31.9601446519007	BLZF1	up
SMIM30	1.43643509728471	8.89593845352604	12.3128803804719	1.48396876565059e-18	1.03194850697713e-16	31.8545887638115	SMIM30	up
NOP58	0.736096961874225	11.1913794831435	12.310701146846	1.49593463760074e-18	1.03439231805624e-16	31.8465912629026	NOP58	up
ZFX	1.05236277529209	9.10876318457757	12.2431242104886	1.91953987743508e-18	1.31984542471506e-16	31.5982954494116	ZFX	up
PTPN11	0.504417308433034	11.1365426728414	12.2403639727295	1.93921235993958e-18	1.32592290912294e-16	31.5881413640251	PTPN11	up
RBM48	1.0854965569567	9.40286316880416	12.2176791292936	2.10879386726504e-18	1.43386267452538e-16	31.5046543397251	RBM48	up
B3GNT2	0.74236784711842	10.0391595873447	12.2081823924865	2.18416015293187e-18	1.47548083299131e-16	31.4696842934495	B3GNT2	up
C11orf58	0.683825000712989	12.5489279103231	12.2069530201665	2.19411317594917e-18	1.47548083299131e-16	31.4651565200372	C11orf58	up
MEX3C	1.00929656586609	10.4645389835518	12.1937256003051	2.30414229237924e-18	1.54100532876664e-16	31.4164279793961	MEX3C	up
ZDHHC16	-0.69870883652964	9.74847910603092	-12.1756513054135	2.46355064244128e-18	1.63866284308907e-16	31.3498085212432	ZDHHC16	down
RPRD2	1.10105996807627	10.0673506433177	12.1741742768223	2.47705936285566e-18	1.63874213740489e-16	31.34436257868	RPRD2	up
ACO2	-0.801090352472146	10.9542129878495	-12.1701709331575	2.51405050889594e-18	1.64684071365974e-16	31.3296005010989	ACO2	down
RANBP9	0.633865262873488	11.3103765532088	12.1699388251167	2.51621221876273e-18	1.64684071365974e-16	31.3287445557129	RANBP9	up
VAMP2	1.19673511838965	9.66697434345188	12.1660310255161	2.5528899503143e-18	1.66195851605833e-16	31.3143327399705	VAMP2	up
SLC35A3	0.929672565721406	9.17195487504591	12.1414952250545	2.79583333829718e-18	1.81048699615975e-16	31.2238019417674	SLC35A3	up
TOP2B	0.782055197589965	11.6189764208364	12.132974357341	2.88555473686746e-18	1.85875286444847e-16	31.192344503905	TOP2B	up
AP3S1	0.72547010485623	12.0902738159711	12.0985718181708	3.27834661841155e-18	2.10071645354655e-16	31.0652445339452	AP3S1	up
SEC61A1	-0.745110674024295	10.9928269323593	-12.0913710899328	3.36716140712435e-18	2.14639002405182e-16	31.0386227862587	SEC61A1	down
AKIRIN1	0.76077382687866	10.7895843899818	12.0801400170823	3.51055926945036e-18	2.22620388076699e-16	30.997087579005	AKIRIN1	up
KCTD9	0.778703801549927	8.7429832997052	12.0428262756275	4.0327458140822e-18	2.54395977417821e-16	30.8589795713081	KCTD9	up
ATP13A3	1.15957203406047	9.63651293059926	12.0414652776194	4.05320823567898e-18	2.54395977417821e-16	30.8539388834505	ATP13A3	up
ATF2	0.914169331649251	10.00754483928	12.0146565287392	4.47833271074496e-18	2.79112708346023e-16	30.7546011972129	ATF2	up
VEZT	0.712804564961422	9.63750576643017	12.0138006570206	4.49262223581719e-18	2.79112708346023e-16	30.7514283625212	VEZT	up
ZC3H14	0.690935464674219	9.5180928964849	11.9954285621411	4.81070227266147e-18	2.97364571288402e-16	30.6832985575685	ZC3H14	up
SCP2	0.600871008587665	11.8286186043439	11.991186462562	4.88731944057152e-18	3.00582425292235e-16	30.6675615019773	SCP2	up
MRPL44	1.28928648226063	8.92319860238933	11.9799434814026	5.0963895816029e-18	3.11873560446189e-16	30.6258422622456	MRPL44	up
KRR1	0.926129450854379	9.34836633327374	11.9776971975483	5.1392301260164e-18	3.12930534887138e-16	30.6175051185711	KRR1	up
GOLGA4	0.821382508515223	9.8462339855642	11.9562843028228	5.56630218646526e-18	3.37257289406675e-16	30.5379992322286	GOLGA4	up
RDH11	0.975234345627763	10.7729175794788	11.9479803014149	5.74140279541192e-18	3.46152851295796e-16	30.5071512927973	RDH11	up
YTHDF3	0.705606052169164	11.0472545508325	11.9415783898317	5.88018054206352e-18	3.5278200810939e-16	30.4833634747938	YTHDF3	up
ACVR1	0.944901607947179	9.88379609112947	11.9397777852495	5.91981954977316e-18	3.53427665705725e-16	30.4766719902129	ACVR1	up
DNAJC7	-0.738823021336936	10.996800400508	-11.9175667937613	6.43153574909166e-18	3.82114398219092e-16	30.3940976353077	DNAJC7	down
RPS27A	0.388871298620511	14.8736238792247	11.9156943713454	6.47666254921245e-18	3.82936584250295e-16	30.3871337031772	RPS27A	no
COASY	-0.562924678941258	10.1690366395295	-11.9035211036013	6.77793947078123e-18	3.98823082610055e-16	30.341848229749	COASY	down
CCNT2	1.03761376126376	9.06342154229429	11.8982702989102	6.91221941593971e-18	4.04778246084623e-16	30.3223092062948	CCNT2	up
SCRN3	0.85654407403161	8.51372130862018	11.8796549469725	7.41027171431402e-18	4.31877692911853e-16	30.2530113833917	SCRN3	up
COMMD2	1.08854603375009	8.82883810636727	11.8717177239022	7.63349631412902e-18	4.42778963927133e-16	30.2234511857349	COMMD2	up
SRP9	0.504867856442194	12.9375459577621	11.8516049012537	8.23000211018074e-18	4.75127338804255e-16	30.1485113747473	SRP9	up
HNRNPR	0.50669807492848	12.5862850235783	11.8503454985655	8.268881294816e-18	4.75130695620906e-16	30.1438172241081	HNRNPR	up
SELENOF	0.642720863215709	12.3599053061276	11.827099886107	9.02071881597135e-18	5.15909241068567e-16	30.0571393253505	SELENOF	up
NSUN5	-0.661208824453215	10.961243370858	-11.7933870110052	1.02353973558159e-17	5.82655945292235e-16	29.9313137298828	NSUN5	down
SF3B1	0.763407236751572	12.8810632401535	11.7877658589972	1.04534170244768e-17	5.923119026045e-16	29.9103205560593	SF3B1	up
PDP1	0.868137191374688	10.9403005982071	11.7806464705955	1.07362839021589e-17	6.05536307274296e-16	29.8837264214446	PDP1	up
IMP4	-0.556544883104225	10.0215224195221	-11.7601349594721	1.15951683810045e-17	6.50978283555569e-16	29.8070720979001	IMP4	down
SPAST	0.833470204308211	9.53296822999607	11.7547180064925	1.18333460911042e-17	6.61316542506963e-16	29.7868196475214	SPAST	up
TES	0.859734603944425	12.0787898013172	11.6991571144007	1.45804114967607e-17	8.11134801403884e-16	29.578887314459	TES	up
BRCC3	0.925320135717286	8.99065668756713	11.6970797558436	1.4694766135166e-17	8.1379747840858e-16	29.5711056964389	BRCC3	up
NIP7	0.812302823472995	9.53512123055559	11.6676043541806	1.64183101501499e-17	9.0515179246705e-16	29.4606369265922	NIP7	up
UGDH	0.814588224762232	8.78728588414306	11.6662706082557	1.65009521648809e-17	9.05628491237568e-16	29.455635790182	UGDH	up
NXPE3	1.23657710732851	8.6837552275347	11.5845578681744	2.24532206366139e-17	1.22680789005142e-15	29.1488292492387	NXPE3	up
ZNF518A	1.03483989612584	8.61343439993221	11.5788580205921	2.29415452329353e-17	1.24791809824842e-15	29.1273981074467	ZNF518A	up
SEC23B	1.00982000850714	10.9871836972781	11.573590457818	2.34023528920545e-17	1.26735131436219e-15	29.1075888728131	SEC23B	up
ZEB2	1.21575790318115	10.5935743577153	11.5334423178493	2.72354713037904e-17	1.46843582945855e-15	28.9564983955094	ZEB2	up
CCM2	-0.618056714673415	10.7998572750825	-11.5173621907323	2.8942942314582e-17	1.5528846559219e-15	28.8959296704377	CCM2	down
KLC1	0.580117902913873	10.9149031397518	11.5163357932374	2.90555262853268e-17	1.5528846559219e-15	28.8920625110039	KLC1	up
SLC38A6	1.11223321340838	7.89594105263512	11.5151700803481	2.91839272076585e-17	1.55296558736753e-15	28.8876703005303	SLC38A6	up
TMEM251	0.930653821360693	9.72013851193937	11.5050051602507	3.03281022199832e-17	1.60686425571591e-15	28.849363730384	TMEM251	up
NUP153	0.80246834121869	10.9929072232896	11.4975188891576	3.11995968986124e-17	1.64591321742292e-15	28.8211438041742	NUP153	up
DYNC1H1	-0.623507169535531	11.0054060891174	-11.4902954253883	3.20644314123858e-17	1.68427715045575e-15	28.7939082277981	DYNC1H1	down
UBA2	0.746849640117087	11.2974143742367	11.4816615461925	3.31299052165631e-17	1.73280730745947e-15	28.7613466428668	UBA2	up
ANKRA2	0.660913090089451	9.93403815891478	11.4130787983358	4.29661616041567e-17	2.23771426329053e-15	28.5023817659402	ANKRA2	up
GNPAT	-0.557880068081085	10.697244376037	-11.4112869114745	4.32593247275659e-17	2.2434359124605e-15	28.4956082450496	GNPAT	down
NDUFB11	-0.67097100495063	11.7172310836355	-11.3988053153909	4.53581148823149e-17	2.34235429554705e-15	28.4484160045296	NDUFB11	down
HNRNPU	0.609928447408707	12.4080596576489	11.3618714552682	5.21897386054586e-17	2.68382441509331e-15	28.3086637686077	HNRNPU	up
PREPL	1.24787922793779	9.60621387923812	11.3355408842178	5.76853213735115e-17	2.95401944891384e-15	28.2089351338167	PREPL	up
ANP32A	0.782928477392954	11.2006135042494	11.3028191938989	6.5335367338993e-17	3.3318315035914e-15	28.0848868581773	ANP32A	up
TNPO3	-0.586413046832618	10.1460652068849	-11.2921410508588	6.80470193277661e-17	3.4557156412968e-15	28.0443789015092	TNPO3	down
FAM120A	0.547377992006524	12.9078381165364	11.2841528034912	7.01495321876744e-17	3.54776910927664e-15	28.014066498957	FAM120A	up
SMARCC2	0.635578817406106	10.2933901140151	11.2714515183904	7.36282176804494e-17	3.6969593890943e-15	27.9658546231971	SMARCC2	up
C18orf21	-0.595973585854322	10.1367132814446	-11.2711831077477	7.37035779834144e-17	3.6969593890943e-15	27.9648355809155	C18orf21	down
GOLPH3	0.568692111663882	11.8869773531118	11.2656647370453	7.52702919107055e-17	3.76013511304132e-15	27.9438827972489	GOLPH3	up
HTATSF1	0.741080321167601	10.7004734978656	11.2593238269758	7.71120313958904e-17	3.83648029371668e-15	27.9198025428937	HTATSF1	up
H2AFV	-0.630182397559972	12.1263511062702	-11.2428481238234	8.21126691492936e-17	4.06873262234091e-15	27.857212610584	H2AFV	down
EXOC7	-0.49480650092908	10.374301908599	-11.2316983241804	8.56810674376731e-17	4.2284297756842e-15	27.8148375677887	EXOC7	no
MDH2	-0.507477996219516	12.0754960088988	-11.220196595971	8.95260122569275e-17	4.38948026400762e-15	27.7711099733875	MDH2	down
FOXN3	0.641973088795	11.5041340216241	11.219799729015	8.96617424627752e-17	4.38948026400762e-15	27.7696008810686	FOXN3	up
ATMIN	0.552999251035411	10.2057291097867	11.2156112044433	9.11069441749405e-17	4.44246171217967e-15	27.7536728490827	ATMIN	up
MTA1	0.850641472608023	9.33203945554445	11.2102909089485	9.29765565854748e-17	4.51563522241915e-15	27.733438028177	MTA1	up
DDX56	-0.529895851635837	9.68260890891087	-11.1337413504569	1.24584097949703e-16	6.02681729172497e-15	27.4419352972035	DDX56	down
CCDC130	-0.535530438399293	9.22588536598105	-11.1172790912752	1.32688022972199e-16	6.39357761085332e-15	27.3791590499883	CCDC130	down
PAQR3	0.815618164717782	7.84039273455774	11.0755817824443	1.55673650858884e-16	7.47172475632108e-15	27.2200150727991	PAQR3	up
SCAPER	0.765826866253515	8.35654496426152	11.0548939617245	1.68527607128125e-16	8.05706790484814e-15	27.1409838423426	SCAPER	up
RBM3	0.723556654919006	11.9959807400688	11.0359908990672	1.8120612506481e-16	8.62950102983738e-15	27.068728487324	RBM3	up
ZSCAN21	-0.706901629631908	8.68939283057946	-11.0218147331817	1.91341366317873e-16	9.07639734679236e-15	27.0145149030669	ZSCAN21	down
SUGP2	-0.702652024222123	9.93870177306557	-11.0208202611064	1.92073446590344e-16	9.07639734679236e-15	27.0107109187235	SUGP2	down
WAC	0.446180407289422	12.4818906836956	10.9625510923703	2.40284605669396e-16	1.13109357261067e-14	26.7876304513921	WAC	no
MDM1	0.882289703980998	9.42416772091962	10.9599550311681	2.42696188563391e-16	1.13806844897599e-14	26.7776827456718	MDM1	up
OXR1	0.8356628256238	9.91543071850565	10.9573783367104	2.45113896642376e-16	1.14501869504047e-14	26.7678085085487	OXR1	up
PPP3R1	1.36893193253307	8.81609047971784	10.929011662171	2.73389919245034e-16	1.27225065461596e-14	26.6590548563661	PPP3R1	up
BNIP2	0.751396099893986	11.0375079434347	10.9262018251629	2.76363847640116e-16	1.28121861032855e-14	26.6482774962006	BNIP2	up
PSME3	0.537531055512348	11.1009478451347	10.9065286031366	2.98119486347095e-16	1.3740296197397e-14	26.5727947698074	PSME3	up
CDC27	0.754443757187417	8.97563078106264	10.9060855004373	2.98628873969082e-16	1.3740296197397e-14	26.5710941693639	CDC27	up
RNF19A	0.796489954766257	10.0760462254449	10.8942049813886	3.12618517180537e-16	1.43301049879123e-14	26.5254894030533	RNF19A	up
SMC5	0.741104259433179	9.2495037323572	10.8921745415402	3.15074653266519e-16	1.43888010497348e-14	26.5176937643503	SMC5	up
DPM1	0.675008613491935	11.8630185560183	10.887380749441	3.20950915779246e-16	1.46026701049152e-14	26.4992867529248	DPM1	up
AGL	0.837830972653947	9.59198959724714	10.8587446185328	3.58426895361475e-16	1.62473584160337e-14	26.3892782556027	AGL	up
IMPACT	0.944141743142128	8.21829082645802	10.8575336081989	3.60105497034213e-16	1.62632146797112e-14	26.3846240575894	IMPACT	up
CDKN1B	0.898580150730167	11.9814086554453	10.84737258333	3.74505554998586e-16	1.68513731162783e-14	26.3455665180051	CDKN1B	up
RBM26	0.884649287371555	10.097913076319	10.8454814343386	3.77249021300707e-16	1.69126401893749e-14	26.3382959621438	RBM26	up
WIZ	-1.94629469693602	7.23135591663323	-10.8438801393231	3.79587824266132e-16	1.69553846028949e-14	26.3321394492558	WIZ	down
SUCLG1	-0.546896257147266	11.7043810185649	-10.828507178135	4.02797957245499e-16	1.79267061771915e-14	26.2730206381627	SUCLG1	down
FAM122B	0.649690002122973	10.8488365310449	10.827530760812	4.04319553907271e-16	1.79292283343156e-14	26.2692648215403	FAM122B	up
DOCK2	-0.589986617838695	11.8492562547048	-10.8249440525483	4.08378590426747e-16	1.80438468167255e-14	26.2593144732081	DOCK2	down
TAF12	-0.669648928338439	9.50582679982044	-10.8207059348797	4.15117926604767e-16	1.82756413802725e-14	26.2430100354165	TAF12	down
GATB	-0.719658424629344	8.13704981255357	-10.7818728245597	4.82331299902508e-16	2.11586121129276e-14	26.0935244914699	GATB	down
PHF8	0.676667917214422	9.00665060789785	10.7433671044561	5.59809922787446e-16	2.44696915892698e-14	25.9451380843137	PHF8	up
CHORDC1	1.1235398675179	10.2986365768712	10.715238113608	6.24231349631079e-16	2.71884963990561e-14	25.8366388365122	CHORDC1	up
ATP5PB	0.415446581725563	13.0576393718154	10.7143012843099	6.26500897063383e-16	2.71905832594282e-14	25.8330238362808	ATP5PB	no
UFD1	-0.624259683265606	11.1520296666473	-10.7055358564357	6.48142721537463e-16	2.80304550137704e-14	25.7991956002452	UFD1	down
GON7	0.818302274145092	8.91695944326997	10.6980208493622	6.67295930240672e-16	2.87571651063929e-14	25.7701865542041	GON7	up
VPS4B	0.580564656152385	11.2134763617344	10.6953868160039	6.74143273281191e-16	2.89503141111877e-14	25.7600173673874	VPS4B	up
AKR1A1	-0.769962100274716	11.0801941997008	-10.6764867062204	7.25396210638474e-16	3.10423923846304e-14	25.6870282269096	AKR1A1	down
RBMS1	0.593495164979805	12.0509328210812	10.6673109745701	7.51676452327609e-16	3.20549411151136e-14	25.6515793562449	RBMS1	up
ARFGAP3	0.698490571365955	10.5315723667356	10.6663676296289	7.54432075082266e-16	3.206074363518e-14	25.6479343978708	ARFGAP3	up
IRF2	0.850738270816802	10.9960183813365	10.6603165317741	7.72351629635152e-16	3.27086906405004e-14	25.6245515237486	IRF2	up
GDI1	0.598117573482705	11.6137087768723	10.6521787652521	7.97128448260834e-16	3.36415692353943e-14	25.5930991536993	GDI1	up
YY1	-0.524040271680377	12.4065557708022	-10.6408135639869	8.33077429672696e-16	3.50379197998767e-14	25.5491610679545	YY1	down
PAPOLG	0.725832186721687	9.54510176596188	10.6313154722361	8.64370323365082e-16	3.62295492728262e-14	25.5124308051789	PAPOLG	up
EVI2B	0.500429208463627	13.6546199685881	10.6252715599526	8.84896554307909e-16	3.69633069220973e-14	25.4890533205259	EVI2B	up
ARMT1	0.874307861366146	9.97178105682208	10.6065172476234	9.51768138877413e-16	3.96213954140159e-14	25.4164883316822	ARMT1	up
RNF6	0.537043446608626	11.111642194796	10.5919493084138	1.00720664697051e-15	4.17871259399053e-14	25.3600959792913	RNF6	up
SGPL1	0.567487187986648	9.82550510300343	10.5733268228164	1.08283776605877e-15	4.47731466851126e-14	25.2879762101145	SGPL1	up
RSBN1	0.632519076803497	10.6637753135261	10.5706699438336	1.09408468520198e-15	4.50858668760505e-14	25.2776838996757	RSBN1	up
SP2	0.828193767071353	10.4567869689073	10.5664050563788	1.11238502280426e-15	4.56186375696532e-14	25.2611608930836	SP2	up
REST	0.638200165312895	10.2684682211634	10.5659241274912	1.11446790042702e-15	4.56186375696532e-14	25.2592975619196	REST	up
CAPZA1	0.463529973949246	13.2678232076851	10.5627271094458	1.12841420292898e-15	4.60355380988259e-14	25.246910288838	CAPZA1	no
KPNA3	-0.828551051621359	9.88094159977194	-10.5569990459933	1.15384266239275e-15	4.69165459967603e-14	25.2247134853248	KPNA3	down
LCP2	0.671484961510938	11.8388705910356	10.5413967596619	1.22607090806087e-15	4.96883504760166e-14	25.1642358370081	LCP2	up
TMEM59	-0.386878615942585	12.7377796993777	-10.5142594822856	1.36271801965991e-15	5.50439136720053e-14	25.0589862152006	TMEM59	no
ABRACL	0.746553707934245	11.9789199029033	10.479309023826	1.56155797966296e-15	6.28681187930755e-14	24.9233221811488	ABRACL	up
YEATS4	0.957375151679154	8.34425077311037	10.4634164464341	1.66139865375117e-15	6.6668387289379e-14	24.8615920474926	YEATS4	up
IRF2BP2	0.696500825151716	12.9911117032583	10.4495229758421	1.75393384416685e-15	7.01516219567258e-14	24.8076057844788	IRF2BP2	up
RUVBL2	-0.555109146847037	10.3219302322628	-10.4433230536309	1.79688538102006e-15	7.16354403202102e-14	24.7835082357297	RUVBL2	down
PSMD4	-0.393118614635721	11.879592940075	-10.4194284442258	1.97256479873003e-15	7.83838330248598e-14	24.6905994315719	PSMD4	no
KMT2C	0.78665819154598	10.5275666699803	10.4156818905944	2.00163781012607e-15	7.92816995408835e-14	24.6760265689456	KMT2C	up
APOOL	0.807023837408178	8.8436993105143	10.4024792083129	2.10757214663633e-15	8.3208308073168e-14	24.6246611986039	APOOL	up
EIF1AX	0.600609856015568	11.8430320799118	10.4013985042396	2.11648938184841e-15	8.32916834226451e-14	24.6204559153196	EIF1AX	up
GCDH	-0.722566447332527	9.04463061784821	-10.3975908493476	2.14821132474835e-15	8.42690974474202e-14	24.6056384656384	GCDH	down
EIF3I	-0.568132227164279	11.6222941748851	-10.391248264849	2.20211837251561e-15	8.61077532307301e-14	24.5809531313646	EIF3I	down
ICK	1.17674142392982	8.05476556400683	10.3799393699817	2.3016368587651e-15	8.97125271160067e-14	24.5369289146377	ICK	up
SURF4	-0.66981175890151	11.2642858152148	-10.377049443493	2.32778670013428e-15	9.0443750549027e-14	24.5256767121434	SURF4	down
USP38	0.64829686882868	9.9035015471667	10.3672292686254	2.41890139391745e-15	9.36865005068219e-14	24.4874346955945	USP38	up
TBK1	0.570413978809631	10.7617560022955	10.3505766717559	2.58169274836232e-15	9.96761436820391e-14	24.4225636835659	TBK1	up
SETD3	-0.595671551720992	10.0862864650054	-10.3479238797064	2.60862565742556e-15	1.00399274909533e-13	24.4122270541704	SETD3	down
C5orf22	0.509483388297571	9.81695170520352	10.3449405541399	2.63925242009379e-15	1.01259593634884e-13	24.4006016629213	C5orf22	up
CDK8	0.550221931326298	8.97074895701675	10.3331153915193	2.76425240159985e-15	1.05674347397739e-13	24.3545128123423	CDK8	up
ABI1	0.577343109920834	11.4033174640043	10.3324382533659	2.77158799858439e-15	1.05674347397739e-13	24.3518732311237	ABI1	up
ZNF468	1.15860813464065	8.48038361763704	10.3246851702737	2.85698876543976e-15	1.08592190994464e-13	24.3216473741595	ZNF468	up
SPART	0.925360837175564	10.0598704853059	10.309072466956	3.03708776434224e-15	1.15080238847631e-13	24.2607623140836	SPART	up
CWC27	-0.577123528042071	10.2702298562063	-10.300340267522	3.14275666559526e-15	1.18716663056236e-13	24.2266987779941	CWC27	down
KIAA0100	-0.544126672487851	10.7146850565286	-10.2584143363472	3.70401413033288e-15	1.39487473665059e-13	24.0630454285893	KIAA0100	down
AP3D1	-0.449741343769798	11.1256468169302	-10.2512425182117	3.8096700409793e-15	1.43026231998606e-13	24.035033847298	AP3D1	no
PRKDC	0.714509255836445	10.0472995172103	10.2500545091272	3.82746247964242e-15	1.43254780698298e-13	24.0303932568825	PRKDC	up
BLMH	-0.601331298957476	9.18682267191237	-10.2229219707815	4.25738877575739e-15	1.58860308617362e-13	23.9243711896336	BLMH	down
HACD2	0.63096565237125	10.3294374934752	10.2115655636018	4.45146929357446e-15	1.65597363781331e-13	23.8799742435518	HACD2	up
C1RL	0.925747436717323	9.64319694763761	10.2004845908106	4.64942462476685e-15	1.72437296916732e-13	23.8366421426761	C1RL	up
PUF60	-0.503949961196659	11.0483156032628	-10.1591742951418	5.46876931463885e-15	2.02212288948232e-13	23.6749949973341	PUF60	down
EIF4G2	0.467326919212354	13.5595845840843	10.1545696104314	5.56866825632196e-15	2.05285936111821e-13	23.656966820391	EIF4G2	no
PDAP1	-0.603241192438697	10.2876431126401	-10.1345377099437	6.02508134936117e-15	2.21444356260755e-13	23.5785149683329	PDAP1	down
HMG20B	-0.680669287937393	9.58108781112917	-10.1328966763306	6.0640993633923e-15	2.2221111409748e-13	23.5720864361289	HMG20B	down
MRPL17	-0.940170141694653	9.44476251224423	-10.1299727295344	6.134251752936e-15	2.23571382334382e-13	23.5606316332223	MRPL17	down
LUC7L	0.834587346174265	9.56205870134798	10.1298275944205	6.13775508328724e-15	2.23571382334382e-13	23.5600630334888	LUC7L	up
CSNK1G3	0.666007733579189	9.40432830079897	10.1267640759103	6.21217511706136e-15	2.25610715898261e-13	23.5480605427662	CSNK1G3	up
TMEM43	-0.591892841433729	10.8806892690876	-10.1232979364745	6.29747122180535e-15	2.28031805573005e-13	23.5344795694713	TMEM43	down
PRIM2	0.815078997386993	7.52182908940101	10.1062911622165	6.73337031960103e-15	2.4309651723185e-13	23.4678275740754	PRIM2	up
VPS28	-0.596236257116541	11.8987847637072	-10.0889258784021	7.2098126136681e-15	2.59532048760835e-13	23.3997426503047	VPS28	down
EFCAB2	1.21023707947717	6.95191780775565	10.0849703010292	7.32300022251e-15	2.62833430273607e-13	23.3842298981951	EFCAB2	up
DCAF5	-0.532935578850807	10.8559182012787	-10.0716724608305	7.71678816686662e-15	2.7615722331661e-13	23.3320685625473	DCAF5	down
KDM7A	0.836102102510168	10.6027831292919	10.067229408133	7.85305387111902e-15	2.79597770240655e-13	23.3146368529581	KDM7A	up
KDM3B	0.677041583024533	10.7419188631667	10.0670496184057	7.85861859324988e-15	2.79597770240655e-13	23.3139314341405	KDM3B	up
ERP44	-0.518426444495535	12.0732910247323	-10.0414100523277	8.69423179893773e-15	3.08431023151301e-13	23.2133021187176	ERP44	down
NCKAP1L	-0.692941363056224	11.4302452581013	-10.0381482031239	8.80676025428869e-15	3.11520054197223e-13	23.2004957893527	NCKAP1L	down
MED31	-0.858372228504916	9.73176737808005	-10.0345848508549	8.93136558131933e-15	3.15017243082903e-13	23.1865046162304	MED31	down
RIPOR2	0.858756220969536	12.4001716513714	10.0190398984018	9.4960344310689e-15	3.33061552532507e-13	23.1254552205239	RIPOR2	up
PRNP	0.720826591888471	12.1160181764202	10.0190038728902	9.49738392302027e-15	3.33061552532507e-13	23.1253137126088	PRNP	up
RRM2B	0.93872498890398	8.85061268486141	10.0179829022171	9.53570913114581e-15	3.33450125874553e-13	23.121303298996	RRM2B	up
SLC25A32	0.64778833113826	9.37065997515457	10.0136148895017	9.70144029337333e-15	3.38278996440445e-13	23.1041444988315	SLC25A32	up
REPS1	-0.453237775689152	10.5068287705803	-10.0037456341802	1.00866499326724e-14	3.50711671948799e-13	23.0653688610341	REPS1	no
AP2A2	-0.480011141987665	10.4029928720665	-9.98975382184216	1.06592920618147e-14	3.69572451967563e-13	23.0103808416622	AP2A2	no
COA4	-0.584652441216944	9.81059047565958	-9.97431401602118	1.13292398582995e-14	3.91690866174372e-13	22.9496816706141	COA4	down
CCNY	0.820021432096885	11.0480846878812	9.96389186689071	1.18052601458637e-14	4.06998813873874e-13	22.9086965082097	CCNY	up
PDCD11	-0.453142573734542	9.48811427845603	-9.94503231183202	1.2718393030181e-14	4.3724834914715e-13	22.8345064787257	PDCD11	no
TRIOBP	-0.952906396448755	10.7484014699982	-9.94087636616164	1.29289830767904e-14	4.43243204136801e-13	22.8181534843094	TRIOBP	down
TXNL4A	-0.506127140915604	11.5975225721117	-9.93994494077673	1.29766593673302e-14	4.4363501116412e-13	22.8144882606615	TXNL4A	down
CREBZF	0.953641785401421	8.9008286172362	9.92824881339441	1.35906135534019e-14	4.63330137270434e-13	22.7684566262502	CREBZF	up
WDR73	-0.587075604297715	9.50407079789075	-9.90802337036835	1.47220554908188e-14	5.00508992089253e-13	22.6888281812692	WDR73	down
MVP	-0.594960122828455	10.901166001426	-9.89354579032681	1.55897103927059e-14	5.28538685585393e-13	22.6318071940063	MVP	down
ZNF576	-1.23820299824259	7.75138277504922	-9.89244529847839	1.56577304126128e-14	5.29378349502673e-13	22.6274720758068	ZNF576	down
CENPC	0.684150693201584	8.72152254769984	9.8908901193586	1.57543633786469e-14	5.31178108515867e-13	22.6213456475664	CENPC	up
FANCE	-0.987682631840236	7.99449562131022	-9.88200051812088	1.63183575678751e-14	5.48121751745538e-13	22.5863221453073	FANCE	down
MCM9	0.640582842512572	9.02366835597353	9.88156554564882	1.6346469432725e-14	5.48121751745538e-13	22.5846082512883	MCM9	up
R3HDM1	0.512539131928936	10.1859742810899	9.88052799923163	1.64137219103856e-14	5.48873066833906e-13	22.5805200072959	R3HDM1	up
GUSB	-0.642695462303418	11.2872252627144	-9.87644334180129	1.66811997917032e-14	5.56297559266092e-13	22.5644243198687	GUSB	down
C3orf38	0.734001461045624	9.29475437520507	9.85104004159872	1.84459932581602e-14	6.13479650778864e-13	22.4642894704048	C3orf38	up
DDX19A	0.550978090190577	9.47268205318785	9.82504705881071	2.04463889643819e-14	6.78166272452763e-13	22.3617725077132	DDX19A	up
SLC35A4	-0.389070284699072	10.4451263055884	-9.80286292635375	2.23254201527818e-14	7.38488695269992e-13	22.2742319695798	SLC35A4	no
EIF3M	0.579677061660554	12.5911867782935	9.78545368700165	2.39208941958337e-14	7.89131601247462e-13	22.2055042817589	EIF3M	up
HMGCS1	0.715562103245018	8.46658139572853	9.78261981813577	2.4191248082975e-14	7.95905067977232e-13	22.1943143906616	HMGCS1	up
ARF4	0.458897238525438	12.4402278770735	9.77779274784227	2.46588489890346e-14	8.09039756325397e-13	22.1752525312898	ARF4	no
EIF3G	-0.557698926353861	12.6072330009864	-9.77714097673208	2.47226790477734e-14	8.09039756325397e-13	22.1726785693205	EIF3G	down
MRM3	-0.572008783922346	9.29485864770843	-9.77109157384549	2.53231017749078e-14	8.26478513661591e-13	22.1487866781538	MRM3	down
BANF1	-0.582988791926102	11.8122846800498	-9.74840121765484	2.77088292995186e-14	9.01937132438321e-13	22.0591446271993	BANF1	down
MAP3K8	1.10560189737477	9.16105900819676	9.74610384159242	2.79626436021558e-14	9.07784602246114e-13	22.0500660611666	MAP3K8	up
SLC25A17	0.756002156331967	8.19049098396003	9.72894765896082	2.99334716661021e-14	9.69195131538158e-13	21.9822559218718	SLC25A17	up
TMEM30A	0.669950723758074	10.8233975896538	9.71808025427167	3.12535402995561e-14	1.00926670112471e-12	21.9392896928965	TMEM30A	up
UHMK1	0.536430686523758	12.1297848532139	9.71668726395312	3.1426926981709e-14	1.01219515612931e-12	21.9337815521612	UHMK1	up
GOLGA7	0.409357123673015	12.2737015462367	9.71413776361554	3.17467743106041e-14	1.01981304668631e-12	21.9236999437168	GOLGA7	no
TEX264	-0.584935362973415	9.42317160279103	-9.71080207660078	3.21702006031244e-14	1.03070964707236e-12	21.9105086732522	TEX264	down
ATXN7	0.770470011076362	11.0753954959	9.70719405581625	3.2634591766141e-14	1.04285840372271e-12	21.8962394057277	ATXN7	up
CAB39	-0.54042521534765	12.2590531564682	-9.6897704697576	3.49738526112319e-14	1.11470047424184e-12	21.8273163143478	CAB39	down
CCNI	0.528708273602222	13.3244568690207	9.67619287082671	3.69130649739382e-14	1.17345195380787e-12	21.7735897709446	CCNI	up
SIL1	-0.925610670072352	8.69022263935775	-9.6695120240199	3.79065776927667e-14	1.20191348285433e-12	21.7471481775148	SIL1	down
MAGEE1	1.06953283566699	8.17215685017934	9.64553562500247	4.16987716201457e-14	1.31873712108259e-12	21.6522242452102	MAGEE1	up
ANKRD12	1.14787445807123	9.60925750424136	9.64403593560494	4.19482659991855e-14	1.323208318464e-12	21.6462853549401	ANKRD12	up
LRRC40	0.629501282529151	9.94954264210755	9.63959502652113	4.26959102895739e-14	1.34332968132158e-12	21.6286979436156	LRRC40	up
ELK3	0.605092730862284	11.2548820180308	9.63351300499072	4.37416282927132e-14	1.37270202224235e-12	21.6046086495972	ELK3	up
PANK3	0.567563631325413	10.6478431169341	9.63172174708075	4.40544903862445e-14	1.37898441902109e-12	21.5975133839917	PANK3	up
UBE2I	-0.373704464827121	12.0606588493841	-9.62489348008957	4.52678922975582e-14	1.41335136181075e-12	21.5704639219901	UBE2I	no
TMA16	1.24713140169986	7.42254245029325	9.62390406971499	4.54464786003127e-14	1.4153166707105e-12	21.5665441694206	TMA16	up
PDCD10	0.825781292596263	11.9294910979546	9.61988909943784	4.6178469561881e-14	1.43446266235498e-12	21.5506372422725	PDCD10	up
SMAP1	0.486664995549727	10.9814986481006	9.61903759058387	4.63352297464848e-14	1.4356882958664e-12	21.5472634815966	SMAP1	no
CSGALNACT2	1.0794512340125	11.529575095162	9.61091341452414	4.78580300208551e-14	1.47912734703345e-12	21.5150718224982	CSGALNACT2	up
FRYL	0.654828779148071	10.323188266378	9.59654802319348	5.06748795233654e-14	1.56224143699363e-12	21.4581369032609	FRYL	up
PNKP	-0.450895082521237	9.49206470430243	-9.58125647846727	5.38567421242983e-14	1.65616247954595e-12	21.397513529963	PNKP	no
ZNF281	0.759668747353384	10.2411438304565	9.58057835190226	5.40024072405993e-14	1.65647985518219e-12	21.3948246721252	ZNF281	up
ATP9B	0.83313604487838	9.26087962268655	9.57454900314305	5.53150822235153e-14	1.69250322833401e-12	21.3709159644283	ATP9B	up
IWS1	-0.459421853702128	9.82399063243767	-9.57030768783091	5.62576489843078e-14	1.71705078782779e-12	21.354095809233	IWS1	no
CALR	-1.14364456133313	11.1122934959941	-9.56604152988759	5.72220246559789e-14	1.74214019841922e-12	21.3371757249486	CALR	down
RPAP3	0.76216392672632	9.52363125626898	9.55937687716667	5.87619520550442e-14	1.7845844446692e-12	21.3107401072154	RPAP3	up
CMTR2	0.819883874133184	9.65195297635277	9.556681364315	5.9396543091802e-14	1.79939180915981e-12	21.3000472700976	CMTR2	up
RFXANK	-0.726730110343025	9.91768209836018	-9.55338404846032	6.01821884041801e-14	1.81869087377472e-12	21.2869663767551	RFXANK	down
PTP4A2	0.433272444581515	13.7717588712503	9.53622810112438	6.44416547727741e-14	1.938630084593e-12	21.2188929464025	PTP4A2	no
MAP4K5	0.834721526494565	8.54609704997602	9.53612602306924	6.44678849930019e-14	1.938630084593e-12	21.2184878412955	MAP4K5	up
PNPLA8	0.600780031237516	10.6837444997729	9.53483905526939	6.47995092721715e-14	1.9438264558385e-12	21.2133803360302	PNPLA8	up
TLK1	0.672118699177211	10.9380341163823	9.48630443200196	7.86408258432701e-14	2.35326422370607e-12	21.020672386189	TLK1	up
COX15	0.523895392580691	9.78645137017492	9.47505812703198	8.22510778339147e-14	2.45529497953483e-12	20.9759933715268	COX15	up
PNISR	0.844095653805697	10.9733137417346	9.47410281594456	8.25653192370268e-14	2.458678691343e-12	20.972197703449	PNISR	up
SF3B4	0.489967965886073	10.7887713473415	9.47154116955642	8.3413919006213e-14	2.47791979300253e-12	20.9620193653341	SF3B4	no
TBCC	0.680805888615653	10.2613106949667	9.46986380322649	8.39743254583611e-14	2.48852728640407e-12	20.9553543244284	TBCC	up
ATP2B4	0.794784032257581	11.0629988214472	9.46418634786438	8.58993868961468e-14	2.53942656092256e-12	20.9327933201799	ATP2B4	up
DUS1L	-0.556137376320303	10.2263500172694	-9.45750477783909	8.82218046866403e-14	2.60179919893925e-12	20.9062391223937	DUS1L	down
ARL11	1.37522438979476	9.71210849747591	9.44876031935939	9.135685866342e-14	2.68778027207115e-12	20.8714815267188	ARL11	up
MORC3	0.655983835831709	10.7618095460243	9.44787023234036	9.16821841447947e-14	2.69088309771737e-12	20.8679432810544	MORC3	up
RNF11	1.13088049683284	11.6352826367015	9.43352226619604	9.7089927118701e-14	2.84278377513345e-12	20.8108996923291	RNF11	up
GPAA1	-0.664284943638069	10.1591259036544	-9.43062139429319	9.82216263171108e-14	2.86905604891436e-12	20.7993647915056	GPAA1	down
ERO1A	0.864262482263088	10.1294515711238	9.42610935422055	1.00008282084849e-13	2.91428896294398e-12	20.7814220942756	ERO1A	up
FAM234A	-0.526381842339049	8.92690468526984	-9.42537444135572	1.00302366563805e-13	2.91591606739764e-12	20.7784994802831	FAM234A	down
PCBP1	-0.43354194269139	13.5510003145811	-9.42133890141899	1.01932793787311e-13	2.95629256673672e-12	20.7624501776474	PCBP1	no
ZZZ3	0.533254094637556	9.48813877152383	9.41925464002917	1.02785273342987e-13	2.97396917362841e-12	20.7541606281773	ZZZ3	up
ACADM	0.83351283351602	10.7051392037688	9.41722751927987	1.03621253528102e-13	2.99108613662841e-12	20.7460980374065	ACADM	up
REXO1L1P	-1.83747445507376	3.91978017458175	-9.41155500674408	1.05997073728731e-13	3.04551131310328e-12	20.7235348291807	REXO1L1P	down
CARD8	0.665964528530072	11.2647406756581	9.41153771905789	1.06004397367595e-13	3.04551131310328e-12	20.7234660614514	CARD8	up
ERGIC3	-0.502396290410964	11.5278291165067	-9.41030525679248	1.06527821704031e-13	3.05338175605534e-12	20.7185634625327	ERGIC3	down
ENOPH1	0.430413212705332	10.6675627130099	9.38823944346462	1.16351197544668e-13	3.32715492231119e-12	20.6307696250248	ENOPH1	no
NDUFB2	-0.517304752733763	12.2978196354834	-9.38397412177837	1.18352548330234e-13	3.37649612823714e-12	20.6137950606633	NDUFB2	down
POLG	0.740290385340346	10.1872287227502	9.37718190896079	1.21611197687582e-13	3.46139406627516e-12	20.5867616380217	POLG	up
NGDN	-0.512253239431866	10.4639615718823	-9.37207240571446	1.2412183133856e-13	3.52157177037582e-12	20.5664233461685	NGDN	down
TC2N	1.35016197156211	9.24933509472239	9.3717119042385	1.24300923670427e-13	3.52157177037582e-12	20.5649883063234	TC2N	up
KIAA1551	0.789202011895224	12.2731566878722	9.36256660266197	1.28932057852472e-13	3.64434054516491e-12	20.5285807486022	KIAA1551	up
FAM96B	-0.550560961426473	11.5402988542198	-9.35558354475095	1.32584640496781e-13	3.73894796092189e-12	20.5007771456015	FAM96B	down
SNRPA	-0.668352991945092	10.863653057677	-9.34339170077297	1.39212748915544e-13	3.9168386987985e-12	20.4522261573599	SNRPA	down
TMX1	0.543297353586292	11.833453910136	9.33429548729246	1.44373887197082e-13	4.05273395735113e-12	20.4159959999958	TMX1	up
SNAPC4	-1.67457764482175	7.90525211117277	-9.32250589333871	1.51350364631098e-13	4.23884922819223e-12	20.369029595406	SNAPC4	down
NUDT21	0.585180502642196	10.942625234827	9.32113874536361	1.52180983274647e-13	4.25238140250777e-12	20.3635826442275	NUDT21	up
NPTN	0.525708055623682	12.6232831855776	9.30994496082688	1.59156386379434e-13	4.43716403849179e-12	20.3189798629308	NPTN	up
NUP160	0.731234606724811	9.18977171687529	9.29916300648821	1.66178730623041e-13	4.62241246385319e-12	20.2760099551903	NUP160	up
TRIP12	-0.533605608758103	11.4611301767109	-9.29249927042628	1.70673648809793e-13	4.73667752331759e-12	20.2494486498565	TRIP12	down
TBC1D5	-0.557579137233123	11.0788004805798	-9.29188246357973	1.7109583218366e-13	4.7376513350584e-12	20.2469899375285	TBC1D5	down
MYC	-1.18001475014854	11.8025256788127	-9.2779721832676	1.80900610677753e-13	4.99783876768627e-12	20.1915340212792	MYC	down
SEC23A	0.607309594826491	10.2329672747962	9.27535745308368	1.82805696325443e-13	5.03909666064663e-12	20.1811084585578	SEC23A	up
NAA16	0.714426470740596	10.0406851470271	9.26202999187027	1.92833790687326e-13	5.30357924544311e-12	20.1279615264493	NAA16	up
NEK4	0.797261006511784	9.31985532321427	9.25365793579664	1.99413991148365e-13	5.47225972570593e-12	20.0945695849538	NEK4	up
SEC24A	0.75575450566738	9.6657778879399	9.24464422213453	2.06750903525193e-13	5.66090449271776e-12	20.0586131993051	SEC24A	up
MAP3K5	0.779952318009913	10.6646986428986	9.23599613754084	2.14044979771526e-13	5.84753684692792e-12	20.024110299498	MAP3K5	up
POLRMT	-0.449756102066981	9.5211325705687	-9.22401264257361	2.24581473992818e-13	6.12172084676636e-12	19.9762921482135	POLRMT	no
LIN7C	0.577252970125643	10.5690942959939	9.21707793276009	2.30915195326609e-13	6.28038016800527e-12	19.9486160602965	LIN7C	up
NEDD9	0.687551979137849	10.2647865737464	9.20817442663881	2.39310860175035e-13	6.49429183521563e-12	19.9130780303695	NEDD9	up
RBM39	-0.631112517728033	12.3194607777924	-9.2050038950142	2.42374010876095e-13	6.55354718579852e-12	19.9004217290106	RBM39	down
AP1AR	0.776150645320271	8.55494012350166	9.20480722310771	2.42565313764746e-13	6.55354718579852e-12	19.8996366220123	AP1AR	up
SEC24D	1.02097905712498	9.0154211153012	9.18646024194944	2.61094986766335e-13	7.03863775998496e-12	19.8263852363268	SEC24D	up
NCOR1	-0.460857007399756	10.8127968374454	-9.18447418784145	2.63184229924072e-13	7.07936657151805e-12	19.8184545102447	NCOR1	no
POLR2H	-0.467613141328338	10.028721673166	-9.17686164213914	2.7134900374048e-13	7.28298345785029e-12	19.7880537152994	POLR2H	no
PRRC2C	0.64857895539863	12.2636858447174	9.17580284545916	2.72504582241761e-13	7.2979947090961e-12	19.7838251067845	PRRC2C	up
SSRP1	-0.660824206655631	9.58089503405976	-9.17449508983954	2.7393870064533e-13	7.32038374934103e-12	19.7786021114001	SSRP1	down
SRP72	0.437099941634175	11.7797743897555	9.14921638589434	3.03198675873346e-13	8.08463745972522e-12	19.677621328179	SRP72	no
SLCO4C1	1.20055661979974	8.68053432311441	9.14866868465132	3.03866229238064e-13	8.08482343401015e-12	19.6754329850539	SLCO4C1	up
EDEM2	-0.500455936596612	9.9711359383127	-9.14789935631664	3.048064011683e-13	8.09224629912978e-12	19.6723590982543	EDEM2	down
HUS1	0.686162142421674	8.45597085958292	9.14653122898377	3.06485568786192e-13	8.11921401812599e-12	19.666892591633	HUS1	up
CCNG2	0.790762252171445	11.1663467227412	9.14150470144613	3.12735021260566e-13	8.26687672831117e-12	19.6468075386098	CCNG2	up
GRB2	-0.566899258228201	11.6064347894507	-9.14084697451023	3.1356218181828e-13	8.2708783260214e-12	19.6441792704324	GRB2	down
TOR1A	-0.498489473422252	10.4151971061759	-9.13910165617305	3.15767767766264e-13	8.31114346170172e-12	19.6372048716554	TOR1A	no
SLC30A5	0.586821568951175	9.26257654966717	9.13226506858054	3.2455834083622e-13	8.52418354827145e-12	19.6098836392608	SLC30A5	up
ZDHHC17	0.669416543496938	10.2712984725311	9.13104261817908	3.26155888317251e-13	8.54779853771913e-12	19.6049980256533	ZDHHC17	up
ARCN1	-0.488262956313616	11.4821206973409	-9.1273692742319	3.31004033197259e-13	8.65632128696848e-12	19.5903166820651	ARCN1	no
TMEM38B	0.791748482192983	8.20655951191698	9.11583734626674	3.46699329932632e-13	9.04744797237842e-12	19.5442213777372	TMEM38B	up
STX4	-0.46514928561896	10.1028149151863	-9.1109289810355	3.53604493665885e-13	9.20801148505695e-12	19.5245992521336	STX4	no
PRPF31	-0.432063498810308	10.4731362711942	-9.09798121501839	3.72489547319836e-13	9.67919229224516e-12	19.4728310921737	PRPF31	no
ZNF623	1.16492341419708	8.05244868102973	9.09011012212109	3.84461614249525e-13	9.96912223898291e-12	19.4413557134575	ZNF623	up
CKAP5	-0.703550201594195	9.48741604831008	-9.08307559494162	3.9548785794008e-13	1.02333528400183e-11	19.413222506726	CKAP5	down
DRG2	-0.689555101000519	9.31192154003839	-9.05097247642686	4.49980025938997e-13	1.16187880537287e-11	19.2847952432046	DRG2	down
WDR20	0.998040648068915	7.12357689468354	9.0425922985085	4.65405870456945e-13	1.19917946284685e-11	19.2512607487034	WDR20	up
ZRANB2	0.58055740118122	11.5048447326871	9.02947214722054	4.90630143558642e-13	1.25967768696238e-11	19.1987504201616	ZRANB2	up
ZMYM2	0.590374135946018	9.94399033908421	9.02931324219536	4.90943914274906e-13	1.25967768696238e-11	19.1981143794603	ZMYM2	up
CD55	0.793658543078244	11.6493919560587	9.00213834018946	5.47677060055416e-13	1.40230534268164e-11	19.0893217208324	CD55	up
LRIF1	0.922829203405977	9.27304670546251	8.99320467815412	5.67730173317435e-13	1.45061578105054e-11	19.053547392484	LRIF1	up
EIF6	-0.488550289737061	10.8700506339329	-8.99152941587749	5.71571851880583e-13	1.45738914482634e-11	19.0468384064011	EIF6	no
AVL9	0.427950814127456	9.6079558732552	8.97827894112737	6.02891614253893e-13	1.53405207211089e-11	18.9937682437373	AVL9	no
MTR	0.636602767239873	9.73268157692645	8.96901524909294	6.25805747425223e-13	1.5890532246343e-11	18.9566600016536	MTR	up
ATP13A1	-0.568978572902479	10.5175937839204	-8.96596708054972	6.33535079095424e-13	1.60534903375753e-11	18.9444487045415	ATP13A1	down
SDHB	-0.542257814592736	10.7827356572368	-8.96295761200554	6.41260282185361e-13	1.62156706480715e-11	18.9323919466938	SDHB	down
MCFD2	0.629167485254223	10.0062180094389	8.95835801864981	6.53250371008455e-13	1.64848067850979e-11	18.913963760185	MCFD2	up
RCN2	0.687893468453074	10.2603077654414	8.94802912144336	6.81001938725573e-13	1.71497586997166e-11	18.8725770495422	RCN2	up
MRPL47	-0.43840016628444	11.252875286748	-8.93358652897692	7.21801708187632e-13	1.81199472938584e-11	18.8146976258131	MRPL47	no
NAV1	-1.86809918143374	6.51796860753859	-8.93335055846624	7.22488298014779e-13	1.81199472938584e-11	18.8137518696204	NAV1	down
RAB33B	0.927040009114213	9.03967539210716	8.92553021520314	7.45617367857107e-13	1.86617811149348e-11	18.7824067151889	RAB33B	up
FARS2	0.483311328115485	9.22156002122436	8.9242913013868	7.49349108650895e-13	1.87169055934251e-11	18.777440658852	FARS2	no
CBX3	0.431747416008385	12.5962500291132	8.92239502471317	7.55097231917103e-13	1.88220672534286e-11	18.7698394756325	CBX3	no
RINT1	0.665773745453942	8.60371040907938	8.9208108967497	7.59933060821735e-13	1.89041071776366e-11	18.763489388518	RINT1	up
SNAP23	0.581226241413393	12.4167893021845	8.91861183686819	7.66697643660251e-13	1.90336966749651e-11	18.7546740854204	SNAP23	up
SLC35D2	0.604834339018595	9.8507936385501	8.91732541917632	7.70682807962609e-13	1.9093900580272e-11	18.7495171450845	SLC35D2	up
DHX16	-0.521799124791697	9.99134593685455	-8.91465166066961	7.79032418893041e-13	1.92617732824887e-11	18.7387984104169	DHX16	down
RAB18	0.695824837460536	10.7059165115828	8.9122651365914	7.86561708237933e-13	1.94087273127501e-11	18.7292308437712	RAB18	up
DPF2	-0.600583667889714	10.0975865688982	-8.88959946315436	8.61812911552243e-13	2.12227932082252e-11	18.6383495072008	DPF2	down
LARP1	-0.538827447038452	11.6514019631887	-8.87953705154184	8.97497241568953e-13	2.20571661436996e-11	18.5979943365526	LARP1	down
TM9SF3	0.649119236679539	10.7089592556904	8.87560688978737	9.11834139593747e-13	2.23646052795348e-11	18.5822310767369	TM9SF3	up
PRDX5	0.616232834328502	11.8445385944066	8.87206781657788	9.24940943973149e-13	2.26407044265747e-11	18.5680357432907	PRDX5	up
ASF1A	0.855326211588343	10.4056353878527	8.86836045321258	9.38873815966337e-13	2.29358815042156e-11	18.5531647159319	ASF1A	up
STN1	-0.570548526891985	9.86724828772592	-8.86447839300763	9.53689022100264e-13	2.32513943057473e-11	18.5375922023858	STN1	down
ITPKB	1.13498063227164	8.90776469478412	8.8590213607724	9.74912368583887e-13	2.37215755051654e-11	18.5157005643642	ITPKB	up
MAN2B2	-0.552096934312473	10.1559507032295	-8.85822676564451	9.78041969668357e-13	2.37505072753393e-11	18.5125128124692	MAN2B2	down
YWHAQ	0.550485952605849	12.034401366327	8.85170008225134	1.00413249658619e-12	2.43357972786502e-11	18.4863279169099	YWHAQ	up
TERF1	0.516425207133468	9.68372932530547	8.84900525598899	1.01510778199313e-12	2.45458128009228e-11	18.4755157239123	TERF1	up
FGFR1	0.87275868520411	8.47601838733133	8.84859013020317	1.01680914209232e-12	2.45458128009228e-11	18.4738501226548	FGFR1	up
PTPN2	-0.398013603760491	11.4005798580563	-8.84650084024422	1.02541546952559e-12	2.47048423848892e-11	18.4654671754982	PTPN2	no
USE1	-0.613627234467662	8.56979563322535	-8.84388029424501	1.03631359201311e-12	2.49183537380126e-11	18.454952343328	USE1	down
SQOR	-0.579847805361931	11.8706969052773	-8.83967835296647	1.05403141384377e-12	2.52946872039881e-11	18.4380915245653	SQOR	down
LINC00452	1.08587863128374	7.52787886954208	8.83588192089658	1.07030061420086e-12	2.56348516970732e-11	18.4228571197794	LINC00452	up
KIN	0.586212157160444	9.35491507664946	8.82775165359061	1.10599466514661e-12	2.64059617718326e-11	18.3902294470177	KIN	up
YARS	-0.538351486818753	10.6781049945974	-8.82756883274322	1.10681088233925e-12	2.64059617718326e-11	18.3894957296425	YARS	down
SEPT2	0.496607061804957	12.300309740176	8.82652604053465	1.11147807434644e-12	2.64657201399341e-11	18.3853106466943	SEPT2	no
FAR1	0.915517040991293	10.3835260724779	8.82368489336121	1.12429454646949e-12	2.67189144742526e-11	18.3739078817718	FAR1	up
SCAF11	0.592551734028538	11.6644437585211	8.82168172832316	1.13341989707176e-12	2.68399788308258e-11	18.3658680714221	SCAF11	up
PAPOLA	0.593940449125732	10.5491510319557	8.82160416144583	1.13377474103578e-12	2.68399788308258e-11	18.3655567487151	PAPOLA	up
CNOT8	0.539895207734547	11.081279738831	8.82010844324211	1.14063901925631e-12	2.69503493372161e-11	18.3595534720197	CNOT8	up
CREBBP	0.539898917983141	11.654245069176	8.81282496617703	1.17466560329223e-12	2.77008329839954e-11	18.3303186735621	CREBBP	up
PPP1R15B	0.526610441575276	11.3012800805028	8.80621939326776	1.20640512753408e-12	2.8394600684403e-11	18.3038026941246	PPP1R15B	up
NSDHL	-0.734256360613135	7.90235867412433	-8.80283128712086	1.22301727274229e-12	2.87303424205238e-11	18.2902014125821	NSDHL	down
ETFB	-0.637355229312153	9.89923108068568	-8.79971178165483	1.23851531825969e-12	2.90386762072421e-11	18.2776779276688	ETFB	down
ADPRHL2	-0.573681793439615	9.77536943005303	-8.78389420499962	1.32018439937497e-12	3.08943343478971e-11	18.2141700777244	ADPRHL2	down
ZC3H15	-0.459066427731555	12.1535216857513	-8.78276433787475	1.32622079256492e-12	3.09221919475344e-11	18.2096331953927	ZC3H15	no
TRMT1	-0.537184331728342	9.45819437711823	-8.78235651684272	1.32840639925493e-12	3.09221919475344e-11	18.2079956112947	TRMT1	down
SPATA24	0.63320009698568	10.3075852224472	8.7822543678026	1.32895440513139e-12	3.09221919475344e-11	18.2075854359431	SPATA24	up
NRBP1	0.48336665014314	9.4090098765821	8.77601198059662	1.36287739399847e-12	3.1651340465175e-11	18.1825184676138	NRBP1	no
TOB1	0.816640061456456	11.5402087550731	8.76579751466583	1.42026993224495e-12	3.2921749433231e-11	18.1414973371314	TOB1	up
CAPZA2	0.596415335104334	12.1552348927352	8.75726657162868	1.47005728375736e-12	3.4011400937441e-11	18.1072335681031	CAPZA2	up
POLE3	0.477104936073369	10.7687933735647	8.75158414777001	1.50418828784387e-12	3.47353970847569e-11	18.0844087988085	POLE3	no
EIF2B5	-0.57272241344767	9.53138663142633	-8.74956794840212	1.51648855242165e-12	3.49534903824643e-11	18.0763099195928	EIF2B5	down
NCL	0.617755784699352	12.7348234476707	8.74616436543195	1.53748223050591e-12	3.53707613142139e-11	18.0626376414145	NCL	up
CEP68	0.886324470109432	9.81863204120391	8.74012766988326	1.57543695694215e-12	3.61759341763883e-11	18.0383868154356	CEP68	up
TMEFF2	-2.12820275981972	10.7078884267777	-8.73106806156949	1.63416891116303e-12	3.74542945762627e-11	18.0019892135686	TMEFF2	down
UBR4	-0.518012602084623	11.6200873571495	-8.72835211929299	1.652200191087e-12	3.77967815676894e-11	17.9910770252986	UBR4	down
USP4	0.554856642347485	11.2031783200086	8.72569212040009	1.67005350173282e-12	3.81339268800522e-11	17.9803892953684	USP4	up
ORC4	-0.509617591709592	10.0659901110683	-8.72373123346374	1.68333832697046e-12	3.83656941970046e-11	17.9725103615	ORC4	down
NMT1	-0.363396731622949	11.1897568776971	-8.71147977574197	1.76877490268515e-12	4.02379851932408e-11	17.9232796691611	NMT1	no
NBN	0.559902558141999	10.8020720656718	8.70253979125973	1.83385159261746e-12	4.1641019744054e-11	17.8873515792568	NBN	up
C1orf174	0.465774014000802	10.3799342433047	8.69569360358741	1.88530622380217e-12	4.27301164316941e-11	17.8598357620251	C1orf174	no
SGMS1	0.964401652479598	9.44193609477396	8.68962677325236	1.93211236474853e-12	4.37100244587011e-11	17.8354506434732	SGMS1	up
TTF1	-0.450494459447592	9.40203347864174	-8.68823316861598	1.94302773518463e-12	4.38758606105622e-11	17.8298489479534	TTF1	no
WIPI2	-0.431318499206911	11.4717053514459	-8.68170670345908	1.99497495003543e-12	4.49659270966549e-11	17.8036142675256	WIPI2	no
PEX1	0.836052078305551	8.11374163638109	8.67889189869214	2.01780711188436e-12	4.53969508131484e-11	17.7922989438273	PEX1	up
KDELR1	0.539049744216554	11.5387823190634	8.67584183756889	2.04284350834038e-12	4.58758930249137e-11	17.7800375360439	KDELR1	up
SMC1A	0.587084331145501	11.2270754399322	8.66932776444355	2.09736245557422e-12	4.70139543841995e-11	17.7538493352061	SMC1A	up
GRINA	0.952700418849888	10.2190108869298	8.6677392650284	2.11087711092332e-12	4.72303929809698e-11	17.7474629074143	GRINA	up
WRNIP1	-0.418650665202348	10.1323747401056	-8.65902142346992	2.18661701844852e-12	4.88357768043638e-11	17.712411734907	WRNIP1	no
PARD6A	-0.671490638079656	7.84966490992516	-8.65747160648751	2.20036429226001e-12	4.90532943041352e-11	17.7061801799164	PARD6A	down
BUD13	-0.543896061887725	9.28828997942982	-8.63007336039361	2.45822062920912e-12	5.47021132379825e-11	17.596000612206	BUD13	down
FBXL14	0.555201181677875	10.4533751272852	8.62845173279213	2.47439938616244e-12	5.49622034251217e-11	17.5894784578936	FBXL14	up
ATP8A1	0.677152579546174	10.2933637895936	8.61846700728675	2.5763954635085e-12	5.71241015903633e-11	17.5493178463753	ATP8A1	up
RPS6	0.281223596102274	15.1505704671336	8.61554385774571	2.60704632295718e-12	5.76991680771662e-11	17.5375596146662	RPS6	no
CAMTA2	0.63573705123563	8.90311897430717	8.6079457906752	2.68843777436059e-12	5.93931225999986e-11	17.506995223601	CAMTA2	up
RFX7	0.556531532506403	10.4134009357607	8.58391849459453	2.96297459645795e-12	6.53402632181061e-11	17.4103274783193	RFX7	up
ANKIB1	-0.551358667718809	10.1860680904348	-8.58110311301861	2.99693061267284e-12	6.59702046196095e-11	17.3989991068358	ANKIB1	down
TIPRL	0.531611184045238	9.124208132676	8.58052335783599	3.00397127986398e-12	6.60064712643721e-11	17.3966662851562	TIPRL	up
ACTR6	0.545809305631012	9.72788608719951	8.57938835785555	3.01780300861061e-12	6.61915609720166e-11	17.3920992313692	ACTR6	up
KDSR	0.638529398786444	9.54744944506149	8.57354440297963	3.09003800787741e-12	6.75349689259567e-11	17.3685833754533	KDSR	up
THAP4	-0.726489038821114	9.11331867009009	-8.57354043509672	3.09008763775927e-12	6.75349689259567e-11	17.3685674084212	THAP4	down
RGS3	-0.822135002422009	9.92172620908925	-8.57104658398699	3.12143912413002e-12	6.80985622820451e-11	17.3585318689055	RGS3	down
ELP6	-0.49223133733847	9.40882009275965	-8.56512213518106	3.19720323293617e-12	6.96273494090851e-11	17.3346903207379	ELP6	no
LRPAP1	-0.739198983880412	10.921049313931	-8.56384638449675	3.21375778183075e-12	6.98499891624024e-11	17.3295561987031	LRPAP1	down
RNF14	0.840149421389309	9.20509933596672	8.56345598307972	3.21884090919151e-12	6.98499891624024e-11	17.3279850584272	RNF14	up
INIP	0.394535657061956	10.833653482902	8.56198551732905	3.23805922182315e-12	7.01426669307851e-11	17.3220672342525	INIP	no
NSMCE4A	-0.481344252800406	10.440817167413	-8.55842800689349	3.2850314630204e-12	7.10344524309305e-11	17.3077498743927	NSMCE4A	no
SNRPB2	0.622264755556392	12.0173836431934	8.55687649150054	3.30573055415006e-12	7.13559722261773e-11	17.3015055912912	SNRPB2	up
GTF3C2	-0.467985451961404	10.7301299201378	-8.55210304712375	3.37023774817699e-12	7.2620316549187e-11	17.2822936894127	GTF3C2	no
DDX39A	-0.472215792703265	11.4329907289399	-8.54571141498179	3.45859353884442e-12	7.43931921299066e-11	17.2565677458659	DDX39A	no
CCT5	-0.602754555670989	11.542991918487	-8.54492458049956	3.4696298098987e-12	7.44996477953511e-11	17.2534006852458	CCT5	down
CRY1	0.784785519708146	9.34845441767393	8.54375525516018	3.48609621987644e-12	7.47221219528332e-11	17.248694034169	CRY1	up
TM9SF4	-0.666857915243256	10.0248091902112	-8.54049656376853	3.53239962483712e-12	7.55822360286389e-11	17.2355772274948	TM9SF4	down
AHCYL2	0.505236402711413	9.22695485641907	8.536545656096	3.58936665549681e-12	7.66671177951579e-11	17.2196736390726	AHCYL2	up
AASDHPPT	0.685177087447039	10.9618865655142	8.52642421666997	3.7395427099963e-12	7.97356502223776e-11	17.1789293840208	AASDHPPT	up
C9orf78	0.80683296088834	10.3982372816606	8.52219347430557	3.80416805065807e-12	8.09725439513116e-11	17.1618973387379	C9orf78	up
DIP2B	0.568465147414607	10.3960517106498	8.51404970711191	3.93173441770999e-12	8.35425304485288e-11	17.1291106290493	DIP2B	up
ILKAP	-0.6091553454169	9.51447077394808	-8.50969057633275	4.0017702644751e-12	8.48833037554779e-11	17.1115599194957	ILKAP	down
TAF2	0.524560035466498	9.97233373064446	8.50798109543552	4.02957577001943e-12	8.53252211925049e-11	17.1046770462301	TAF2	up
WASHC4	-0.604701403108225	12.0654100365425	-8.49614237225816	4.2275272123047e-12	8.93621857537085e-11	17.0570082554693	WASHC4	down
DAG1	-0.482769628865627	9.15293327615548	-8.49524512690564	4.242921299198e-12	8.95329547946282e-11	17.0533952997638	DAG1	no
FGD2	-0.927760356296989	12.3485995855222	-8.49417050012601	4.26143270147167e-12	8.97688034996761e-11	17.0490680448248	FGD2	down
C5orf15	0.564900830324186	10.8676197218709	8.49042007091109	4.32667381718452e-12	9.09865306675625e-11	17.0339657098537	C5orf15	up
GCLC	0.566899403961616	9.64317297042157	8.48842129917908	4.36185176612127e-12	9.1568960146755e-11	17.0259168163809	GCLC	up
MORF4L1	0.32653718795553	13.1835938942466	8.48741804979623	4.37961666288962e-12	9.17844663306611e-11	17.0218767638807	MORF4L1	no
NUP85	-0.51513303980267	9.99746380251455	-8.48590776433573	4.40649669716367e-12	9.21899368830534e-11	17.0157948336935	NUP85	down
MIF4GD	-0.612848228940935	11.0423939100802	-8.48277157058508	4.4628440550157e-12	9.32094682411898e-11	17.0031651299206	MIF4GD	down
GARS	-0.435150239765347	11.095330531007	-8.48069823828672	4.50049121173022e-12	9.38356251113564e-11	16.9948154850324	GARS	no
TBC1D10B	0.439891746809256	10.1860188129912	8.4731992526644	4.6393339919965e-12	9.6566001238172e-11	16.9646147376867	TBC1D10B	no
SNRNP27	0.473170708951484	10.73725330693	8.46570648243666	4.78235017542072e-12	9.93738264804315e-11	16.9344372891191	SNRNP27	no
VAV1	-0.558280267850531	10.7044650255685	-8.45917488770821	4.91062085073466e-12	1.01866251851087e-10	16.9081296200832	VAV1	down
FTSJ3	-0.500129471821843	9.72619476253773	-8.44205093217759	5.26352153971132e-12	1.09002098349453e-10	16.8391524490736	FTSJ3	down
DRP2	-2.00353206457175	4.92166157905146	-8.4331979202468	5.45582625936056e-12	1.12793678358638e-10	16.8034881731071	DRP2	down
LAS1L	-0.466626259333875	9.59270289257489	-8.42359873682058	5.67230508065182e-12	1.1707140283659e-10	16.7648154108575	LAS1L	no
PLCG2	-0.577552288050844	11.2065548303826	-8.41999777567149	5.75571569164003e-12	1.18592936616132e-10	16.7503073465407	PLCG2	down
RHOA	-0.516782581308918	13.6453516796991	-8.41380185249484	5.90212200138498e-12	1.21405161638573e-10	16.7253434819457	RHOA	down
EIF4EBP2	-0.579865835564267	10.2202118142665	-8.41122269326914	5.96416095364273e-12	1.22475446160459e-10	16.7149515316587	EIF4EBP2	down
STOML2	-0.513644780366421	9.79169925460544	-8.40522484360499	6.11097178863262e-12	1.25280039733793e-10	16.6907842850208	STOML2	down
PRKY	0.898338222688227	7.48914513400587	8.40297466733173	6.16697941947116e-12	1.26216824606869e-10	16.6817173551428	PRKY	up
GPS1	-0.481359953844864	8.99589508422685	-8.39792943352276	6.29443388853918e-12	1.28610311121588e-10	16.6613874367057	GPS1	no
ASAP1	0.713051895881295	11.5260117671182	8.39723722391261	6.31212545848336e-12	1.28756839143963e-10	16.6585981042985	ASAP1	up
DNAJB14	0.521683670712623	10.0937687665013	8.39270524689917	6.42919181381965e-12	1.3092658670439e-10	16.6403357039259	DNAJB14	up
YTHDF2	0.51454754766517	11.565006465281	8.38705024056219	6.57832344394123e-12	1.33741030947503e-10	16.6175470959059	YTHDF2	up
ATF6B	0.672752878544637	8.88439943105127	8.38527358594157	6.6258885866439e-12	1.3448466071631e-10	16.6103873397365	ATF6B	up
TACC3	-0.526573431608773	10.4426211652466	-8.37839106350574	6.81342592388085e-12	1.37815775907519e-10	16.5826506266685	TACC3	down
WDR1	-0.383091788100216	12.5572049144467	-8.37813945940426	6.8203815967028e-12	1.37815775907519e-10	16.5816366335456	WDR1	no
IRAK1	-0.585284157543189	11.4453818554525	-8.37801627934102	6.82378954162565e-12	1.37815775907519e-10	16.5811402032982	IRAK1	down
LZTS2	-0.578865211460323	9.09590755909186	-8.37130698497646	7.012012181077e-12	1.41383883170019e-10	16.554100365825	LZTS2	down
PRPF6	-0.678394284940143	9.83017113813831	-8.36470534922042	7.20229205347462e-12	1.44981665201441e-10	16.5274933015399	PRPF6	down
ZBTB18	0.790123997714716	11.19265614249	8.36244849128677	7.26852159043993e-12	1.46074607135294e-10	16.5183970685238	ZBTB18	up
CCDC47	0.427268535739136	10.0340729495573	8.35875374506656	7.37826719386013e-12	1.4803706915681e-10	16.5035051748599	CCDC47	no
MYL12B	0.426691574919984	13.5476765013567	8.34831938674582	7.69724936971241e-12	1.54184345394288e-10	16.4614470680649	MYL12B	no
IFT20	-0.362853532022392	10.6133949551945	-8.3457247505363	7.77869086054532e-12	1.55561106931722e-10	16.4509883745512	IFT20	no
GEMIN2	0.504571573766357	8.99947608743758	8.34373160889538	7.84183830070660e-12	1.5656812228768e-10	16.4429541301751	GEMIN2	up
MUS81	-0.377294396809859	9.90747337217877	-8.31681635908749	8.74662710782463e-12	1.7434848399457e-10	16.3344511584547	MUS81	no
ELOB	-0.467101231449202	12.5517262294648	-8.31583483845169	8.78152956708876e-12	1.74599302198624e-10	16.3304940597668	ELOB	no
TPR	-0.538848032806202	11.0753756416628	-8.31566055295743	8.78774165817082e-12	1.74599302198624e-10	16.3297914081103	TPR	down
HNRNPD	0.515850293128935	11.5861295029976	8.28342904661998	1.00156743646056e-11	1.98673968473919e-10	16.1998351570082	HNRNPD	up
EXOSC10	-0.56743373649712	9.82838705579361	-8.28257856521699	1.00503044369594e-11	1.99038310685997e-10	16.1964057518545	EXOSC10	down
DCT	0.802192766503654	7.29912688512092	8.27931457105445	1.01843256040625e-11	2.01366657622167e-10	16.183244177347	DCT	up
C11orf49	-0.570365013618138	8.67044939480232	-8.26846956621102	1.06426174997289e-11	2.10088702547068e-10	16.1395117651507	C11orf49	down
CNOT2	0.520180431331301	10.7656706260722	8.26767212797293	1.06771202292379e-11	2.10430393696686e-10	16.1362960089873	CNOT2	up
LBX1	-0.604729084348876	2.93394051593658	-8.26449929224407	1.08155126082861e-11	2.12815207094556e-10	16.1235010823673	LBX1	down
ZC3H12D	1.06883345745388	9.61448911014105	8.26307847842623	1.08780666146898e-11	2.1370249967446e-10	16.117771378592	ZC3H12D	up
NEK7	0.445855801642693	11.702564203667	8.26034387883557	1.09994843769569e-11	2.15741489246115e-10	16.1067434730051	NEK7	no
DALRD3	-0.496099533021265	10.0650991705653	-8.25960279385487	1.10326221395019e-11	2.16034866348894e-10	16.1037548517328	DALRD3	no
BAZ2B	0.819116929271781	9.74583381834071	8.25922074053183	1.10497447777112e-11	2.16034866348894e-10	16.1022141165336	BAZ2B	up
PSMA7	-0.399925394125585	12.1118212590802	-8.25270853766726	1.13457330126423e-11	2.21467984596058e-10	16.0759514416944	PSMA7	no
COX6B1	-0.40612774454612	12.5532446804499	-8.24063838471671	1.19155004189864e-11	2.32219442082762e-10	16.0272723636316	COX6B1	no
ZFYVE26	-0.654415901930536	9.35873476834835	-8.23880583792983	1.20044764605999e-11	2.33581537998858e-10	16.0198814485142	ZFYVE26	down
CENPX	-0.550903973945784	9.33178599705747	-8.23758614000796	1.20640652884309e-11	2.34368404865247e-10	16.0149622045834	CENPX	down
GTF2H5	0.520749574226365	10.5209854075785	8.23501587770703	1.21906082702911e-11	2.36135742048315e-10	16.0045958242495	GTF2H5	up
ANAPC15	-0.593446861637869	10.2407595700681	-8.23445367508889	1.22184641945666e-11	2.36135742048315e-10	16.0023283334579	ANAPC15	down
MRPL48	-0.43985361509927	9.93311795280357	-8.23430827236958	1.2225678955905e-11	2.36135742048315e-10	16.0017418903767	MRPL48	no
AKAP7	0.701357124338651	9.40508101919174	8.23417665349958	1.22322134536018e-11	2.36135742048315e-10	16.0012110404546	AKAP7	up
IGBP1	-0.571672368123368	11.0636893554341	-8.23135299135917	1.23732457910137e-11	2.38482134230263e-10	15.9898224725344	IGBP1	down
AMBRA1	-0.564133820735671	9.27068197714689	-8.23028777925983	1.24268716109307e-11	2.3879489351915e-10	15.9855261574436	AMBRA1	down
ZNF430	-0.502414976329238	10.6934453497721	-8.23025560951612	1.24284947439904e-11	2.3879489351915e-10	15.985396407057	ZNF430	down
EIF3B	-0.546687609227781	11.1227994381037	-8.22671154087888	1.26086182122538e-11	2.41875984795884e-10	15.9711019880978	EIF3B	down
VTA1	0.626577602704476	10.4855140959299	8.22191612607968	1.28565096289108e-11	2.46245416820405e-10	15.9517601279664	VTA1	up
EIPR1	-0.599510097253928	9.19408747397146	-8.21675434292579	1.31287978062310e-11	2.51067744297597e-10	15.9309401224818	EIPR1	down
HTATIP2	0.608131140097214	10.9466390219694	8.21550639502217	1.31954904766819e-11	2.51949466371466e-10	15.9259064694871	HTATIP2	up
DCUN1D1	0.638995355666477	10.1276567581687	8.2133083447427	1.3313784629565e-11	2.53812165235585e-10	15.9170404742983	DCUN1D1	up
RCBTB2	0.755589993983216	10.7807635427546	8.20062106149539	1.40176439728533e-11	2.66814843831651e-10	15.8658638740221	RCBTB2	up
CCDC59	0.534567267674799	10.3641600760044	8.19807244949736	1.41634681061402e-11	2.68972069294556e-10	15.855583250151	CCDC59	up
UBL5	-0.515910799750651	11.911398768026	-8.19787321852599	1.41749313420205e-11	2.68972069294556e-10	15.854779585456	UBL5	down
CYP2C9	0.739871093612735	7.30169084304507	8.19631371607455	1.42649827076519e-11	2.69967674569336e-10	15.8484887900961	CYP2C9	up
CCDC85B	-0.617958768805181	10.553552476359	-8.19612724368583	1.42757885827345e-11	2.69967674569336e-10	15.8477365863807	CCDC85B	down
TBL3	-0.839621407791965	8.80146775840254	-8.19582063457717	1.42935740763894e-11	2.69967674569336e-10	15.8464997666656	TBL3	down
VPS45	-0.456259165252808	9.91960106026231	-8.1943330240243	1.43801815264195e-11	2.71184964101461e-10	15.8404989263043	VPS45	no
TSHZ1	0.702671435773492	10.0948774928824	8.1873020668333	1.47966839121921e-11	2.7861017600203e-10	15.8121364461055	TSHZ1	up
C1orf50	-0.562915844783165	8.9202118470948	-8.17934352071631	1.52827313327074e-11	2.87320044210454e-10	15.7800312432066	C1orf50	down
FAM13B	0.483174030055949	10.439034693234	8.17680442482892	1.54411396279251e-11	2.89852926236465e-10	15.7697882014681	FAM13B	no
PAIP1	0.729204576100518	9.34701130841448	8.17202468119209	1.57438114636986e-11	2.95081942579185e-10	15.7505058491977	PAIP1	up
ATAD1	0.538443468766005	10.152991503808	8.17013387433633	1.58651782889677e-11	2.96902013881768e-10	15.7428779035989	ATAD1	up
TRIM26	-0.483009313090546	10.1455341479885	-8.16816475017588	1.59925681862828e-11	2.98829071804451e-10	15.7349339557797	TRIM26	no
DCK	0.502971037845015	10.931235097132	8.16463559358026	1.62234508504437e-11	3.02681120363689e-10	15.7206963079594	DCK	up
FAM172A	0.545169901186565	9.61889985617059	8.15297956777574	1.70099878938274e-11	3.16872514204799e-10	15.6736713213121	FAM172A	up
F8	0.674874490690198	8.27610379716816	8.13619207209271	1.82103708013733e-11	3.38718431972656e-10	15.6059409488122	F8	up
GTF2E1	-0.567007568177182	9.52884429056825	-8.13543255612243	1.82666417920448e-11	3.39249512735715e-10	15.6028765459759	GTF2E1	down
ACIN1	0.495574999530977	9.66358692066099	8.13169756043458	1.85459035565518e-11	3.43914111558542e-10	15.587806941097	ACIN1	no
TNRC6B	0.606970399040042	10.5354676369833	8.13121817525507	1.85820548780102e-11	3.44063191606607e-10	15.5858727517768	TNRC6B	up
ABR	-0.403453716051448	10.8356398324332	-8.11075695599094	2.01926715531292e-11	3.73320403532852e-10	15.5033149106969	ABR	no
ARID4A	0.512083396368164	9.42150147940973	8.10965851414055	2.02829856692795e-11	3.74424527309671e-10	15.4988827430533	ARID4A	up
PCK2	-0.463175961742255	9.51273771521704	-8.10727008252119	2.04807612144091e-11	3.77506079071014e-10	15.4892454777207	PCK2	no
ZNHIT1	-0.612921472021492	10.0654700715503	-8.10016295313335	2.1080765905961e-11	3.87981193869258e-10	15.4605680443179	ZNHIT1	down
MTERF4	0.73394851866173	9.32118770841181	8.08996747090336	2.19723603851268e-11	4.03783361491843e-10	15.419428198071	MTERF4	up
ECD	-0.493776483405343	9.22938600519751	-8.08571585159893	2.23552286028685e-11	4.09855653228297e-10	15.4022721878664	ECD	no
KAT5	-0.444724742242888	10.4274856001708	-8.08555584959462	2.23697668401424e-11	4.09855653228297e-10	15.4016265493585	KAT5	no
IFT80	0.804449157814918	8.64973690079322	8.08310442540397	2.25936973501463e-11	4.13339703839223e-10	15.391734559122	IFT80	up
TXNDC9	0.512851819059483	10.9126799603074	8.06689888533406	2.41315509956856e-11	4.40815003934622e-10	15.326340699259	TXNDC9	up
ELAC2	-0.708705817544647	9.33833632325165	-8.05833611105204	2.49860028136884e-11	4.55743201843119e-10	15.2917867122991	ELAC2	down
FBXO28	0.555225634677951	9.48749241267471	8.05443900903672	2.5384847264253e-11	4.62329085814274e-10	15.2760602810818	FBXO28	up
C4orf3	0.341305167026846	12.5485202401593	8.05314200512615	2.55189961633474e-11	4.64081714774455e-10	15.2708263067879	C4orf3	no
WDR77	-0.471621250649381	9.51349140369407	-8.0454710609977	2.63270371917101e-11	4.77751265499837e-10	15.2398704904489	WDR77	no
TRPV2	-0.437265878913966	10.3272120451363	-8.04506689857161	2.6370314072166e-11	4.77751265499837e-10	15.2382394973556	TRPV2	no
TWF2	-0.487660495209019	10.4798960352665	-8.04490411258288	2.6387764970822e-11	4.77751265499837e-10	15.2375825759776	TWF2	no
ANGEL2	0.460121148486383	9.89860329746428	8.04260816081487	2.66351292520113e-11	4.81517499136435e-10	15.2283172663113	ANGEL2	no
VAMP5	-0.813190765641506	9.69426336723603	-8.03801551898293	2.71369244129688e-11	4.89865513112573e-10	15.2097835736693	VAMP5	down
AK8	0.770356824582637	7.73869381053453	8.03703288795603	2.72455102464741e-11	4.90489034408409e-10	15.2058181318337	AK8	up
CREB3	-0.537882284396664	9.24513011995221	-8.03697774013857	2.72516172397842e-11	4.90489034408409e-10	15.2055955807281	CREB3	down
PSMC2	-0.523780611340383	11.8028098532477	-8.03653654664415	2.73005237538015e-11	4.90647738946809e-10	15.2038151270586	PSMC2	down
PIGW	0.71975929065498	7.42303482071598	8.03480817875971	2.7492961864016e-11	4.9299757953195e-10	15.1968402201422	PIGW	up
ARHGAP45	-0.595488543044699	12.5308765725304	-8.03463932493783	2.75118348574493e-11	4.9299757953195e-10	15.1961588020071	ARHGAP45	down
NAGA	-0.794795005331368	11.0050443509556	-8.02979777377344	2.80585326305863e-11	5.02032094157676e-10	15.1766204121579	NAGA	down
KCNMB4	0.771669161888524	8.19419292657346	8.02945151145341	2.80980459594745e-11	5.02032094157676e-10	15.1752230436475	KCNMB4	up
FBH1	-0.694131028512423	9.20217114147054	-8.02073025398291	2.91118404360169e-11	5.18952172070602e-10	15.1400275341081	FBH1	down
CASP6	-0.625309106684369	9.24527936785937	-8.02057815168096	2.91298424881529e-11	5.18952172070602e-10	15.1394137067758	CASP6	down
SNX2	0.691054405337551	11.7945331520739	8.01643477201156	2.96245408386036e-11	5.26998190877427e-10	15.1226925541771	SNX2	up
WDR6	-0.805289835855408	10.1668119146006	-8.0132923288697	3.00053319775251e-11	5.32290066016863e-10	15.1100107624381	WDR6	down
UEVLD	1.14602429746169	9.58442378945668	8.0132622570008	3.00089995548358e-11	5.32290066016863e-10	15.1098894027853	UEVLD	up
PARP8	-0.595965538376525	11.4057680791942	-8.01028759816213	3.03740163690249e-11	5.37984929581035e-10	15.0978846912414	PARP8	down
RABEPK	-0.645240770997807	8.8193058003795	-8.00931898685733	3.04938299695948e-11	5.39326567915998e-10	15.0939756977684	RABEPK	down
GMPPA	-0.579220031691392	8.71078672872764	-8.00680328808392	3.08072268498066e-11	5.4408318818872e-10	15.0838231562899	GMPPA	down
COMMD10	0.636798180809958	9.9414983363397	8.00644575715323	3.08520276562964e-11	5.44089288883878e-10	15.0823802758792	COMMD10	up
EXT2	-0.597704307951828	9.5609078734306	-8.00151467201223	3.14766156072481e-11	5.54305465348359e-10	15.062479947366	EXT2	down
NDUFA7	-0.580157340668702	10.2774626358439	-8.00046933091916	3.16106392394911e-11	5.55865824212833e-10	15.0582612644441	NDUFA7	down
RALGDS	-0.953045464415425	10.7585367265007	-7.99798239440494	3.19317906129694e-11	5.60164183725473e-10	15.0482247205862	RALGDS	down
PCNX4	0.685892415703808	8.6044600424035	7.99786821541862	3.19466133050397e-11	5.60164183725473e-10	15.0477639273229	PCNX4	up
PPP2R2D	-0.864816528543553	8.44010132225866	-7.99524322922691	3.22892939667867e-11	5.65362902517171e-10	15.0371702334445	PPP2R2D	down
FANCI	-2.15188544166181	6.07252661668379	-7.99081656435441	3.28755293333735e-11	5.74805147873083e-10	15.0193054333425	FANCI	down
PPP1R7	-0.387198954402363	10.2891169577955	-7.98626545126817	3.348935315364e-11	5.84702130167475e-10	15.0009383392232	PPP1R7	no
CCNL2	-0.510655514133937	11.0790108818403	-7.9833858106959	3.38836511114814e-11	5.90491273162892e-10	14.989316841814	CCNL2	down
ERBB4	1.69950486714802	5.67975707436405	7.9831407139314	3.39174250374633e-11	5.90491273162892e-10	14.9883276926934	ERBB4	up
TMOD3	0.525018960004873	10.8551990421893	7.97838937541769	3.45788494281395e-11	6.01151332600851e-10	14.9691524559332	TMOD3	up
NOL12	-0.477544952582075	9.4993518776879	-7.97702406489709	3.47712881690715e-11	6.03639426810307e-10	14.9636423892802	NOL12	no
BLOC1S4	0.65547041918011	10.7189163521298	7.95438083900829	3.81237183591101e-11	6.60901117559701e-10	14.8722593737195	BLOC1S4	up
CDC16	-0.471145201537171	10.394301876582	-7.95315044684492	3.83148796925515e-11	6.63275548171341e-10	14.8672937728706	CDC16	no
NDRG3	-0.430290323438001	11.2473792038531	-7.95271450343886	3.83828404349148e-11	6.63513536840286e-10	14.8655343979754	NDRG3	no
SART3	-0.693455941010587	9.9221915137098	-7.94974310773048	3.88492858582393e-11	6.70629632748929e-10	14.8535424756479	SART3	down
TECR	-0.641596135995709	10.2028277100317	-7.94822650479855	3.90895420531651e-11	6.73826627026321e-10	14.8474217878161	TECR	down
HACD1	-0.984848965104008	7.50485866876112	-7.94475066339076	3.96457990304578e-11	6.82454197375209e-10	14.8333940296007	HACD1	down
MRPL37	-0.426932591856392	9.81325452273656	-7.94131605476483	4.02032372688392e-11	6.91077838389498e-10	14.8195326811828	MRPL37	no
HIF1A	0.749064852672532	12.1836279142174	7.94010955419385	4.04009084967702e-11	6.93501709806411e-10	14.814663503222	HIF1A	up
PSG6	0.692455615325148	7.58257042628689	7.93828055217049	4.07024256016769e-11	6.97698861258997e-10	14.8072820442822	PSG6	up
ZNF93	-0.512280535380759	10.4155786048313	-7.93746661165472	4.08373293923461e-11	6.9903227193416e-10	14.8039971560592	ZNF93	down
RMC1	-0.41733693604945	10.2726261662063	-7.93522005095292	4.12120040363802e-11	7.04460499163768e-10	14.7949305246334	RMC1	no
SND1	-0.562672649983092	10.364587084245	-7.9291858192787	4.22354900936613e-11	7.20948623788454e-10	14.7705776991709	SND1	down
CNIH1	0.506309779762567	11.7528200016899	7.91941065036926	4.39477364279008e-11	7.48791989045276e-10	14.7311273823094	CNIH1	up
CSNK2B	-0.358817921562427	12.3922504604707	-7.91917977655113	4.39890056478106e-11	7.48791989045276e-10	14.7301956310383	CSNK2B	no
CLDND1	0.930399634174938	10.1093132867296	7.91283799554485	4.51379006142644e-11	7.67281618913863e-10	14.7046017692034	CLDND1	up
CHD1	0.526192460235515	10.8904806756291	7.91078294791704	4.55166020116381e-11	7.72645897393119e-10	14.6963081239389	CHD1	up
FUS	-0.64128401487228	10.8217660338185	-7.90734883854003	4.61565428267980e-11	7.82423722516872e-10	14.6824489627154	FUS	down
PPCS	-0.499927762342841	10.4987173678768	-7.90522894213283	4.65560676824833e-11	7.88104719731554e-10	14.6738936347445	PPCS	no
BZW1	0.334260673411128	11.6298639894118	7.9047921595915	4.66388145127371e-11	7.88414987322361e-10	14.6721309002268	BZW1	no
ERCC2	-0.896389937091643	7.46276673738892	-7.90089596072337	4.73834759199983e-11	7.99898430048081e-10	14.6564069352939	ERCC2	down
MAD2L2	-0.521598443690072	9.60604880004195	-7.9001213357822	4.75329377790346e-11	8.01316288536646e-10	14.6532807720125	MAD2L2	down
NNT	0.896946136808376	9.75793607796961	7.89846861574751	4.78534043955469e-11	8.04769174615947e-10	14.6466108761178	NNT	up
EIF1B	0.530143161135744	12.0313782482135	7.89838709639458	4.78692670251172e-11	8.04769174615947e-10	14.6462818880219	EIF1B	up
RRP7A	-0.812050405751879	9.11701024688058	-7.89794252069257	4.79558684251479e-11	8.05119168251557e-10	14.6444877118303	RRP7A	down
SUN1	0.627465407368064	10.2428006112339	7.88552466912092	5.04391869313596e-11	8.45650971031384e-10	14.5943732180964	SUN1	up
CHMP2A	-0.455378028707884	11.6911399304401	-7.88404217454771	5.07441244456182e-11	8.49599643077867e-10	14.5883903824266	CHMP2A	no
MRPL45	-0.48305466511742	10.0355563772186	-7.88228472325175	5.11080084092295e-11	8.54273256461810e-10	14.5812979285676	MRPL45	no
MCCC2	-0.487391587691999	10.1343673740308	-7.88202087159746	5.11628643669014e-11	8.54273256461810e-10	14.5802331174635	MCCC2	no
ALDOA	-0.371575645209838	13.8603594936731	-7.87147440217945	5.3404433905273e-11	8.90486194232475e-10	14.5376715937645	ALDOA	no
PRCP	-0.472759703310958	11.6981145346274	-7.86957021347028	5.38195020741218e-11	8.9618623929956e-10	14.5299870731659	PRCP	no
HADH	0.459706322482976	9.18613476531061	7.86887849393181	5.39710783568466e-11	8.97489168491095e-10	14.5271955829338	HADH	no
CTSZ	1.33456898962632	10.2437701445016	7.8684744077654	5.40598231562148e-11	8.97745150079936e-10	14.5255648616375	CTSZ	up
SARS	-0.43548427878382	11.3189768616477	-7.86227328011616	5.54401589375656e-11	9.1942019679792e-10	14.5005398373416	SARS	no
SEPT5-GP1BB	-0.963386634449974	4.77904967946304	-7.86071155326927	5.57933131825055e-11	9.24024844439356e-10	14.4942374284541	SEPT5-GP1BB	down
YTHDC1	0.438461889510787	11.9308014641847	7.85093026897888	5.80569201175853e-11	9.60214385566387e-10	14.4547650107496	YTHDC1	no
COQ4	-0.526270843856523	8.99000810961571	-7.84310099085235	5.99348074622527e-11	9.89935369136992e-10	14.4231703651491	COQ4	down
NF1	0.510773765891772	8.16134361272872	7.84197827444688	6.02090317019265e-11	9.93124446091481e-10	14.4186397357051	NF1	up
SCFD1	0.466452772256609	10.2242341091822	7.83457270341665	6.20495578117609e-11	1.02210570398135e-09	14.3887553921481	SCFD1	no
PIK3CG	0.9420483566592	8.81524290068262	7.83220630299714	6.26494687768585e-11	1.03060060263437e-09	14.3792061372623	PIK3CG	up
GPATCH1	-0.666459951807976	8.62493021602567	-7.83167824283503	6.27841281302067e-11	1.03142945528268e-09	14.3770752353444	GPATCH1	down
SDHD	0.463447558491133	11.9802920185134	7.83064012961152	6.30496994614303e-11	1.03440384947513e-09	14.3728861025856	SDHD	no
COX6A1	-0.400219911644179	13.2254193006614	-7.82831851819074	6.36476899766947e-11	1.04281670364761e-09	14.3635176575802	COX6A1	no
IBTK	0.470284754206908	10.1038619228032	7.82285736879594	6.50768113281473e-11	1.06411805184519e-09	14.3414803434066	IBTK	no
COMMD7	-0.543749310115659	11.1521046366351	-7.82248944938341	6.51742376911736e-11	1.06411805184519e-09	14.339995691214	COMMD7	down
POT1	0.535828226307943	8.97073601120168	7.82235966630985	6.52086395035455e-11	1.06411805184519e-09	14.339471982438	POT1	up
BRIX1	0.687877716467184	7.93801515414745	7.81953189467935	6.59627270464867e-11	1.07499043451658e-09	14.3280612168264	BRIX1	up
CCDC82	0.511508567976042	9.67759882093391	7.81846541239175	6.62493876281975e-11	1.0782264031669e-09	14.3237577118622	CCDC82	up
APAF1	0.971108959525981	10.4520464627351	7.81420106515762	6.74081103397496e-11	1.09562797137874e-09	14.3065501746085	APAF1	up
GCN1	-0.526574384596378	9.76378353087704	-7.81182528037728	6.80624360621226e-11	1.10479596149114e-09	14.2969634539648	GCN1	down
CLN3	-0.673298223765448	9.94009622737246	-7.80770615605513	6.92119932196416e-11	1.12196766227178e-09	14.2803421657914	CLN3	down
TRAPPC2	0.506112023450729	9.9762555386268	7.80329974054388	7.04632323290085e-11	1.14074007999304e-09	14.2625617907998	TRAPPC2	up
TOR1AIP2	0.676772459402772	9.21737640993373	7.79730543951931	7.22017637188708e-11	1.16734132913509e-09	14.2383744249586	TOR1AIP2	up
ZPR1	-0.541963371081021	9.13615060444143	-7.78309839859051	7.64954985300986e-11	1.23512982389166e-09	14.1810496351761	ZPR1	down
PICALM	0.590912105956891	12.1306030206105	7.78117004292935	7.70976514045809e-11	1.24321232614053e-09	14.173268972243	PICALM	up
SMU1	-0.519796809014528	9.18568746728575	-7.77879965648198	7.7844332216441e-11	1.25360102894345e-09	14.1637048300576	SMU1	down
DPP7	-0.690940132750875	10.1924168109575	-7.77819066516711	7.8037331650572e-11	1.25505768997549e-09	14.1612476547059	DPP7	down
TIMM44	-1.66887697569801	6.57205854176279	-7.77321336604817	7.96327640218260e-11	1.27903595651329e-09	14.1411652678018	TIMM44	down
ZNF267	0.773549488301182	9.56298731912112	7.76977357379176	8.07543815681835e-11	1.29535108258584e-09	14.1272865772748	ZNF267	up
SYMPK	-0.551783182820341	9.78126414396318	-7.75238898387174	8.6669316451745e-11	1.38841068593312e-09	14.0571463903561	SYMPK	down
CENPK	1.50736635118312	8.44604180063203	7.75140730457588	8.70159577707883e-11	1.39214157798259e-09	14.0531858046006	CENPK	up
CHTF8	-0.345947361186351	11.2022803095919	-7.74459541534397	8.94597959484237e-11	1.4293713350036e-09	14.0257035890587	CHTF8	no
PMVK	-0.380145986229499	9.47601560503083	-7.74293712051376	9.00650411964591e-11	1.43716563129526e-09	14.0190133798801	PMVK	no
NFKB1	-0.402731371109926	10.890887652431	-7.73777227683266	9.19764677273693e-11	1.46575519337926e-09	13.9981766285356	NFKB1	no
RCBTB1	0.683042749134199	9.50354005436441	7.73658931544581	9.24199409130079e-11	1.46723349462761e-09	13.9934042095277	RCBTB1	up
LSM4	-0.56035325825591	10.3445676307446	-7.73646914966227	9.24651085751468e-11	1.46723349462761e-09	13.9929194260406	LSM4	down
THOC1	-0.57425279485984	9.66136401896227	-7.73635868821536	9.25066480608283e-11	1.46723349462761e-09	13.9924737928334	THOC1	down
CEP104	-0.420899874006741	9.27127196884421	-7.73624675854565	9.25487587100672e-11	1.46723349462761e-09	13.9920222365721	CEP104	no
BRK1	0.374748566823756	11.9338373180555	7.73225237175928	9.40641564797397e-11	1.48932886307314e-09	13.9759078575518	BRK1	no
ATP13A2	-0.59509520188478	8.60737041320547	-7.72875420196074	9.54116622455357e-11	1.50871231811772e-09	13.9617955362984	ATP13A2	down
ITGA5	-0.596742719561163	10.2946101181203	-7.7257765637699	9.6573852771167e-11	1.52511920524685e-09	13.9497832875143	ITGA5	down
SEPT7	0.356135336828707	12.7211327088718	7.72027139641697	9.87599556267368e-11	1.55763285685004e-09	13.9275749520308	SEPT7	no
HINT2	-0.44457655077737	10.5428115253157	-7.71431294875113	1.01181843845755e-10	1.59377681702471e-09	13.9035385717101	HINT2	no
SEC13	-0.482537375328818	11.2247479467013	-7.70638984146806	1.04494512673298e-10	1.6438410547667e-09	13.8715776294882	SEC13	no
WDR24	-0.65326119936262	7.80246856754852	-7.70163521112814	1.06534265913019e-10	1.6737777670211e-09	13.8523984675526	WDR24	down
PPP1CA	-0.308136890120313	12.2496917535101	-7.70056613451502	1.06998357444933e-10	1.67891397021607e-09	13.8480860930916	PPP1CA	no
ENO1	-0.399434987564169	13.2045247825255	-7.69083030721899	1.11318842261688e-10	1.74447030786275e-09	13.8088152183494	ENO1	no
IARS	-0.589642899583563	10.9308107933097	-7.68362602252781	1.14627784381317e-10	1.79270964912371e-09	13.7797567557431	IARS	down
PMPCB	-0.668796470698835	11.1149642704741	-7.68349243521881	1.14690060892545e-10	1.79270964912371e-09	13.7792179404668	PMPCB	down
EPRS	-0.469511221515779	10.732429763062	-7.6814304958771	1.15655609018955e-10	1.80549617191708e-09	13.7709012901297	EPRS	no
RPP38	-0.529959004900272	9.45892369084711	-7.68024763966418	1.1621317064726e-10	1.81188916630804e-09	13.76613037892	RPP38	down
HIBADH	0.53804635605419	9.2172811147581	7.67135760213383	1.20490547163799e-10	1.87618804928466e-09	13.7302742873615	HIBADH	up
UBXN4	-0.479245600186891	11.3594366774013	-7.67080369857486	1.20762202993034e-10	1.87802871973538e-09	13.7280402831831	UBXN4	no
TBC1D13	-0.764695193248683	8.51600592400635	-7.67008453282411	1.21115823487482e-10	1.88022727348927e-09	13.7251397521199	TBC1D13	down
PRKACA	0.908136956431354	9.91600037569351	7.66989167859127	1.21210827582567e-10	1.88022727348927e-09	13.7243619363109	PRKACA	up
PIP5K1B	0.859648253490864	8.81696339854907	7.66845742850439	1.21919710583483e-10	1.88882954155854e-09	13.7185773699936	PIP5K1B	up
DKK1	0.908887118786949	6.78087819698019	7.66289639032046	1.24707676467603e-10	1.92957933285335e-09	13.6961491633974	DKK1	up
WAPL	0.407688051205433	10.814358470872	7.65388872019295	1.2935941613506e-10	1.99902764403661e-09	13.6598216437685	WAPL	no
STAM2	0.948875531426534	8.95694289465879	7.65291668421203	1.29871649376437e-10	2.00396804718438e-09	13.6559015643559	STAM2	up
PMPCA	-0.437705112220737	9.55985133476616	-7.65266125668183	1.30006587912771e-10	2.00396804718438e-09	13.654871465536	PMPCA	no
KIR3DX1	1.66795134976072	6.35329226389248	7.649156244131	1.31872450986974e-10	2.03017223601204e-09	13.6407364386229	KIR3DX1	up
TGOLN2	0.317390278108361	12.9271654981346	7.64657354312772	1.33264435608285e-10	2.04902440629372e-09	13.6303210742444	TGOLN2	no
CPEB3	0.928196723301182	7.56554334333881	7.64129266083171	1.36156525516909e-10	2.08965518316343e-09	13.6090250750745	CPEB3	up
MRPL34	-0.528354037240076	10.4323073771226	-7.64112664483976	1.36248454625739e-10	2.08965518316343e-09	13.6083555986266	MRPL34	down
SAP18	-0.401999813444634	12.5548830020186	-7.6407019376424	1.36483912933555e-10	2.09064657120624e-09	13.606642926115	SAP18	no
DDX21	0.474693634102708	11.0415099650654	7.63808121735582	1.37945868562698e-10	2.11039935667358e-09	13.5960747047972	DDX21	no
RANBP6	0.418718373726513	9.88649389503015	7.63432122043156	1.40070742225059e-10	2.14023197764357e-09	13.5809125342856	RANBP6	no
PIGA	0.642319379666937	8.29440064362468	7.63378051001691	1.40378990625973e-10	2.14226741430335e-09	13.5787321470371	PIGA	up
GOLGA3	-0.432379565322558	9.41694741112818	-7.63326262318018	1.4067486338233e-10	2.1441091568323e-09	13.5766438006416	GOLGA3	no
TRA2B	0.462292197895918	11.7516685043106	7.62848058069644	1.43436499333384e-10	2.18348173549911e-09	13.5573607885316	TRA2B	no
MRPS7	-0.418554381510463	10.0899839406514	-7.62660020713185	1.44537200777749e-10	2.19750409977499e-09	13.5497785455368	MRPS7	no
VIPAS39	-0.366497809741555	9.53769229778957	-7.6261846566357	1.44781585379365e-10	2.19848861471222e-09	13.5481029290336	VIPAS39	no
RTN4	0.37415671926861	13.2926460933333	7.62492812415052	1.45523065310381e-10	2.20700966088446e-09	13.5430362599167	RTN4	no
MRTO4	-0.550459531339932	8.98491697383877	-7.62444887938737	1.45806866406338e-10	2.20801595479675e-09	13.5411038283838	MRTO4	down
ATXN1	0.645286494202169	10.1217664766876	7.62420713486281	1.45950233469285e-10	2.20801595479675e-09	13.5401290575662	ATXN1	up
BTF3	-0.370913019543083	14.0145379800099	-7.62003525884332	1.48446685593073e-10	2.24301109256002e-09	13.5233072782717	BTF3	no
RAB5B	0.416992028421999	10.4176336477319	7.61729109579078	1.50112015971021e-10	2.26537726691655e-09	13.5122425176156	RAB5B	no
HSPB11	0.451972853036532	10.7812651324645	7.61134294850458	1.53786099229268e-10	2.31796560156035e-09	13.4882595407588	HSPB11	no
ZNF16	-0.573939410238559	7.93867537348257	-7.60916288556078	1.55155081442359e-10	2.33572329861381e-09	13.4794697153075	ZNF16	down
ARFGAP2	-0.334203837929513	10.709396086488	-7.60508324531306	1.57749716602837e-10	2.37186582494118e-09	13.4630212583345	ARFGAP2	no
TRIM5	0.870847584615555	9.48432009581584	7.59385450208767	1.65117252905196e-10	2.47959516356649e-09	13.41775081816	TRIM5	up
NDUFAF1	-0.767302575356013	9.63428362067859	-7.58419068137468	1.71732699580162e-10	2.57508276140902e-09	13.3787920861402	NDUFAF1	down
ARID4B	0.466230813754386	11.2158136838966	7.5839559913542	1.7189661051321e-10	2.57508276140902e-09	13.3778459857756	ARID4B	no
SH3GL1	-0.470802526058797	9.60026408753049	-7.57993676270231	1.74728086025758e-10	2.61429956585483e-09	13.3616435809389	SH3GL1	no
TIRAP	0.688387886625621	8.04270042514996	7.5727440079955	1.7991208315297e-10	2.68857629512723e-09	13.3326490223763	TIRAP	up
NR1H2	-0.414306154812559	9.74777181658584	-7.5700000707628	1.8192995777103e-10	2.7154155526337e-09	13.3215883510114	NR1H2	no
DNAJA3	-0.536533894182263	10.2394913653287	-7.56883192880543	1.82795850244468e-10	2.72501633513038e-09	13.316879690333	DNAJA3	down
ADSS	0.609032018791943	10.8688031996724	7.56785803189628	1.83520904170138e-10	2.73249677145782e-09	13.3129540391322	ADSS	up
DOK1	-0.516258154677978	9.73080889282577	-7.5675374069196	1.83760233582735e-10	2.73273572152988e-09	13.3116616472385	DOK1	down
MRFAP1L1	0.707994120003027	11.2841188400661	7.56259603529875	1.87488389339155e-10	2.78479417126447e-09	13.2917440549676	MRFAP1L1	up
BCAT2	-0.417710092573332	8.71912722082243	-7.56177673405169	1.88113797170039e-10	2.790696683108e-09	13.2884416934046	BCAT2	no
TMEM9B	0.322058274909853	11.4667196852287	7.55214550756171	1.95623877564175e-10	2.89859641344787e-09	13.2496224293032	TMEM9B	no
ZCCHC10	-0.728601853380981	9.20269500998456	-7.54686783251371	1.9986551129748e-10	2.95786456199499e-09	13.228351512836	ZCCHC10	down
RNH1	-0.69145146698256	11.8835502918207	-7.54596685687502	2.00598747165558e-10	2.96513051516819e-09	13.2247203368831	RNH1	down
NDUFAB1	-0.412551589402048	12.2123110843007	-7.54416792657703	2.02070810119463e-10	2.98328666471906e-09	13.2174702287437	NDUFAB1	no
CCDC88B	-0.550315352097808	10.1493231109066	-7.54304117894297	2.02998318486968e-10	2.99336918067711e-09	13.2129292198993	CCDC88B	down
ECSIT	-0.4723681364289	8.99281564728889	-7.53996628659859	2.05551186035362e-10	3.02736578325728e-09	13.2005369981545	ECSIT	no
POLD2	-0.507014576030807	8.91869612871981	-7.53481956705216	2.0989611895156e-10	3.08764254789441e-09	13.1797956455783	POLD2	down
INTS12	-0.501646970243002	9.64457117852183	-7.53208461978141	2.12242210968823e-10	3.11840626656353e-09	13.1687740811039	INTS12	down
PSMD14	-0.511609449563988	10.8210222569569	-7.52308767853213	2.20146381295032e-10	3.2306613437289e-09	13.1325188547608	PSMD14	down
RELA	-0.409236893232537	11.3622848222572	-7.52211881089374	2.21014917706292e-10	3.23952284767343e-09	13.1286147248986	RELA	no
DSTNP2	-0.563630729256591	8.96493982587269	-7.51717759916693	2.25497974732168e-10	3.30127956070215e-09	13.1087041545567	DSTNP2	down
ACP5	-0.611356913246986	9.55340011779261	-7.5093172987116	2.32817387380173e-10	3.40436320686492e-09	13.0770326701206	ACP5	down
FAM111A	-0.511484506747564	10.892661151787	-7.50106600735297	2.40756339214065e-10	3.51624920720876e-09	13.0437878226635	FAM111A	down
RPS6KB1	0.611297270554276	8.96708017973988	7.50051946598542	2.41291641308875e-10	3.51986698209693e-09	13.0415858567169	RPS6KB1	up
DDX1	-0.448905171064446	10.7869180430194	-7.49746791471354	2.44302363616454e-10	3.55954360512116e-09	13.0292916052066	DDX1	no
ARL6IP4	-0.469795155275634	11.1087721269868	-7.49573892049829	2.46024848013131e-10	3.58037825782725e-09	13.0223258730122	ARL6IP4	no
RSRC1	-0.493032525706157	8.59021774739052	-7.49513926323288	2.46625076401931e-10	3.5848507245644e-09	13.0199100098754	RSRC1	no
RCC2	-0.319388258233785	11.0574689312885	-7.49461494296551	2.47151094530234e-10	3.58823516720703e-09	13.0177976693332	RCC2	no
EIF2S1	-0.509418349759633	11.0527894944042	-7.4914686833951	2.50331164273173e-10	3.63009848286655e-09	13.0051224498612	EIF2S1	down
RBM8A	0.442573471048828	10.5406333093855	7.49033901904967	2.51482912594746e-10	3.64248445828058e-09	13.0005714907493	RBM8A	no
SLC37A1	-0.771683875711885	8.03565758596413	-7.48853871847586	2.53329356372101e-10	3.66489124425313e-09	12.9933188958788	SLC37A1	down
VAMP8	-0.571674363100749	12.8376216910839	-7.47656855865825	2.65955443144581e-10	3.84300905389201e-09	12.9450992482692	VAMP8	down
MRPL16	-0.404123513299318	10.559084007378	-7.47543520733548	2.67182991916092e-10	3.8561941486569e-09	12.9405339912688	MRPL16	no
RPL23AP32	0.641146817353326	8.22015188030509	7.47434342442841	2.68370868489e-10	3.86563204963956e-09	12.9361362168648	RPL23AP32	up
NUDT1	-0.70186038925521	8.25949041892168	-7.4742538104301	2.68468603823321e-10	3.86563204963956e-09	12.9357752474763	NUDT1	down
PTPN12	0.699394790920124	11.2710972659571	7.47362420767496	2.69156267794247e-10	3.87097950826532e-09	12.9332391856564	PTPN12	up
NIFK	-0.41875381893794	11.0552851506819	-7.47259468273485	2.70284526689747e-10	3.88226086656482e-09	12.9290922520922	NIFK	no
COG2	-0.30411898488906	9.97090415581115	-7.47233024220006	2.70575089401078e-10	3.88226086656482e-09	12.9280270895591	COG2	no
ITM2A	1.03501565523678	10.960305025994	7.45936724431828	2.85207738598779e-10	4.08742097507079e-09	12.8758152481276	ITM2A	up
WDR18	-0.524363018054437	8.66108644048732	-7.45325017064701	2.92384591519804e-10	4.18150290440434e-09	12.8511791620741	WDR18	down
TGFBRAP1	-1.37156537247108	8.40787515071755	-7.45319023499011	2.92455795912257e-10	4.18150290440434e-09	12.8509377819012	TGFBRAP1	down
NME9	0.786084936745851	7.01242924647731	7.4443584917125	3.03139575588601e-10	4.32920101006872e-09	12.8153709022202	NME9	up
EFL1	-0.506589079091805	9.13337480249924	-7.44311275989105	3.04677583004405e-10	4.34609433378895e-09	12.8103543598743	EFL1	down
ZNF273	0.5599570510219	8.45871126413342	7.44061024286243	3.07790835532657e-10	4.38539235865447e-09	12.8002769323867	ZNF273	up
CENPQ	1.00413112855673	6.88336055943757	7.43976552072569	3.08848866183469e-10	4.39535031769706e-09	12.7968753578656	CENPQ	up
CCT6A	-0.396838049251498	11.0856095573853	-7.4372600100833	3.12008476921271e-10	4.43515882582977e-09	12.7867861793419	CCT6A	no
GPI	-0.504709367301455	11.8339370581202	-7.43500252269168	3.14882948832633e-10	4.47082646260162e-09	12.7776959356653	GPI	down
EI24	0.521144876956216	8.99213516304696	7.42585083498553	3.26809292034759e-10	4.63478438611056e-09	12.7408466789733	EI24	up
UTP3	-0.372811943139075	10.5617865931989	-7.42381096316945	3.29528504281699e-10	4.66793907859226e-09	12.7326335624313	UTP3	no
VPS35L	-0.659761539635456	9.21200322714683	-7.42222319234217	3.31660678775757e-10	4.69271103761444e-09	12.726240843807	VPS35L	down
RTF1	0.402491980069144	10.3863190225156	7.41802920388564	3.37359158532555e-10	4.76782764581980e-09	12.7093553702626	RTF1	no
DNAJC8	-0.471291194691457	10.7897943092383	-7.41765105741608	3.37877735858363e-10	4.76964891484488e-09	12.7078329423891	DNAJC8	no
KCTD5	0.419093031000109	9.9601135555433	7.4168554354973	3.38971425581023e-10	4.77957520470754e-09	12.7046297648567	KCTD5	no
GGT5	-0.586098999061417	3.71349662321777	-7.41519893751973	3.41259860486775e-10	4.80630544591212e-09	12.6979607736589	GGT5	down
HDLBP	-0.456065987712714	10.6408450866429	-7.41457961834168	3.42119399944212e-10	4.80929648261992e-09	12.6954674475841	HDLBP	no
DVL3	0.485934924890604	9.65845082808278	7.41447980656928	3.42258128634852e-10	4.80929648261992e-09	12.6950656152915	DVL3	no
ZNF747	-0.429211742756127	9.44746321977409	-7.41066204228935	3.47606827366059e-10	4.87885316529036e-09	12.6796959618083	ZNF747	no
KRI1	-0.679565658132763	8.9443609319391	-7.40283071310052	3.58841159076977e-10	5.03076397015249e-09	12.648170158561	KRI1	down
COA1	-0.553517871145216	9.4979732448081	-7.40185004703128	3.60273264276501e-10	5.04506233578958e-09	12.6442225571003	COA1	down
FUBP1	0.646302023581152	9.34460584456589	7.40043111745651	3.62355490777945e-10	5.06842154472145e-09	12.6385108239116	FUBP1	up
RBM25	0.597555877085169	10.5792040800861	7.39475290691495	3.70809000509034e-10	5.18074355848182e-09	12.6156546540693	RBM25	up
ARPC1A	-0.474908043132393	10.6220347243713	-7.39425862278718	3.71554123217888e-10	5.18523479368726e-09	12.6136651014911	ARPC1A	no
IDE	-0.524049779191643	9.52563899750944	-7.39258596879339	3.74086719789814e-10	5.21463253246871e-09	12.6069325418858	IDE	down
SDHA	-0.375067734281281	10.5279332796599	-7.38454651495719	3.86501988574235e-10	5.38156750643921e-09	12.5745746954338	SDHA	no
MIEN1	-0.399254205013778	10.9525558231664	-7.37938481550102	3.94689155883996e-10	5.48796054834277e-09	12.5538008493467	MIEN1	no
NT5DC1	0.489372697414304	9.77464454044925	7.37916608412193	3.95039892400521e-10	5.48796054834277e-09	12.552920564112	NT5DC1	no
CPT2	0.551323759154378	8.81365084437469	7.37862738107701	3.95905032047697e-10	5.49374340955982e-09	12.550752560112	CPT2	up
PTBP2	0.908000635242493	8.66540183538497	7.37774464758575	3.97326764613285e-10	5.50722794122537e-09	12.5472000354478	PTBP2	up
EIF2S2	-0.511066943558667	11.8845840314455	-7.37211633284827	4.06512370177818e-10	5.62590865313944e-09	12.5245498703255	EIF2S2	down
SHBG	-0.690420135793233	4.26492717341999	-7.37193700787283	4.06808493996928e-10	5.62590865313944e-09	12.5238282300112	SHBG	down
SMAD2	-0.333924783206864	10.6928482413106	-7.36679539859088	4.15391183354295e-10	5.73811816373952e-09	12.5031379154917	SMAD2	no
DNAJC27	0.584367350433505	7.7616087318102	7.36444512882591	4.19374369243479e-10	5.78660981417242e-09	12.4936805804087	DNAJC27	up
PSPH	1.24338260325917	6.70975414420176	7.36370808772512	4.20631326820348e-10	5.79741757765117e-09	12.4907148221745	PSPH	up
RANBP1	-0.63331195104554	10.4083110465875	-7.35896142529755	4.28816927515658e-10	5.90358872425663e-09	12.4716154168774	RANBP1	down
DCTN6	-0.462541745162421	10.1082878654982	-7.35720229123494	4.31890770036972e-10	5.93922599380056e-09	12.4645373364961	DCTN6	no
UBE2L3	-0.359619556182064	12.7590799144287	-7.3554002283101	4.35062433164868e-10	5.97612695791787e-09	12.4572866641503	UBE2L3	no
GTPBP1	-0.448022711675687	10.1328727313626	-7.3506906551289	4.43461582431919e-10	6.08467074818863e-09	12.438338167363	GTPBP1	no
CBR4	0.667472927508946	8.95877035278595	7.34909183880999	4.46349590839425e-10	6.1174385691867e-09	12.4319057077674	CBR4	up
CRYBB3	-0.524890764489356	3.59533704700817	-7.33765397788951	4.67565199408127e-10	6.40104080039828e-09	12.3858914359442	CRYBB3	down
KEAP1	-0.57045363810817	9.36142385305775	-7.33511416051961	4.7241111947924e-10	6.46015607967198e-09	12.3756745877296	KEAP1	down
SEMA4A	-0.905056438401003	10.9137261975835	-7.3344084635348	4.73766452634866e-10	6.47145939039969e-09	12.3728358523204	SEMA4A	down
RPL26L1	-0.42593758243463	10.6741441848029	-7.32707647422164	4.88079684806822e-10	6.65953986884135e-09	12.3433435255561	RPL26L1	no
WDR11	0.710319123504339	10.624143617759	7.32165708208908	4.98935899120576e-10	6.8000851551634e-09	12.3215460249139	WDR11	up
ADAM21	0.696431915308107	6.50318482744599	7.31743176550883	5.0756705355222e-10	6.91002577132994e-09	12.3045521812007	ADAM21	up
NXT2	0.400806175699202	9.98775840765312	7.3004755985442	5.43728882946173e-10	7.39410866486468e-09	12.2363643232264	NXT2	no
DARS2	-0.624171598660124	7.82359853804647	-7.29857554331928	5.47937995607566e-10	7.44307783378579e-09	12.2287242458017	DARS2	down
JRKL	0.735979831837266	8.6463034054	7.29507653409192	5.55774466811479e-10	7.53291229037774e-09	12.2146552613113	JRKL	up
SPAG16	0.762152449032963	7.75721763859352	7.29507305296178	5.55782318670733e-10	7.53291229037774e-09	12.2146412645069	SPAG16	up
METAP2	0.41918633021004	10.8566538354685	7.29353387549572	5.59264876842483e-10	7.57172879167605e-09	12.2084526512367	METAP2	no
ASCC2	-0.740053806793826	9.4154964232688	-7.28372865508171	5.81967264132708e-10	7.87038380742565e-09	12.1690312105043	ASCC2	down
CYP20A1	-0.637443954978908	9.12039065876962	-7.28157704095155	5.87070739651702e-10	7.93063883288873e-09	12.1603813686103	CYP20A1	down
PSMD8	-0.403946065875925	11.3224015222762	-7.2801282778348	5.90532238613522e-10	7.96860426503958e-09	12.1545572306918	PSMD8	no
MED13L	0.733892244154436	9.32043966735331	7.27885852276237	5.93582781018817e-10	8.00094675868865e-09	12.1494528033724	MED13L	up
ATP6AP2	0.458250557003549	13.1339057047957	7.27697808222929	5.98129386158076e-10	8.05336144905246e-09	12.1418935603996	ATP6AP2	no
MAPK14	-0.604322841642764	10.8921665206662	-7.26446013913444	6.29294276813813e-10	8.46366225705962e-09	12.0915767509941	MAPK14	down
C20orf197	1.73793297807419	6.06626412940273	7.25670130342851	6.49418858538463e-10	8.72473919830104e-09	12.0603934796837	C20orf197	up
CST9	-1.2251686735001	3.38549888493572	-7.25622849576352	6.50665763043461e-10	8.73190600207119e-09	12.0584933333856	CST9	down
SLC27A5	-1.51003484860354	5.12733398629107	-7.25587247399904	6.51606252158042e-10	8.73494952920293e-09	12.0570625404252	SLC27A5	down
F2R	1.33486029680154	8.98163295853605	7.25217808877822	6.61445995720705e-10	8.85715267136291e-09	12.0422157960459	F2R	up
MRPL33	0.681211473042875	11.4480054019679	7.24817834605089	6.72266247334851e-10	8.99220393566256e-09	12.0261426920762	MRPL33	up
THRAP3	-0.700558843345778	10.2072765126625	-7.24183094664528	6.89801123483736e-10	9.2108538719069e-09	12.000637148495	THRAP3	down
DCTN4	0.537979006058425	10.2638070627933	7.24155501267134	6.90573664001697e-10	9.2108538719069e-09	11.9995284197649	DCTN4	up
GATAD1	0.644327795805939	10.1293055898318	7.24144907716023	6.90870484060016e-10	9.2108538719069e-09	11.9991027619474	GATAD1	up
RRN3	0.687578590829208	9.27789983922909	7.23871953049309	6.98562432289576e-10	9.30327052099252e-09	11.9881354157347	RRN3	up
ENY2	-0.460771762822688	11.4216441167669	-7.23396565922731	7.1216353916092e-10	9.47409734325054e-09	11.9690352472383	ENY2	no
KRT36	-0.886850935091804	2.51942012114816	-7.22538248759458	7.37393096937122e-10	9.79908155636637e-09	11.934552696406	KRT36	down
PUM1	0.333437955297835	12.0092978031237	7.22428778427609	7.40674356734741e-10	9.83201025170987e-09	11.930155052141	PUM1	no
MRPS11	-0.508610481775422	9.82591399377109	-7.22251970825809	7.46004771902753e-10	9.89203944021429e-09	11.9230524696998	MRPS11	down
MRPL27	-0.657903287334317	10.1212389619	-7.21356262923203	7.73602437734002e-10	1.02468833716736e-08	11.8870733588402	MRPL27	down
WTAP	0.323250932431936	11.554162517975	7.20984732826151	7.85346363923036e-10	1.03911936735719e-08	11.8721508885027	WTAP	no
LPGAT1	0.52102042648761	10.9852257382978	7.20779048388305	7.91924283246811e-10	1.0466912853842e-08	11.8638899186224	LPGAT1	up
CHMP2B	0.398034440594522	10.3658246469688	7.20698550418996	7.94513598361436e-10	1.04898079076004e-08	11.8606569163256	CHMP2B	no
NARF	-0.423292333236125	10.4146999706131	-7.20003668399453	8.17219359503432e-10	1.07664739115364e-08	11.8327501849287	NARF	no
THAP3	-1.46548878748086	6.64635990045067	-7.20003405747714	8.17228063062125e-10	1.07664739115364e-08	11.8327396372399	THAP3	down
COPS5	0.402001578865988	11.2336264643525	7.18751679655448	8.59774990796418e-10	1.13148237767283e-08	11.7824766425137	COPS5	no
POGZ	-0.560413179821929	9.9319887164797	-7.1840628663503	8.71899261942945e-10	1.14620569999138e-08	11.7686089634362	POGZ	down
GCHFR	-0.548000628251033	8.89120534309152	-7.18118918520867	8.82116558756011e-10	1.15839319341361e-08	11.7570715282706	GCHFR	down
KRT78	1.46852754548343	7.6173927742327	7.17856937759631	8.91535241586376e-10	1.16950694767156e-08	11.7465537729407	KRT78	up
PCDHB11	-0.61464643991755	3.03575025927056	-7.17459741579135	9.06006834380602e-10	1.1872181633816e-08	11.7306082710097	PCDHB11	down
POU5F1P4	-1.99875592978238	5.64647582286831	-7.17266795795695	9.13121008246457e-10	1.19526075079448e-08	11.7228627620234	POU5F1P4	down
EHMT2	-0.975170372166914	8.26538736556302	-7.168352987264	9.29233169344035e-10	1.21505179055573e-08	11.7055417649799	EHMT2	down
ITGA6	1.0501830363079	9.48118033599982	7.16570135003253	9.39274765399483e-10	1.22687127574432e-08	11.6948981992718	ITGA6	up
DCTN2	-0.362898830247611	10.7284921062805	-7.157927439023	9.69342180360612e-10	1.26479519674132e-08	11.663696414255	DCTN2	no
GNB1	-0.296701875857721	12.7711025436769	-7.15718365069286	9.72268791567737e-10	1.26726280511156e-08	11.6607112928864	GNB1	no
KDM5B	-0.504827427590483	9.03031339779707	-7.15540870093006	9.79288407306441e-10	1.27505434223655e-08	11.6535878392397	KDM5B	down
ZFP69	0.594299719573705	7.35620449669955	7.15495403038788	9.81094667246032e-10	1.27604863256368e-08	11.6517631278731	ZFP69	up
ANKRD36	0.652054833279361	7.81557450425665	7.15324892935937	9.87898130265654e-10	1.28353346245449e-08	11.644920222873	ANKRD36	up
B3GALT4	-0.470417123793679	9.77589431877493	-7.14719150992671	1.012450340489e-09	1.3140381460493e-08	11.6206120170012	B3GALT4	no
CIAO1	-0.522467888848459	9.42457223884447	-7.14686558187323	1.01378852563571e-09	1.31438111920079e-08	11.6193041419603	CIAO1	down
ZBTB17	-0.556071285759236	8.79534291441744	-7.14512368610731	1.020970307893e-09	1.32229159770396e-08	11.612314419618	ZBTB17	down
PCDH12	-1.85426933897884	6.66094323778176	-7.14458367034493	1.02320706227337e-09	1.32378765699406e-08	11.6101475302379	PCDH12	down
MED1	0.362188984486957	10.6187246111972	7.14130837671809	1.0368784749354e-09	1.34005867526234e-08	11.5970053310599	MED1	no
FICD	-0.390757544167833	8.80759393522665	-7.13599996758569	1.05942424872132e-09	1.3677524662553e-08	11.5757065893402	FICD	no
CDK5R1	1.0264451367873	7.89590017757584	7.13287800391202	1.07291141118297e-09	1.38370524356885e-08	11.5631812497715	CDK5R1	up
SSU72	0.416245930373693	11.2638278979168	7.13231987350046	1.07534056308646e-09	1.38537822648581e-08	11.5609420898056	SSU72	no
NARFL	-0.697700340281875	8.0732099175518	-7.13081827612119	1.0819032287849e-09	1.39236736247092e-08	11.554917935693	NARFL	down
HK2	0.851689105102189	10.3959380759166	7.1296019639595	1.08724833415452e-09	1.39777650858374e-08	11.5500383993962	HK2	up
C11orf53	-0.922957373359442	5.21495715851641	-7.12807281392928	1.09400559000241e-09	1.4048138851619e-08	11.543903966464	C11orf53	down
DHX8	-0.518464999957631	9.32969351473951	-7.12784453512671	1.09501793156667e-09	1.4048138851619e-08	11.5429882014933	DHX8	down
NIPSNAP2	0.556166955377325	10.9400011321419	7.12013677118297	1.12975313159867e-09	1.44785848980483e-08	11.5120695773909	NIPSNAP2	up
SREK1	0.375040101441037	10.0351730462042	7.11874070052483	1.13616106989296e-09	1.45454762912343e-08	11.5064698304204	SREK1	no
ATG14	0.439061038642484	9.618264290341	7.11724002375309	1.14308957026678e-09	1.46095155576393e-08	11.5004506365502	ATG14	no
MOSPD1	0.429622244723728	8.77640569299627	7.1171404872606	1.14355060905454e-09	1.46095155576393e-08	11.5000514020496	MOSPD1	no
PTPN1	-0.472077145893159	10.0478822520448	-7.11601766304462	1.14876423071561e-09	1.46608189986739e-08	11.4955478691264	PTPN1	no
ASTE1	-0.844445726940247	8.42163044424768	-7.11459328022976	1.15541220057422e-09	1.47303020029457e-08	11.4898349297349	ASTE1	down
BDH1	-0.663764221585132	8.1283048133918	-7.10896940496682	1.18203716369337e-09	1.50540612345923e-08	11.4672798450935	BDH1	down
MRPS12	-0.372098882983456	10.089889743146	-7.1015563191607	1.21806959038805e-09	1.54968333854047e-08	11.4375520352871	MRPS12	no
POMT1	-0.671104148822989	7.80323850448194	-7.10021750996254	1.22469286628533e-09	1.5551125352286e-08	11.4321835442199	POMT1	down
WASF1	1.15797600075518	6.93680796861079	7.10008011532548	1.22537460502736e-09	1.5551125352286e-08	11.4316326119766	WASF1	up
ZNF79	-0.648666954620708	7.89864373616425	-7.09992416666371	1.22614886550829e-09	1.5551125352286e-08	11.4310072823002	ZNF79	down
ATM	-0.811703292196484	11.4696252930907	-7.09453637410396	1.25320004799674e-09	1.58777592002403e-08	11.4094040422027	ATM	down
VPS36	0.399294653332708	10.3471775730285	7.08740927676496	1.28990022854861e-09	1.63258416723955e-08	11.3808296661788	VPS36	no
MRPS22	-0.400243294568108	10.7660096598893	-7.08593368879408	1.29763146490344e-09	1.64067267551169e-08	11.3749140667297	MRPS22	no
FBXL15	-0.459645439808179	9.34441675188647	-7.07881853383084	1.33556418832433e-09	1.68607629511808e-08	11.3463915770773	FBXL15	no
TMED1	-0.582422764038508	9.04454178480658	-7.07868305432931	1.33629708821353e-09	1.68607629511808e-08	11.345848513418	TMED1	down
PYCARD	-0.524826871646829	12.3193492055807	-7.06928698094864	1.38811723072946e-09	1.74871450863433e-08	11.3081877406286	PYCARD	down
SLC4A4	0.936219418525044	7.35309319881712	7.06916579283871	1.38879851490528e-09	1.74871450863433e-08	11.3077020402766	SLC4A4	up
GALNT6	-0.755415828630744	9.07593039220984	-7.06189349754981	1.43029729321527e-09	1.79911701661477e-08	11.278557784432	GALNT6	down
CDX1	-1.01062635459856	4.93834755898328	-7.05718437591747	1.45782657515246e-09	1.83186236686765e-08	11.2596875419455	CDX1	down
CREM	0.999892939893948	7.90063254085091	7.05633166226113	1.46286768033811e-09	1.83597513274467e-08	11.2562707361086	CREM	up
SDF2L1	-0.941713576503277	9.50087915049632	-7.05612369422771	1.46409978720385e-09	1.83597513274467e-08	11.2554374200532	SDF2L1	down
GCA	0.957514732034149	12.5667865066376	7.05303240465489	1.48253657609932e-09	1.85719192987509e-08	11.2430511471305	GCA	up
TOE1	-0.450586871679684	9.23728922193885	-7.0517068225839	1.49051321856428e-09	1.86527518220944e-08	11.2377399649235	TOE1	no
SREBF2	0.449251843250698	9.35500049116554	7.04670269461298	1.52101286180594e-09	1.90149912315045e-08	11.2176911170478	SREBF2	no
SLTM	0.36121127278941	10.9832349732033	7.04569284871302	1.52724279649856e-09	1.90733924350468e-08	11.2136454172195	SLTM	no
SMARCA5	0.39433580972036	10.8446528987314	7.04219300108266	1.5490315181171e-09	1.93257866974874e-08	11.1996246824444	SMARCA5	no
NUP188	-0.498496225438268	9.32901619314186	-7.04107108126755	1.55608153507306e-09	1.939397342949e-08	11.1951303408452	NUP188	no
LCE1E	0.669103445187185	8.50675379632457	7.04025424945609	1.56123452421757e-09	1.94384021789408e-08	11.1918582180255	LCE1E	up
RPS6KB2	-0.526483351019108	8.83212058088303	-7.03641759167279	1.58566659434962e-09	1.97225339921189e-08	11.1764896842467	RPS6KB2	down
CGGBP1	-0.494359337753266	11.9568890648581	-7.03442378591277	1.59851337157682e-09	1.98621372129226e-08	11.1685034852444	CGGBP1	no
BEX4	0.615678708190337	9.93775807788364	7.01548100512059	1.72586266529653e-09	2.14227516841422e-08	11.0926420873975	BEX4	up
DCPS	-0.555566111397665	9.74092245728951	-7.01510665506468	1.72847868822392e-09	2.1433485982951e-08	11.0911431608306	DCPS	down
MYL12A	0.511827342342514	12.4675021040109	7.0126551642967	1.74570807987549e-09	2.16252238761094e-08	11.0813274513647	MYL12A	up
CDKN2AIP	0.474855925398131	9.63009830157512	7.00823986565411	1.77717223174842e-09	2.19927309852062e-08	11.06364979642	CDKN2AIP	no
SF3B2	-0.393708633936379	11.1169389785213	-7.00748271946763	1.78262426751013e-09	2.20379175859156e-08	11.0606185307084	SF3B2	no
MRPS34	-0.452069034076867	9.37776136712772	-7.00373927292047	1.80982588197488e-09	2.23516235817261e-08	11.0456321012558	MRPS34	no
DPH2	-0.620151109992566	8.49157538758702	-6.99904279885626	1.84453837502766e-09	2.27573640846407e-08	11.0268317879072	DPH2	down
SNX17	-0.408160426629598	11.3437067757495	-6.99843353952103	1.84908987102736e-09	2.27905447447169e-08	11.0243929985613	SNX17	no
PPM1G	-0.397649439927914	9.94461893908931	-6.99549083743831	1.87123151272255e-09	2.30259774337672e-08	11.0126141118587	PPM1G	no
EIF2AK3	0.747761534757155	9.96965004986487	6.99530944655094	1.87260495677942e-09	2.30259774337672e-08	11.0118880711882	EIF2AK3	up
NFYB	0.390941928557131	9.33422462863315	6.99514703210817	1.87383556859483e-09	2.30259774337672e-08	11.0112379882668	NFYB	no
VPS13C	0.615105174350525	11.8319392482299	6.99318233945725	1.88878600862247e-09	2.31864111931098e-08	11.0033742287322	VPS13C	up
ISOC2	-0.544413618818924	8.63619039621669	-6.99009781559844	1.91249802196999e-09	2.34539712333574e-08	10.9910288760085	ISOC2	down
BRD2	-0.486342027420395	11.7096124626442	-6.98347617659961	1.96440795592749e-09	2.40664554280245e-08	10.964529125663	BRD2	no
ARID1A	0.678471680475514	10.9763011642021	6.97894935180963	2.00070136388691e-09	2.44865839926119e-08	10.9464146900011	ARID1A	up
ZNF148	-0.409313571124505	11.1259575218483	-6.97488391429836	2.03386472044292e-09	2.48676027107901e-08	10.9301478426951	ZNF148	no
LARP4B	0.546695744097011	10.0991078135744	6.97396181268982	2.04146254435485e-09	2.49355889025539e-08	10.9264584535092	LARP4B	up
MED12	-0.435085054090592	9.59208871193295	-6.97237260474744	2.05462354302398e-09	2.50713235723535e-08	10.9201000788619	MED12	no
XPOT	0.401076361889025	10.5725279578292	6.96954572729376	2.07824356340465e-09	2.53342858291927e-08	10.9087902974759	XPOT	no
MRPL58	-0.449574900766443	9.71042030274098	-6.96510615867311	2.11588571376107e-09	2.57674878116634e-08	10.8910296818991	MRPL58	no
PAIP2	-0.321886902951423	12.7859258166094	-6.96427643332931	2.12299575180792e-09	2.58283747578302e-08	10.8877105097338	PAIP2	no
METTL3	-0.414414440018961	10.7618512898965	-6.9619021379911	2.14347322900919e-09	2.60516075966668e-08	10.8782128445205	METTL3	no
RBM34	0.98180056179118	5.98487330444831	6.9562236474075	2.19324993108042e-09	2.66301447485052e-08	10.8554994804639	RBM34	up
PPIL1	-0.817714786560744	9.11020483655854	-6.95458672403722	2.20781160085456e-09	2.67803827382151e-08	10.8489524209333	PPIL1	down
GPKOW	-0.403040280979928	10.0222682820144	-6.94946865210822	2.25396500735436e-09	2.73131462623861e-08	10.8284834542841	GPKOW	no
MAPKAPK3	-0.535938519183194	11.5819527923957	-6.94820784973541	2.26548137643309e-09	2.74255455649502e-08	10.8234413753721	MAPKAPK3	down
ARHGEF28	1.18472132700294	7.20813652562568	6.94701218242342	2.27645694353163e-09	2.75311823437585e-08	10.8186598927455	ARHGEF28	up
TMEM14A	0.763761805295735	9.10323274236762	6.94581893298129	2.28746312905045e-09	2.76369804900775e-08	10.8138881904354	TMEM14A	up
WDR13	-0.462801814615505	9.66690424120592	-6.93620241904114	2.37812021276163e-09	2.8703957873757e-08	10.7754366505106	WDR13	no
SIRT5	-0.510565595637431	8.60979156970524	-6.9346661041347	2.3929313636783e-09	2.88542728670529e-08	10.7692943849273	SIRT5	down
ERCC8	0.381130197444284	8.2178851323188	6.93197405632992	2.41910651921189e-09	2.91411857171598e-08	10.7585318909617	ERCC8	no
ACAA1	-0.425824260971794	11.1122336596304	-6.92942938676881	2.44411086440699e-09	2.94134443161034e-08	10.748359127274	ACAA1	no
DHX30	-0.417141897623312	9.52188389747132	-6.92371130984179	2.50124087726882e-09	3.00714018633527e-08	10.7255019943406	DHX30	no
ATP5F1D	-0.428548207793202	11.5722628044884	-6.92240425643332	2.51448547903943e-09	3.02009693601213e-08	10.7202776169546	ATP5F1D	no
MAP1LC3B	0.513052123020943	11.4011854488618	6.92039422338566	2.53498995032094e-09	3.04173941195863e-08	10.7122436521044	MAP1LC3B	up
CYBC1	-0.380451347307885	11.1471801861413	-6.91651868248426	2.57499590459296e-09	3.08671644234214e-08	10.6967542985082	CYBC1	no
RXYLT1	-0.450296056958239	9.75935926352235	-6.91207118143515	2.62168153007477e-09	3.1396047208009e-08	10.6789804917863	RXYLT1	no
AP4M1	-1.33698325913971	6.71348104707701	-6.90466289491602	2.70132582538866e-09	3.23182079930907e-08	10.6493778993864	AP4M1	down
STK39	0.545242242631797	9.72524508672575	6.90359722602982	2.71297908022364e-09	3.24259286746652e-08	10.6451199881286	STK39	up
DUSP7	-0.60076894148609	10.6505476429625	-6.90304801440941	2.71900433314149e-09	3.2437816898093e-08	10.642925633392	DUSP7	down
KARS	-0.321214500014626	13.0078146042089	-6.90302342014638	2.71927446175696e-09	3.2437816898093e-08	10.6428273685021	KARS	no
LRRC41	-0.461688488218108	9.30847536036992	-6.90045064835693	2.74768039818831e-09	3.27447520870757e-08	10.6325482891111	LRRC41	no
ZDHHC5	0.391074649218888	10.8227647880895	6.8977313873433	2.77802504266075e-09	3.30741716898103e-08	10.6216845291291	ZDHHC5	no
DNAJB13	0.712342752908363	8.13635274898893	6.89681874225103	2.78828401423601e-09	3.31640505833183e-08	10.6180385440114	DNAJB13	up
NCAPD2	-0.506990943020662	9.36120131629333	-6.8934604533732	2.82636022479459e-09	3.3584293972098e-08	10.6046228913885	NCAPD2	down
PUM2	-0.323656253630105	11.7342117634251	-6.89058943100417	2.85932214060629e-09	3.3943010357789e-08	10.5931545073948	PUM2	no
CERS4	-2.47488391021343	5.98998440694746	-6.88015835475875	2.98233540654190e-09	3.5368995194444e-08	10.5514930579807	CERS4	down
BAG6	-0.476937189886069	11.5138350464131	-6.87560348286666	3.03769076326985e-09	3.59906072136105e-08	10.5333038864851	BAG6	no
ACD	-0.468897241012733	9.3109487196645	-6.87364839959941	3.06176363421697e-09	3.62407399605237e-08	10.5254971043412	ACD	no
ZNF189	0.594779416174118	9.26616476129011	6.86978900781186	3.10984327250132e-09	3.67742722822644e-08	10.5100872400117	ZNF189	up
TOB2	0.617308231388934	9.66663273206761	6.86844577683341	3.12675279009881e-09	3.69385399594781e-08	10.5047242553808	TOB2	up
DERL1	0.452266872859044	10.9829923434695	6.86578518433006	3.16051692778929e-09	3.73014143483251e-08	10.4941020273682	DERL1	no
MRPS18B	0.48390807110561	10.4911643713539	6.8630750740158	3.19528275781682e-09	3.7675400455607e-08	10.4832827260195	MRPS18B	no
DNAJC17	-0.596903556194293	8.06282385816525	-6.86143570626074	3.21649747561979e-09	3.78890400424549e-08	10.4767383487032	DNAJC17	down
SRI	-0.396510904622406	11.7027542862543	-6.85895056482603	3.2489249439574e-09	3.82342234510525e-08	10.4668180728827	SRI	no
RNF38	0.341361604994535	10.9441167767757	6.8537934518878	3.31726015795877e-09	3.90009097725816e-08	10.4462334277102	RNF38	no
ARFGEF1	-0.541400223670792	10.5438633505121	-6.85283700592216	3.33009014751997e-09	3.91141778459663e-08	10.4424160214961	ARFGEF1	down
SETX	-0.467226397214919	10.9100279073098	-6.85186809037911	3.34313778898276e-09	3.92297827414765e-08	10.4385489271886	SETX	no
FAM32A	-0.294277379199977	11.3712049545063	-6.85151978843035	3.3478405319661e-09	3.92473374240739e-08	10.4371588192712	FAM32A	no
PDHA1	-0.369532428601728	10.4346626989523	-6.84785163594285	3.39776937443986e-09	3.97945448552817e-08	10.4225194971153	PDHA1	no
EMC1	-0.908324288911307	8.32879578242596	-6.84668137277918	3.41385382027579e-09	3.99447006752919e-08	10.4178493113241	EMC1	down
TAF7	0.41651696416703	11.7453201630681	6.83786343328128	3.53751311355989e-09	4.13520754506776e-08	10.3826632954541	TAF7	no
BARD1	-0.798238866012525	8.29514103213196	-6.8364216046052	3.55815275385859e-09	4.15536560634307e-08	10.3769106515471	BARD1	down
ZDHHC2	0.497701163665191	10.8685514943877	6.8322891399249	3.61797526500525e-09	4.22120107420393e-08	10.3604238602515	ZDHHC2	no
TIMMDC1	-0.476654175674415	11.2445565767082	-6.82839863337162	3.6752099465912e-09	4.28243495672147e-08	10.3449037653586	TIMMDC1	no
TPRA1	-0.562323201012562	8.72899208712159	-6.82824715069965	3.67745660553498e-09	4.28243495672147e-08	10.3442994945874	TPRA1	down
MPHOSPH10	-0.472135672521672	9.5951954101304	-6.82637537366764	3.70533026302907e-09	4.30951380094373e-08	10.3368330659678	MPHOSPH10	no
TSSC4	-0.460723436068431	8.95354230971721	-6.82621339155338	3.70775229380974e-09	4.30951380094373e-08	10.3361869418074	TSSC4	no
SMCHD1	0.708803604643027	11.5442320325857	6.82541321992679	3.71973997145098e-09	4.3193451148566e-08	10.3329952027118	SMCHD1	up
CACTIN	-0.482562678364637	8.79872614330578	-6.82312487701735	3.75423590541333e-09	4.35526950202405e-08	10.3238677352472	CACTIN	no
AIMP2	-0.404182936950464	10.4766336203457	-6.82062076434206	3.79234954158691e-09	4.39531875373884e-08	10.3138801692823	AIMP2	no
RXRA	0.763065919717599	11.5947012711893	6.81896071221885	3.81782831550123e-09	4.42066232293467e-08	10.307259419987	RXRA	up
N4BP3	0.802463291882827	7.27226609000278	6.81755431036552	3.83954732179906e-09	4.4416086646029e-08	10.3016504926502	N4BP3	up
NAA20	-0.381600710229206	10.7105918426682	-6.81728662753933	3.84369504950379e-09	4.44220809356722e-08	10.300582956293	NAA20	no
ERLIN2	0.526507910902595	9.08025549054757	6.8168059501569	3.85115431396106e-09	4.44490174291259e-08	10.2986660001506	ERLIN2	up
MFSD10	-0.509656187194068	9.8800909742359	-6.8166685428969	3.85328927954102e-09	4.44490174291259e-08	10.2981180196163	MFSD10	down
ZNF277	0.433458171451713	10.3993796845682	6.81601091696846	3.86352346951071e-09	4.45251071029582e-08	10.2954954291927	ZNF277	no
DIAPH1	0.330324228187944	11.8768088595398	6.81079681635977	3.94563069097701e-09	4.54031742817462e-08	10.2747031537961	DIAPH1	no
MSL1	0.445065617726806	11.802548903243	6.81070233852041	3.94713436030541e-09	4.54031742817462e-08	10.2743264271393	MSL1	no
PEX14	0.666488427460804	8.83794870595518	6.80982976085331	3.9610489307235e-09	4.55204486977699e-08	10.270847096461	PEX14	up
UROD	-0.409621298982087	10.7612904574455	-6.80377276475515	4.05899218070306e-09	4.66022563786349e-08	10.2466972414792	UROD	no
SHROOM2	1.22010164293348	6.61334615575023	6.80348538663078	4.06369860198881e-09	4.66125653137217e-08	10.2455515191411	SHROOM2	up
SMG7	0.539416101323221	9.98390453676582	6.80279803943407	4.07497740518031e-09	4.66981727172302e-08	10.2428112262775	SMG7	up
ZC3H3	-0.623525561680397	8.61713168511397	-6.79829255874243	4.14968418842311e-09	4.7509808028167e-08	10.2248499993148	ZC3H3	down
SIM2	1.20754654282964	6.3923645201451	6.79670957641372	4.17625448717421e-09	4.77693258584347e-08	10.2185398383249	SIM2	up
RBPJ	-0.421988102787635	11.5970047846695	-6.79308913940365	4.23766169678117e-09	4.84264626581744e-08	10.2041087456346	RBPJ	no
TMEM206	0.344199608281983	9.61391587936822	6.79253308317368	4.2471724101978e-09	4.84898723212788e-08	10.2018924081236	TMEM206	no
SURF2	-1.78952004499087	5.50741876703868	-6.79220441576392	4.25280388263458e-09	4.85089158616632e-08	10.2005824139466	SURF2	down
RB1CC1	0.425755381427434	10.6481300654569	6.78896927279292	4.30863385420979e-09	4.90999718265118e-08	10.1876883981547	RB1CC1	no
DPYD	0.7845124380092	12.1767628229548	6.78666139813893	4.34890692426813e-09	4.95128110196443e-08	10.1784907058564	DPYD	up
TACC1	-0.301288203151664	11.9469882891064	-6.78482663905617	4.38119116669008e-09	4.98340136515984e-08	10.1711788995371	TACC1	no
RAB3IL1	0.758934717449225	8.66360260944378	6.7843780979892	4.38911987204957e-09	4.98778441170053e-08	10.1693914399295	RAB3IL1	up
ATRX	0.360572944257791	10.9982138618469	6.783621039433	4.40253454408216e-09	4.99838778154189e-08	10.1663745646162	ATRX	no
TMEM131	0.364874642986784	11.0526805346994	6.78259205951959	4.42083296999544e-09	5.01451109543783e-08	10.1622741696725	TMEM131	no
RAD17	0.453454383244155	9.50779264844946	6.77968179946007	4.47299719620835e-09	5.06898265596241e-08	10.150677574558	RAD17	no
C1orf109	0.941145313113018	7.66570763983131	6.77852370661979	4.49392514133291e-09	5.08701584121595e-08	10.1460631103807	C1orf109	up
MSH3	0.514334071836773	8.84696398430906	6.77834170630447	4.49722292686956e-09	5.08701584121595e-08	10.1453379347802	MSH3	up
ARPC2	0.260766920183151	14.2296492125292	6.77635617581345	4.53335693909754e-09	5.12182625012843e-08	10.1374268416718	ARPC2	no
TOGARAM1	0.588230146464398	8.13582134236669	6.77619148340768	4.53636706850169e-09	5.12182625012843e-08	10.1367706624401	TOGARAM1	up
AP1M1	0.326952853010116	11.4372356181524	6.77487190456326	4.56055731983032e-09	5.14439272234131e-08	10.1315131945414	AP1M1	no
ACAD8	0.418839473576519	9.29462691661869	6.77401050876546	4.57641747013204e-09	5.15752978056593e-08	10.1280813087593	ACAD8	no
PSMA5	-0.563749949404642	11.4065286113389	-6.77082177042773	4.63560824369501e-09	5.21943047788255e-08	10.1153776708647	PSMA5	down
AARS	-0.511018293170507	10.2551877800516	-6.77011955118503	4.64874518013059e-09	5.22941105327374e-08	10.1125802237752	AARS	down
ACP1	-0.776773944056307	10.0262525330975	-6.76477053003317	4.75003694869883e-09	5.33844832094812e-08	10.0912727403194	ACP1	down
RCAN1	0.67251442084129	8.75546385148262	6.76359241834958	4.77263977748323e-09	5.35893011345113e-08	10.0865801736774	RCAN1	up
TMED2	0.344165145381361	12.7190601427314	6.76153004671898	4.81246571410525e-09	5.3986954972442e-08	10.0783658076243	TMED2	no
SCYL1	-0.437257106256663	9.23200127426731	-6.75914689123613	4.85889831141992e-09	5.44579271368758e-08	10.068874275345	SCYL1	no
VPS51	-0.655204079858381	11.7027114318378	-6.75826583802295	4.87617711316787e-09	5.46015843440636e-08	10.065365391091	VPS51	down
YWHAZ	0.335313426089416	13.4856261864026	6.75758523891401	4.88956655680239e-09	5.47014671743185e-08	10.0626548867194	YWHAZ	no
CDK2	0.371208461232637	8.98451914240206	6.75413060124717	4.95809604445117e-09	5.54174771580254e-08	10.0488973850108	CDK2	no
SNRPG	-0.491245427770739	12.4508632144031	-6.75221014803189	4.99660449889361e-09	5.57969365528823e-08	10.0412500065459	SNRPG	no
IFFO1	-0.551758539864281	10.3578052444037	-6.74580825040973	5.12713649967583e-09	5.72023916312967e-08	10.01575977935	IFFO1	down
MCTP1	1.0692141666682	9.50421238023706	6.74469345917406	5.15021106001296e-09	5.74074983274122e-08	10.0113214576893	MCTP1	up
KCNIP3	-1.340070873117	6.20330839638214	-6.74078560781363	5.2319170180257e-09	5.82651796029268e-08	9.99576407276687	KCNIP3	down
SNRPA1	0.650868876596107	10.8557059826077	6.74041286113096	5.239777528542e-09	5.82996701562051e-08	9.99428022421326	SNRPA1	up
PPP1R12A	0.486872314910178	11.2430098719527	6.73881734476766	5.27355692976736e-09	5.86222191311741e-08	9.98792886665997	PPP1R12A	no
AK3	0.433418733893992	10.479484861958	6.73683396420909	5.31585025394537e-09	5.90387397985821e-08	9.98003386455808	AK3	no
WBP2	0.66933531433609	10.6580520906475	6.73341039522032	5.38964959018145e-09	5.98040991244159e-08	9.9664069869831	WBP2	up
PRPF4B	0.575018341333267	9.91242966643016	6.72138774235468	5.65698234543886e-09	6.2713593229915e-08	9.91856221964018	PRPF4B	up
AAMP	-0.448673278675356	9.89099411245141	-6.7194360697448	5.70160704859082e-09	6.31511028666996e-08	9.91079679074009	AAMP	no
ATP5F1C	-0.385107978648833	13.0192901831106	-6.71580724236459	5.78551277275648e-09	6.40225052674201e-08	9.8963592109767	ATP5F1C	no
USP16	0.42533974207694	10.7707797874549	6.71130132473165	5.89141033874275e-09	6.50959460321681e-08	9.87843389255581	USP16	no
MUTYH	-0.54484804936463	9.71969222869554	-6.71122782103304	5.89315370566568e-09	6.50959460321681e-08	9.87814149904701	MUTYH	down
ZCCHC17	-0.538250887229895	10.0632893409002	-6.71058108019108	5.90851530355046e-09	6.5206779801762e-08	9.87556882439279	ZCCHC17	down
METTL26	-0.686120185130703	9.05051956327036	-6.70969872344188	5.9295376028522e-09	6.53477450733558e-08	9.87205895954895	METTL26	down
TCEAL4	0.582354284687968	9.23485336353294	6.70959695418896	5.93196705421181e-09	6.53477450733558e-08	9.87165414383814	TCEAL4	up
NDUFA13	-0.419865191946441	11.9349043236189	-6.70841159959606	5.96033707378638e-09	6.56012279191291e-08	9.86693914076091	NDUFA13	no
ATP2B1	0.884730549465555	10.2966253311894	6.70782654434574	5.97438937654493e-09	6.56968118414496e-08	9.86461200975966	ATP2B1	up
CXorf56	0.682106233314895	7.54757230371867	6.70429228336265	6.05998170010668e-09	6.657820110198e-08	9.85055477632167	CXorf56	up
STX5	0.355949231156767	8.87310430368399	6.70356674115947	6.07770315902659e-09	6.67130125231627e-08	9.84766914796546	STX5	no
LRRC59	-0.40981854643606	10.7942295957723	-6.69893712880555	6.19200247695637e-09	6.79067368418182e-08	9.82925749899075	LRRC59	no
RNF25	-1.30651985168252	6.94445977730562	-6.69407732337014	6.3142861735849e-09	6.9185808843783e-08	9.8099327348045	RNF25	down
PSTPIP1	-0.45706112547815	10.688453196216	-6.69112490313374	6.38974580453971e-09	6.99499990176757e-08	9.79819376739781	PSTPIP1	no
EIF3H	-0.385902131630566	13.3241660513358	-6.69081748655628	6.39765431787363e-09	6.99739867707376e-08	9.79697151537329	EIF3H	no
ILF2	0.334099832629215	11.0910078635427	6.68799101055532	6.47082533660036e-09	7.07110993702248e-08	9.78573423510731	ILF2	no
EGFR	1.29654893891645	6.83972635942273	6.67592811953216	6.79258008619267e-09	7.41609167483605e-08	9.73778480954205	EGFR	up
WSB2	0.41510088358654	11.0824527495468	6.67114293394124	6.92458083594058e-09	7.55347102059508e-08	9.71876810654714	WSB2	no
CHSY1	0.586994283418225	10.8655464108226	6.66962533161395	6.96697492679023e-09	7.59294800792392e-08	9.71273753528775	CHSY1	up
MID1IP1	0.568776312627344	10.5743160932514	6.66870555383774	6.99279439098905e-09	7.61430698855116e-08	9.70908268628231	MID1IP1	up
C8orf33	-0.546784597399478	8.964572601886	-6.66189991696236	7.18681903195091e-09	7.8186202784042e-08	9.68204241922303	C8orf33	down
M6PR	-0.515973356003546	11.5018952176121	-6.66035028588108	7.23174121578507e-09	7.86050450621612e-08	9.67588608148285	M6PR	down
CSAD	0.736388167122648	8.69735377763196	6.6579530301873	7.30178598100089e-09	7.92959703828482e-08	9.66636282055448	CSAD	up
TOLLIP	-0.533440269067015	9.58500319715603	-6.6406298355222	7.82840682099286e-09	8.49396020231664e-08	9.59756342331782	TOLLIP	down
XRCC6	-0.348536430275793	12.8116362895723	-6.6389734209922	7.88069820280935e-09	8.54312358761592e-08	9.59098662483967	XRCC6	no
ERH	0.374948016807291	12.9393098423204	6.63761569048197	7.92381938156559e-09	8.58226773548506e-08	9.58559597261817	ERH	no
COTL1	0.483924933723513	13.2462358711473	6.63516613385842	8.00221110552932e-09	8.65951032012142e-08	9.57587090255395	COTL1	no
NCLN	-0.882428642708196	8.07148744559752	-6.63008447908299	8.16730449721346e-09	8.83035686761445e-08	9.55569811955365	NCLN	down
QRICH1	-0.40668793819739	10.2584098132796	-6.62603772843117	8.30119494811801e-09	8.96439149283253e-08	9.53963563037845	QRICH1	no
BICD2	0.518969172575474	10.8571807457659	6.62589599607689	8.30592364806936e-09	8.96439149283253e-08	9.53907309423104	BICD2	up
HEXDC	-0.49114621355335	9.7195592790596	-6.62394817194368	8.37118207203406e-09	9.02686320525329e-08	9.53134239646421	HEXDC	no
PMM2	-0.814865089894846	8.94289350753567	-6.62291001978638	8.40617157341172e-09	9.05661389850229e-08	9.52722225516908	PMM2	down
PHLPP1	0.598394921648358	7.52773225400561	6.62248743537171	8.42045581807712e-09	9.06402451692576e-08	9.52554516724585	PHLPP1	up
DNAJC5B	0.848717271441158	7.12696181750281	6.6197767738301	8.51265762603195e-09	9.15522114982469e-08	9.51478797646885	DNAJC5B	up
PDYN	-0.979140704366025	3.79486150642599	-6.61772114087898	8.5832477001346e-09	9.22303499578116e-08	9.50663078731444	PDYN	down
IPO7	0.425812534000459	10.7762366083981	6.61448701428894	8.6954871353002e-09	9.33544447797712e-08	9.49379802531412	IPO7	no
ALDH6A1	0.58350965142612	8.62094484579164	6.61210218622019	8.77918568786138e-09	9.41020017264372e-08	9.48433595224445	ALDH6A1	up
UNC50	0.380201856775848	10.7674200690335	6.61206504201905	8.78049562640667e-09	9.41020017264372e-08	9.48418858342443	UNC50	no
DUT	0.448985351397592	12.3852806540978	6.61084355076955	8.82368156008359e-09	9.44820985248146e-08	9.47934242812406	DUT	no
TWF1	0.422017506597561	9.62468937918817	6.60804209872654	8.92352648007068e-09	9.5466877714362e-08	9.46822854604824	TWF1	no
VARS	-0.509817461455674	9.11167450378366	-6.60782667822648	8.9312505092691e-09	9.5466877714362e-08	9.46737396881714	VARS	down
MIOS	-0.340396359366824	9.67261818267177	-6.5966742478483	9.34034116948184e-09	9.9752561582276e-08	9.42313912185428	MIOS	no
CABP4	0.629537545318923	8.11892390897907	6.59351950058301	9.45940666095913e-09	1.00936075085858e-07	9.4106286991477	CABP4	up
GAL	0.689907029968939	6.62316407938455	6.59180407453334	9.52478187065944e-09	1.01545126581011e-07	9.40382649841011	GAL	up
FAM96A	0.333090556950642	12.422281927497	6.59156142644449	9.53406542829183e-09	1.01555636881518e-07	9.4028643495931	FAM96A	no
TKFC	-0.560042702398016	8.12227115853039	-6.59036258853011	9.58006437655385e-09	1.0195687643882e-07	9.39811081179514	TKFC	down
CWC25	0.529974259507922	8.83469087952929	6.58869117545939	9.64456433874553e-09	1.02514594778213e-07	9.39148372663733	CWC25	up
UFC1	-0.349372855360551	12.0406621823727	-6.58835958835617	9.65741154231427e-09	1.02514594778213e-07	9.39016903467995	UFC1	no
ELOA	0.490501258568262	9.89496327400565	6.58835480890581	9.65759684445461e-09	1.02514594778213e-07	9.39015008498382	ELOA	no
SSR4P1	-0.532719991954942	3.60306396786091	-6.58657506313325	9.72684497009422e-09	1.03160186818876e-07	9.38309387949893	SSR4P1	down
HRH3	0.815930870636286	7.93360379124748	6.57979349868163	9.99526307535027e-09	1.05915172969015e-07	9.35621011943508	HRH3	up
NPLOC4	-0.463864696269587	10.2291886128416	-6.57736671698024	1.00930949709845e-08	1.06859333347647e-07	9.34659104062151	NPLOC4	no
VOPP1	-0.539722644313848	11.6732249684305	-6.57528160883364	1.01779128087403e-08	1.07664196081394e-07	9.33832679607533	VOPP1	down
FBXL5	0.473123257103955	12.8033244203008	6.5737912767092	1.02389702775756e-08	1.08216543374135e-07	9.33242022748794	FBXL5	no
ATPAF2	-0.787687682700311	8.26517455221014	-6.57198462090388	1.03134756840273e-08	1.08909947279387e-07	9.32526032789341	ATPAF2	down
LPIN2	0.491002356520175	10.2703236955306	6.57124409306079	1.03441701182336e-08	1.0909223240636e-07	9.32232567386777	LPIN2	no
PAFAH1B3	-0.595117406025	8.82507096123177	-6.57113825208555	1.03485645742123e-08	1.0909223240636e-07	9.32190623948354	PAFAH1B3	down
MAD2L1	0.987469144654142	8.73533499493933	6.56931071913559	1.04247360335069e-08	1.09800640545689e-07	9.31466416057482	MAD2L1	up
NMUR2	0.628105820771838	7.0990796567362	6.56722217025274	1.05124692862746e-08	1.10629502660975e-07	9.30638820751215	NMUR2	up
INTS13	0.663454067045897	9.86410288027397	6.56666786885809	1.05358767095553e-08	1.10780579938357e-07	9.30419185179538	INTS13	up
ZBED4	0.503996046914223	8.44789607555732	6.56132490962426	1.07641764331038e-08	1.13083910184341e-07	9.28302280581926	ZBED4	up
WDR47	0.452125081905608	8.8854425051322	6.55958709702204	1.08394862300464e-08	1.13777420214012e-07	9.27613822508357	WDR47	no
AKAP13	-0.558383114525743	11.8465376903103	-6.55456964834837	1.10598740484098e-08	1.15991258336322e-07	9.25626288692431	AKAP13	down
MYL3	-1.16130950608517	5.81586182062778	-6.55422551626289	1.10751520006843e-08	1.16052042240047e-07	9.25489980306071	MYL3	down
KRBA2	-0.662881688639812	7.42203008411087	-6.55318804670908	1.11213381609655e-08	1.16436319719467e-07	9.25079053997888	KRBA2	down
CHMP7	-0.535594916830355	10.6989723038296	-6.5521133508165	1.1169383454586e-08	1.16839388120237e-07	9.24653396121233	CHMP7	down
PA2G4	-0.351834033699477	10.6903198656181	-6.55068637318374	1.12334968221166e-08	1.1740577353089e-07	9.24088229839832	PA2G4	no
EEF1AKMT3	0.575655568410222	7.73452803721611	6.55048190962127	1.12427131774004e-08	1.1740577353089e-07	9.24007252304728	EEF1AKMT3	up
MCM5	-0.446737134164604	10.3584951231971	-6.54840964702147	1.13365471968361e-08	1.18284740956587e-07	9.23186562909525	MCM5	no
ITGB1	0.501868324206555	12.9259947994668	6.54612630797773	1.14408405872938e-08	1.19271250381507e-07	9.22282337991026	ITGB1	up
COX11	0.48778162384329	10.3625697854353	6.5445136610601	1.15150736575244e-08	1.19942967229311e-07	9.21643750658028	COX11	no
PITPNC1	-0.547639496241171	10.5756532986505	-6.54391402265169	1.15427980395234e-08	1.20129511229359e-07	9.214063093903	PITPNC1	down
SH3KBP1	-0.27320979995817	12.3819629703117	-6.54343028516791	1.15652120657498e-08	1.20260518668405e-07	9.21214764964864	SH3KBP1	no
MGMT	-0.596144796628913	8.7443844928289	-6.54228538795544	1.16184335043885e-08	1.20711381714949e-07	9.20761433599681	MGMT	down
CNOT10	-0.437901088030348	8.82396607161678	-6.5418863168787	1.16370417911748e-08	1.2080216665156e-07	9.20603421786283	CNOT10	no
DHX32	-0.40661505959879	9.11609599783545	-6.54038161305716	1.17074714359085e-08	1.21430290596681e-07	9.20007652611706	DHX32	no
CCDC65	1.32441516448972	7.28492727749848	6.54000145686303	1.17253320857969e-08	1.21512565112674e-07	9.19857138614297	CCDC65	up
ZBTB3	-0.932450062443118	8.26311186108759	-6.53886159285584	1.17790481365757e-08	1.21965964588452e-07	9.19405846210821	ZBTB3	down
THOC5	-0.389414227287702	9.64150938899104	-6.53787307696826	1.18258298988339e-08	1.22346857254293e-07	9.19014487636725	THOC5	no
MADD	-0.399611527832553	10.3348878691635	-6.53411758089183	1.2005249303215e-08	1.24098180930784e-07	9.17527772598024	MADD	no
ATG7	-0.631490974094042	9.352663736619	-6.53248010707955	1.20843244259449e-08	1.24810165948641e-07	9.16879586474813	ATG7	down
CASP9	-0.381440059597788	8.99945779030667	-6.53004755685799	1.22027511963074e-08	1.25927042067121e-07	9.15916731979954	CASP9	no
DYRK4	-0.569391866248367	8.66475998407413	-6.52836441817878	1.22853679289286e-08	1.26672803776038e-07	9.15250551529992	DYRK4	down
PDCD1LG2	-1.32168224425609	4.14144356900519	-6.52471256074391	1.24665355004823e-08	1.28432599318521e-07	9.13805275187508	PDCD1LG2	down
RNMT	0.781961251470005	7.01165824622376	6.51969980808069	1.27195477838397e-08	1.30928969996984e-07	9.11821664271266	RNMT	up
SLCO6A1	1.4886063447404	5.05220610169664	6.51827763767892	1.27922547899237e-08	1.31566728045274e-07	9.11258947981723	SLCO6A1	up
DDX41	-0.314880335930418	10.5632392394908	-6.51020604278067	1.32127998719376e-08	1.35777882143278e-07	9.08065686827136	DDX41	no
NUP214	-0.512633829624207	11.2880465138305	-6.50997463188042	1.322505726917e-08	1.35789828789742e-07	9.07974148318587	NUP214	down
H2AFY	0.387583798679534	13.5793348992037	6.50082499406992	1.37188594696152e-08	1.40741928791802e-07	9.0435537491545	H2AFY	no
DHX40	0.359172279968941	10.1487275665371	6.49692628096483	1.39347981860093e-08	1.42837516749219e-07	9.02813704863577	DHX40	no
HAGHL	-0.476220979538875	8.05851409647606	-6.49432621237389	1.40806825105984e-08	1.44212111503945e-07	9.0178566189869	HAGHL	no
DIMT1	0.409325074821314	10.6640112959965	6.49057258552151	1.42939713006526e-08	1.46274176211277e-07	9.00301659150226	DIMT1	no
VGLL4	-0.624653027753949	9.4358094275279	-6.48087701999022	1.48598639908883e-08	1.51938074673752e-07	8.96469305195591	VGLL4	down
KLK11	-1.3230945320974	4.38662474013953	-6.47950678841393	1.49416141644475e-08	1.52646423838625e-07	8.95927789415338	KLK11	down
NEDD1	0.582545782467978	9.73477157860743	6.47436289252398	1.52525141807145e-08	1.55692678113232e-07	8.93895129306979	NEDD1	up
EXOSC1	-0.36639323214207	10.155994686472	-6.47191277147491	1.54028523456734e-08	1.57096258215581e-07	8.92927056413451	EXOSC1	no
ECHS1	-0.323270739111184	10.9398374521246	-6.46934917062403	1.55617297631151e-08	1.58584521707549e-07	8.91914226681956	ECHS1	no
MNT	0.441848996638871	10.1810462162681	6.46518699071385	1.58231526225925e-08	1.61114446712071e-07	8.90270004515298	MNT	no
ARMC10	-0.370817818814508	9.73519397497496	-6.46413252136769	1.58900726872885e-08	1.6166134631731e-07	8.89853482894105	ARMC10	no
TRMT61B	-0.319569287106233	9.36133384641239	-6.46299766988841	1.59624082245462e-08	1.6226238725932e-07	8.89405225504608	TRMT61B	no
RRAS	-0.91753747701668	10.1486803153262	-6.46278938256035	1.59757199637289e-08	1.622629349677e-07	8.89322955415007	RRAS	down
SRM	-0.547594073562339	10.1303675879656	-6.46107189235207	1.6085906784443e-08	1.63246611222884e-07	8.88644595724128	SRM	down
HMGN4	0.379753665888696	12.1779160806554	6.45816880571118	1.62738756252929e-08	1.65017368498724e-07	8.87498043961298	HMGN4	no
CAPN7	0.494806092590887	9.15415733220759	6.45414572814134	1.65379737035902e-08	1.67556506753511e-07	8.85909336832648	CAPN7	no
WIPI1	0.650924662819429	8.96466770778213	6.4521363398067	1.66714714785491e-08	1.68666335181104e-07	8.85115909428259	WIPI1	up
CLCC1	-0.496022619595507	9.00731499175649	-6.45208229423072	1.66750768501623e-08	1.68666335181104e-07	8.85094569692504	CLCC1	no
MUSK	1.31259555897695	5.52532791561988	6.45025386486713	1.67975084897645e-08	1.69764414868891e-07	8.84372641680392	MUSK	up
CCP110	0.382168488335132	8.70061398188132	6.44769488498421	1.69703585599617e-08	1.71325813737281e-07	8.83362338274726	CCP110	no
GAD2	1.58644949741957	5.40782583398578	6.44755292004647	1.69799993515256e-08	1.71325813737281e-07	8.83306291957647	GAD2	up
NXNL1	-0.564945384362936	4.22136925991189	-6.43922506736408	1.75551644920845e-08	1.7698324400216e-07	8.80018991763999	NXNL1	down
ZDHHC6	-0.300036305202783	10.7134261495174	-6.43788013262961	1.76498506771883e-08	1.7779137649227e-07	8.79488181612525	ZDHHC6	no
CASP8	0.390219458205541	11.6563728910286	6.43668357724866	1.77345169628635e-08	1.78497329858953e-07	8.79015952446363	CASP8	no
SNRNP35	-0.378744908757291	9.38809794127005	-6.43522660264336	1.78381549174994e-08	1.79392915394639e-07	8.78440971885947	SNRNP35	no
MLEC	-0.407026860235085	10.1342041018106	-6.4302210111422	1.81988190650613e-08	1.82869742641449e-07	8.76465773871373	MLEC	no
TMX4	0.457304301752789	11.2383231933371	6.42952081418658	1.82498439229721e-08	1.83232026065017e-07	8.76189503185812	TMX4	no
PSMB6	-0.357416160009542	11.3854173034213	-6.42297716324513	1.87336156468154e-08	1.87935017951946e-07	8.73607939014692	PSMB6	no
TMEM74	1.13759912344047	6.06019886080349	6.42203554135339	1.8804270048835e-08	1.884893211529e-07	8.73236501549934	TMEM74	up
C1orf123	-0.317198163230719	10.6367689020077	-6.42139148168039	1.88527492888654e-08	1.88740541903807e-07	8.72982448813519	C1orf123	no
IRAK4	-0.405020970778557	9.02719716546457	-6.42129297341689	1.88601750754438e-08	1.88740541903807e-07	8.7294359218665	IRAK4	no
ZNF843	0.564250423092725	8.87626837742047	6.41756703324647	1.91431883392347e-08	1.91416243532593e-07	8.71473986608106	ZNF843	up
STK38L	0.490714638766995	10.3873469767521	6.41569372846061	1.92870693034541e-08	1.9269750302447e-07	8.70735176204996	STK38L	no
NRIP1	0.672665706076476	10.2760180714938	6.41096897536581	1.96547465059206e-08	1.96210801375173e-07	8.68871991188069	NRIP1	up
CALCOCO1	0.433160406386769	10.4011159828814	6.40511451638905	2.01200061880314e-08	2.0069173246562e-07	8.66563719703674	CALCOCO1	no
MAP4K3	0.750250828789889	7.57467877288188	6.39924133664522	2.05977417113832e-08	2.05289707496432e-07	8.6424852279228	MAP4K3	up
KCNG2	-0.89230497454137	3.60120365892177	-6.39720249902904	2.07662048273832e-08	2.06800309912402e-07	8.63444923795465	KCNG2	down
CHCHD2	-0.297038419561849	13.3468217552905	-6.39606906905149	2.08604477722738e-08	2.07569935190942e-07	8.6299821122719	CHCHD2	no
UVRAG	-0.450716939898815	9.72408569858518	-6.39470275360893	2.09746195104031e-08	2.085364485685e-07	8.6245973554899	UVRAG	no
SOS2	0.450892619170574	10.8520217997742	6.39100957447129	2.1286342886013e-08	2.11463920926878e-07	8.61004349325727	SOS2	no
UCKL1	-0.46305805478444	9.55161946243782	-6.3818392784331	2.20803978463962e-08	2.19174362726717e-07	8.57391363915131	UCKL1	no
FOXO4	1.00244349214302	7.44973981536563	6.38095642095456	2.21583791692366e-08	2.1977018043135e-07	8.57043588491166	FOXO4	up
SUPT7L	-0.303502839673525	10.2038487684395	-6.37722526962222	2.24909766534482e-08	2.22888310333241e-07	8.55573928746112	SUPT7L	no
ADAM20	1.06631588704078	6.40553045946111	6.37453148523598	2.27341791380768e-08	2.24934486281825e-07	8.54512993616738	ADAM20	up
CASP7	0.46955587255963	9.61054978832444	6.37453117821908	2.27342070047077e-08	2.24934486281825e-07	8.54512872705088	CASP7	no
ZNF668	-1.82037780541003	5.37791301302693	-6.37178039084099	2.29852507066391e-08	2.272346392557e-07	8.53429588800533	ZNF668	down
NUP93	-0.444078613504017	9.31812274632304	-6.3679599693743	2.33384836936036e-08	2.30540518100092e-07	8.51925244439456	NUP93	no
NDUFS4	-0.296151007548701	10.6872146032228	-6.36306132444208	2.37993042799084e-08	2.34902971840161e-07	8.4999662585624	NDUFS4	no
KCTD20	0.521642573898189	10.5194433301359	6.36114916926516	2.3981623987753e-08	2.36511761471482e-07	8.49243890833882	KCTD20	up
IFI27L2	-0.498292337351774	9.89612788350607	-6.36093941605836	2.4001707687016e-08	2.36519243463276e-07	8.49161322873895	IFI27L2	no
MRPL12	-0.52763862710578	9.24060564198431	-6.3572151470159	2.4361096526753e-08	2.39867627024079e-07	8.47695389612606	MRPL12	down
UBE2Z	-0.364426270304188	10.9144187904324	-6.35647124361575	2.44335201317479e-08	2.40323286187409e-07	8.47402599900916	UBE2Z	no
ICE2	0.481743561635058	9.2957060125589	6.35633666243684	2.44466452572371e-08	2.40323286187409e-07	8.47349631492163	ICE2	no
ABAT	-0.850644818386897	8.96450440814333	-6.35530415982238	2.45475739210515e-08	2.40997297583402e-07	8.46943267805576	ABAT	down
DNAAF2	0.721279055381487	8.1036489166325	6.35523253934568	2.45545902513687e-08	2.40997297583402e-07	8.46915080565921	DNAAF2	up
POLR3GL	0.312746844180412	11.3150111922627	6.35261271206592	2.48126156653489e-08	2.4333461789119e-07	8.45884059531621	POLR3GL	no
POLR2A	0.699478760295655	9.78112357092312	6.35112283770014	2.49605513507996e-08	2.44589421923488e-07	8.45297768552116	POLR2A	up
DBH	-0.639299935046584	4.29972483824007	-6.35041806129631	2.50308361970284e-08	2.45081923372344e-07	8.45020437702585	DBH	down
MKKS	-0.543170233804316	9.43024313375756	-6.34991240710719	2.50813843038595e-08	2.45185666791234e-07	8.44821466054213	MKKS	down
MARK3	-0.398639643732738	10.1330933237679	-6.34991127024332	2.50814980654159e-08	2.45185666791234e-07	8.44821018709631	MARK3	no
APPBP2	0.418642705052461	8.96112590591671	6.34547074268772	2.55297755465476e-08	2.49281632017334e-07	8.43073852061712	APPBP2	no
PCMT1	0.497067104602058	11.4381819645556	6.34535825234899	2.55412342960812e-08	2.49281632017334e-07	8.43029595249176	PCMT1	no
RAX	-1.08926070286752	4.25452706504508	-6.34364236919658	2.57166557412102e-08	2.50793744714479e-07	8.42354541121722	RAX	down
RTRAF	-0.266278360930761	12.8993903651294	-6.33915577209158	2.61810103532566e-08	2.5511893766999e-07	8.40589640268325	RTRAF	no
FYTTD1	0.328242563715289	11.2757917784125	6.3384636546575	2.62533804499897e-08	2.55613743185496e-07	8.40317405761888	FYTTD1	no
CCT2	-0.35136008240198	11.8945222964612	-6.33827101278352	2.62735590266651e-08	2.55613743185496e-07	8.40241634022299	CCT2	no
MOGS	-0.368887364227394	9.21538465034109	-6.33620440134763	2.64910003061013e-08	2.57524505755658e-07	8.3942880731699	MOGS	no
PARL	-0.356289205098113	10.7908907321495	-6.33588458523151	2.6524809414613e-08	2.57648525734483e-07	8.39303024574966	PARL	no
CD47	0.370459399920422	12.0738338504314	6.32889263595852	2.72747554323218e-08	2.64723022788411e-07	8.3655346969391	CD47	no
WDYHV1	0.413803789640028	8.47939949539939	6.32778758688011	2.73951920421859e-08	2.65681264187253e-07	8.36118976601814	WDYHV1	no
WASHC3	-0.441664103047431	10.7502675604511	-6.32740652829076	2.74368449635828e-08	2.65874541179169e-07	8.35969152559895	WASHC3	no
MAPK10	0.540609487711261	8.22356047819513	6.32055879798071	2.81961650781927e-08	2.73016506639241e-07	8.33277121509858	MAPK10	up
GPN2	-0.4252265248978	8.82136664883658	-6.3143294826641	2.89050093119972e-08	2.79658821319789e-07	8.30828783146459	GPN2	no
SSBP4	-0.48712996155246	10.2811099892479	-6.30586550998859	2.98965573175916e-08	2.89023669044237e-07	8.27503031917155	SSBP4	no
ERAL1	-0.279555345588529	9.23463886655209	-6.30030491734812	3.05662744158453e-08	2.95264903374531e-07	8.2531866484356	ERAL1	no
NAP1L3	1.21460722982157	6.92167049934031	6.29917880643664	3.07037050699381e-08	2.96358553904552e-07	8.24876348912829	NAP1L3	up
PLXNC1	0.62055096547526	11.8740836485743	6.29465835948382	3.1261579080703e-08	3.01505489652265e-07	8.23100983338595	PLXNC1	up
EVX1	-0.71399333028476	5.28970388069118	-6.28872805249785	3.20087251190116e-08	3.0846833600912e-07	8.20772355701749	EVX1	down
EXOSC2	-1.29443619700595	7.37950106092472	-6.28793945987924	3.21094036754601e-08	3.09195115329627e-07	8.20462740908475	EXOSC2	down
FAM126B	0.61622066534243	10.2054551392442	6.2876829244504	3.21422228949037e-08	3.09267819190823e-07	8.20362022709582	FAM126B	up
JMJD4	-1.2804757969659	6.99432862495685	-6.28699787809362	3.22300257999975e-08	3.09869038308067e-07	8.2009307181567	JMJD4	down
ART1	0.790889586883453	7.33694037297048	6.28545324225452	3.24288772073045e-08	3.11536128838461e-07	8.19486669005286	ART1	up
BMPR1A	0.790190249141575	6.98848403197186	6.28238158238589	3.28279372567697e-08	3.1512245026322e-07	8.18280880774425	BMPR1A	up
RNF219	0.564595102717302	8.96876225505521	6.2819454468476	3.28849922073175e-08	3.15422742653102e-07	8.18109685764523	RNF219	up
CKS1B	-0.583928661301632	9.35055160797014	-6.27743528617063	3.34808087556578e-08	3.20886153767029e-07	8.16339488522714	CKS1B	down
CDC45	-1.84286030416991	4.8904607819555	-6.27668718911212	3.35806668301811e-08	3.21580363595401e-07	8.16045895976454	CDC45	down
PLPP7	-1.50704894492683	4.35728828108423	-6.27649931084533	3.36057917344978e-08	3.21580363595401e-07	8.15972163972888	PLPP7	down
GART	-0.457228246843711	9.27911248510809	-6.27388039828139	3.39579663514883e-08	3.24696523574895e-07	8.14944437098956	GART	no
LRRC32	-1.51004915669149	5.12589536283877	-6.27363419563879	3.3991261811843e-08	3.24761165741723e-07	8.14847826192982	LRRC32	down
GSTZ1	-1.22753747551991	7.06060131705323	-6.27262089058801	3.41286384613139e-08	3.25819349553838e-07	8.14450210595538	GSTZ1	down
USP9X	-0.429682956890138	10.9802707915724	-6.27130909866576	3.43073002786655e-08	3.27269717934986e-07	8.13935492731631	USP9X	no
ALG9	-0.481539446552986	8.34384224325035	-6.26732451852522	3.48556970542653e-08	3.32242115457284e-07	8.12372187816588	ALG9	no
MAPRE1	-0.227571872199004	12.3474946485347	-6.26684341512946	3.4922496873899e-08	3.32619797073657e-07	8.12183448186201	MAPRE1	no
CEP135	0.462800342131784	8.84187354784634	6.26480863277729	3.52064279428847e-08	3.35063352716147e-07	8.11385229169973	CEP135	no
AMD1	0.466926162230742	10.9522056374402	6.25555402793008	3.65269731290451e-08	3.47361013307213e-07	8.07755540348287	AMD1	no
PRMT7	-1.82837055338219	7.14952639781724	-6.25189756874909	3.70621547436341e-08	3.52176794959113e-07	8.06321815139701	PRMT7	down
NDUFB3	-0.358997978909754	11.179762234321	-6.24763712436734	3.76955581466665e-08	3.579177161808e-07	8.04651514686755	NDUFB3	no
VPS18	-0.374451891339222	9.47720160818019	-6.24128521947051	3.86598918756644e-08	3.66789470283919e-07	8.02161765717908	VPS18	no
KXD1	-0.351402081898833	10.5950770979044	-6.23939113094603	3.89521566715326e-08	3.69276100312074e-07	8.01419459422978	KXD1	no
CD2BP2	-0.477732666382376	9.9928911404703	-6.23851597961743	3.90879349639059e-08	3.70276498470003e-07	8.01076499874381	CD2BP2	no
TONSL	-1.81805974130493	5.61756634059569	-6.23570311170892	3.95275342216904e-08	3.7393012750298e-07	7.99974254629763	TONSL	down
WDR7	-0.334921633288479	9.85870927462936	-6.23565731384273	3.95347320033382e-08	3.7393012750298e-07	7.99956309351157	WDR7	no
KIAA1109	0.512924140801223	10.5525425639521	6.23320692749133	3.99217464288552e-08	3.77299038256957e-07	7.98996204646127	KIAA1109	up
PREB	-0.35567341529782	9.64935215668061	-6.22974540173199	4.04748720742984e-08	3.82231450090539e-07	7.97640072668871	PREB	no
PCYOX1L	-0.431582197917088	10.1341770671358	-6.22298653027927	4.15768919835954e-08	3.92335837307035e-07	7.94992654990872	PCYOX1L	no
ELP5	-0.445231699527497	9.63827179351084	-6.22191387205268	4.17545020481288e-08	3.93708282409128e-07	7.94572563907604	ELP5	no
CTNNBL1	-0.414864076896869	9.69563900973484	-6.22026072939703	4.20297029566555e-08	3.95998101991152e-07	7.93925168915725	CTNNBL1	no
BMP4	-0.380117201784033	3.41812723631013	-6.2184442147992	4.23341753472579e-08	3.985599785193e-07	7.93213843270104	BMP4	no
FAM3C	0.675479772629174	10.472495853804	6.21758824053317	4.24784054781158e-08	3.99610457068916e-07	7.92878671379355	FAM3C	up
NUP210	-0.751519642193685	10.0261153006727	-6.21644150643195	4.26723921596614e-08	4.01127041199767e-07	7.92429664923179	NUP210	down
SPTSSA	0.717211341075297	10.6835340010194	6.21380461630386	4.31217996240643e-08	4.05040449423579e-07	7.91397260889604	SPTSSA	up
RMND1	0.429594268462674	8.42969981475348	6.2111118559198	4.3585573186757e-08	4.08834179018023e-07	7.90343092635399	RMND1	no
PTPRN	0.916842926020663	6.8101223685338	6.21107185505135	4.35924996828597e-08	4.08834179018023e-07	7.90327433841237	PTPRN	up
BCAS2	-0.339613377929098	10.9601394272645	-6.20814274832007	4.4102677672071e-08	4.13302199102968e-07	7.89180868768841	BCAS2	no
CPA4	0.654783283395153	7.44450651692622	6.20230805699684	4.51366471157667e-08	4.22668266296763e-07	7.86897340993473	CPA4	up
HMG20A	0.459464137962593	9.56833877804318	6.20163143630476	4.52580962540169e-08	4.23481529092441e-07	7.86632565520125	HMG20A	no
C16orf70	0.459961364916177	9.53184308418642	6.20090343150706	4.53891304376133e-08	4.24077117786459e-07	7.86347690328381	C16orf70	no
TMEM115	-0.306780559421673	8.88358125794601	-6.20074102667209	4.54184131031976e-08	4.24077117786459e-07	7.86284140895814	TMEM115	no
MAN2B1	-0.673093704631613	12.1704398298167	-6.20070064740428	4.54256966596983e-08	4.24077117786459e-07	7.86268340447271	MAN2B1	down
ARHGAP12	0.586942047132508	8.39718692697783	6.19809271214549	4.58985738271162e-08	4.28165125815606e-07	7.85247906359383	ARHGAP12	up
CTNNA1	-0.660635512271323	10.9409342756251	-6.19591989058278	4.62962804129109e-08	4.31546211708771e-07	7.84397804512362	CTNNA1	down
SLC39A9	0.344531642666723	10.2496417880944	6.1937309530168	4.67003919655588e-08	4.34981809183009e-07	7.83541471740948	SLC39A9	no
USP6NL	0.6709416901781	7.74190966858922	6.19322827623794	4.67936865698084e-08	4.35519338348201e-07	7.83344830450789	USP6NL	up
RNF39	1.23944322546259	6.94400213245058	6.19042545296756	4.73172764459868e-08	4.40057862023125e-07	7.82248471028824	RNF39	up
C12orf43	0.38358843195101	8.71477748583246	6.18972126441007	4.74497350626186e-08	4.40954675346537e-07	7.81973038156688	C12orf43	no
LSM8	-0.360654642869887	10.8486293133133	-6.1891973504446	4.75485223106472e-08	4.41399107467378e-07	7.8176812204129	LSM8	no
CLTC	-0.385136071184293	12.6207709979331	-6.18908523462018	4.75696889247056e-08	4.41399107467378e-07	7.81724271240651	CLTC	no
GLG1	-0.399590950342317	11.7354622255628	-6.18862323127606	4.76570102593482e-08	4.4187435497285e-07	7.81543574324251	GLG1	no
LDB3	1.20188296294534	5.95773669085872	6.18669198873998	4.80237504814833e-08	4.44937685195211e-07	7.80788270601489	LDB3	up
CLIC1	-0.243820462583393	13.6589275658967	-6.18456960529802	4.84300162115433e-08	4.48362305910044e-07	7.79958279649853	CLIC1	no
GOT1	-0.532411316865403	8.54036715951629	-6.18426027806707	4.84895113359659e-08	4.4857379383287e-07	7.79837318344715	GOT1	down
CPQ	0.647140666150284	9.71191343716401	6.1813693640461	4.9049056842719e-08	4.5340740687163e-07	7.78706909494509	CPQ	up
PKNOX2	1.32877349733973	6.23179881072718	6.17137125422276	5.10340355345682e-08	4.71400423326476e-07	7.74798452137695	PKNOX2	up
SAE1	-0.376973234404664	10.4138216061854	-6.16683368927288	5.19609816900646e-08	4.7960064472451e-07	7.7302515126422	SAE1	no
CDK5RAP1	-0.352752087192924	9.50994525880018	-6.16546067299517	5.22447406861449e-08	4.81856353623005e-07	7.72488634819154	CDK5RAP1	no
CANX	-0.312347541323195	12.5643824509838	-6.16489802018407	5.23614664937483e-08	4.82569268386284e-07	7.7226878267025	CANX	no
ITPA	-0.551688011290699	10.504543308079	-6.16407714642148	5.2532225738863e-08	4.83590749480905e-07	7.71948041769972	ITPA	down
ZC3HAV1	-0.52035758266304	11.7473307963256	-6.16398548518513	5.25513274621786e-08	4.83590749480905e-07	7.7191222754186	ZC3HAV1	down
AGTPBP1	0.527229511943972	10.9788330669108	6.15376844930828	5.47242374511126e-08	5.03208070746933e-07	7.67921030075857	AGTPBP1	up
ZCCHC13	-0.86161361221572	3.0749127851249	-6.14862247286067	5.5852150909753e-08	5.13194050288639e-07	7.65911432728049	ZCCHC13	down
NKIRAS2	-0.466902415819005	9.65550338728363	-6.14433413625293	5.68096645050338e-08	5.21600513036091e-07	7.64237085440909	NKIRAS2	no
NDUFS3	-0.351887683075185	11.1455865810614	-6.14027279797185	5.77314888999556e-08	5.29666936016909e-07	7.62651642099188	NDUFS3	no
STT3B	0.446147771031367	11.9812909034168	6.13779268984937	5.83016882369394e-08	5.34497649686818e-07	7.61683602402914	STT3B	no
PAQR4	-1.04101502609697	8.0572281816564	-6.13569458100811	5.87884185886203e-08	5.38556478372847e-07	7.60864743310818	PAQR4	down
MAP3K6	-1.05533239196888	7.4680498079937	-6.13548220367239	5.88379109154404e-08	5.38606725276047e-07	7.60781859747125	MAP3K6	down
ETNK2	0.880518255057539	6.65020099360185	6.13492395740827	5.89682014318906e-08	5.39395977073923e-07	7.60563998947925	ETNK2	up
KCMF1	0.254181674678403	11.9596683539274	6.13154308326886	5.97634048587053e-08	5.46261622155111e-07	7.59244689868052	KCMF1	no
SENP6	-0.333595510859933	10.5721017592409	-6.13096543823569	5.99003298333505e-08	5.47104579724162e-07	7.59019295710565	SENP6	no
HIGD1B	-0.981140706726768	4.67263653077541	-6.12661617549473	6.09413117830184e-08	5.55906167956552e-07	7.57322410621028	HIGD1B	down
PLEKHA8P1	-0.837727594981345	7.88771875430058	-6.12656021093522	6.09548228938388e-08	5.55906167956552e-07	7.57300577805195	PLEKHA8P1	down
EPM2AIP1	-0.473079251890324	10.3474086781163	-6.12471209047844	6.14026726891474e-08	5.59573574864092e-07	7.56579620471098	EPM2AIP1	no
ATXN2	-0.389299925769864	9.23700126763511	-6.12447894622343	6.14594010274144e-08	5.59673816350093e-07	7.5648867417646	ATXN2	no
SCAP	-0.346003508403605	10.2860774695882	-6.11989454175562	6.25854841420637e-08	5.69504639713545e-07	7.54700543851019	SCAP	no
PIGT	-0.39417130965451	10.0334127721484	-6.11673024721179	6.3374644666888e-08	5.76257263059466e-07	7.53466523994024	PIGT	no
MAPK4	-1.46435701870708	4.70045951635821	-6.11396796755958	6.40716012478689e-08	5.82162084389508e-07	7.52389417994461	MAPK4	down
ARV1	-0.549899056232695	9.78990688705541	-6.11356525680832	6.41738424633396e-08	5.82658499932354e-07	7.52232398019883	ARV1	down
DHFR	0.637592268765426	9.42272936902222	6.11063427748296	6.4922853398331e-08	5.89022092470107e-07	7.51089667800465	DHFR	up
GEMIN8	-0.690735428072903	7.45053043838446	-6.107217052058	6.58070686086874e-08	5.96602009408686e-07	7.49757539712528	GEMIN8	down
AMER1	1.04191604249577	6.46660808149317	6.10396770894231	6.66589088126359e-08	6.03877412996188e-07	7.48491036659208	AMER1	up
DNAJA2	0.373729847814772	10.6316380384563	6.09980913955336	6.77650673802392e-08	6.13444274901441e-07	7.46870399154431	DNAJA2	no
ZNF592	0.306307731195862	9.18399111733651	6.09685555617683	6.8561733758139e-08	6.20197383197238e-07	7.4571953250636	ZNF592	no
NTSR2	-0.435078263232787	2.86638685969262	-6.09495840294319	6.90783383237323e-08	6.24408997595391e-07	7.44980381875114	NTSR2	no
CDK4	-0.400373005908691	10.184699805922	-6.0935234695065	6.94716382758816e-08	6.27500650080085e-07	7.44421356939236	CDK4	no
ACPP	0.746863990742973	9.09010465957155	6.09330858627417	6.95307261802775e-08	6.2757120775842e-07	7.44337645167763	ACPP	up
KNOP1	-1.06213412836928	7.30699488439395	-6.09296844730688	6.9624358318608e-08	6.2795322141595e-07	7.44205139271876	KNOP1	down
DNASE2	-0.390494883447181	10.3358844461336	-6.09228481954588	6.98129227726056e-08	6.29190251703917e-07	7.43938828380863	DNASE2	no
TIMM17A	-0.347530791258526	10.6994838334214	-6.09189648824533	6.99202611284522e-08	6.29503251874741e-07	7.43787555316889	TIMM17A	no
ERN2	-0.605812259464029	8.4692508485351	-6.09178712125263	6.99505206756801e-08	6.29503251874741e-07	7.43744952254529	ERN2	down
PGAM5	-0.944618295811706	7.52229492143493	-6.08549118976173	7.17145222138348e-08	6.4490377470619e-07	7.41292760182733	PGAM5	down
TRNAU1AP	-0.428264110824147	8.7421763720752	-6.08514880775244	7.18117048062955e-08	6.45303564702093e-07	7.41159425516837	TRNAU1AP	no
KCNAB2	-0.445798980102941	10.8621690338425	-6.0845144537507	7.1992106443082e-08	6.46450029902334e-07	7.40912392709241	KCNAB2	no
MAP1S	-0.399039772979664	9.25099387151058	-6.08408909032961	7.2113325424523e-08	6.46704770534264e-07	7.40746749698384	MAP1S	no
TAX1BP1	-0.264189191695356	11.9879610992572	-6.08404411196636	7.21261550599943e-08	6.46704770534264e-07	7.40729234615575	TAX1BP1	no
NCOA1	-0.519897640486207	10.7206458303939	-6.08188091839252	7.27458618924689e-08	6.51783750879888e-07	7.39886902949149	NCOA1	down
DPP6	0.944980220252538	6.62616186223104	6.08061180588076	7.31118867410747e-08	6.54584039373821e-07	7.39392756698668	DPP6	up
ZNF335	-0.548100073795744	9.04040286974437	-6.07799094116981	7.38735552862485e-08	6.60919914582161e-07	7.38372373624143	ZNF335	down
RBMS3	0.669496836146328	7.47973833239772	6.07565521252001	7.45589803692451e-08	6.66564909232426e-07	7.37463100929693	RBMS3	up
UBE2D1	0.768591167694041	11.5480675165582	6.07516480471887	7.47036900322196e-08	6.67371140368129e-07	7.37272202496201	UBE2D1	up
CA12	0.670258610297783	7.36405155157592	6.07455719259483	7.48833703856469e-08	6.68488380853342e-07	7.37035686228497	CA12	up
TUFM	-0.421947583466132	11.7365415583773	-6.07357456578784	7.51748549320885e-08	6.70601348042151e-07	7.36653206773464	TUFM	no
GALNT10	0.402561956257401	9.82343023486206	6.07016062126131	7.61963249873866e-08	6.79218369643572e-07	7.35324484502104	GALNT10	no
CCDC51	-0.433422599245258	8.84281447463092	-6.06981772443954	7.6299678301568e-08	6.79644659922046e-07	7.3519103852162	CCDC51	no
ACAT2	-0.607063841855291	9.16272954093251	-6.06953813349416	7.63840532259307e-08	6.79901401768848e-07	7.35082230925455	ACAT2	down
BUD31	-0.353980868402402	10.9801923812564	-6.05614313663986	8.05365466269695e-08	7.1634214692404e-07	7.2987090608366	BUD31	no
GNAI3	0.320059628466117	11.5508492390026	6.05518734116825	8.08412521635024e-08	7.18530199875894e-07	7.29499171517247	GNAI3	no
MAST1	-0.917095615724977	3.74021529353331	-6.05450862688766	8.10583179129554e-08	7.19936685730524e-07	7.29235210835742	MAST1	down
UQCRQ	-0.347217157993439	12.0145859446022	-6.05258594601067	8.16763671248335e-08	7.2489996899263e-07	7.28487498728342	UQCRQ	no
NDE1	-0.555892065503295	10.567013156248	-6.04915934418236	8.27894489037283e-08	7.34246424009225e-07	7.27155084486288	NDE1	down
ADD1	-0.329917643177776	11.0145286436521	-6.0485923129857	8.29750841156262e-08	7.35359923599674e-07	7.26934617274113	ADD1	no
CROT	0.477429485374362	8.74901618987415	6.04734960247897	8.33833670386093e-08	7.38443581176222e-07	7.26451458881109	CROT	no
FBLN1	-0.730431902000922	7.74089263560468	-6.04354190825924	8.46467854566047e-08	7.49090388433395e-07	7.24971216886681	FBLN1	down
EPS8L2	-1.41412341807321	6.36660441312496	-6.03928264759013	8.60825137513823e-08	7.61245582227722e-07	7.23315726792574	EPS8L2	down
ECH1	-0.396943475062047	10.9780700387591	-6.03639890533874	8.70682434945183e-08	7.68754002586094e-07	7.22195052790659	ECH1	no
GABARAPL1	0.783402832362365	8.83441300337712	6.03624901004913	8.71197857123905e-08	7.68754002586094e-07	7.22136804757131	GABARAPL1	up
CEMIP2	0.490735537765715	9.40113051825711	6.0362483581577	8.71200099343829e-08	7.68754002586094e-07	7.22136551438529	CEMIP2	no
COPS6	-0.31535334666858	10.7268461141578	-6.03282573302482	8.83051565346798e-08	7.78650440077771e-07	7.20806655305922	COPS6	no
ALPI	-1.00060070532277	3.78674849589215	-6.0314794732195	8.87756868856754e-08	7.82235876021441e-07	7.20283608388014	ALPI	down
RFK	0.508514652895768	9.857076511077	6.03078665904325	8.9018798764921e-08	7.83813725240193e-07	7.20014449594392	RFK	up
CDCA5	-1.39708314663999	6.59379487797191	-6.02867355705545	8.97643763382193e-08	7.89810353704864e-07	7.19193559960416	CDCA5	down
MSL2	-0.379338991996363	10.5146494036843	-6.02305071618697	9.17785719469579e-08	8.06952544582484e-07	7.17009602640203	MSL2	no
CUL2	0.794853026223395	7.93917825054591	6.01957864503363	9.30446111191186e-08	8.16973037470436e-07	7.15661299886028	CUL2	up
ZFP64	0.384410367350178	9.2190866775186	6.01955918960077	9.30517537571524e-08	8.16973037470436e-07	7.15653745394329	ZFP64	no
ERVW-1	-0.726338856278494	7.55634209742859	-6.01436222566881	9.49792805676272e-08	8.3329850528114e-07	7.13636018094835	ERVW-1	down
PHF20	0.327197793010322	10.7770136352095	6.01404176602779	9.50994231944826e-08	8.33754900055353e-07	7.13511614917238	PHF20	no
NRDC	-0.375497913522073	11.2758543888569	-6.00895600982539	9.70263793258324e-08	8.50039983227532e-07	7.11537556508537	NRDC	no
ACADS	-0.441327470932199	8.46431591493954	-6.00538485216177	9.84025212234523e-08	8.61479583157248e-07	7.1015167100065	ACADS	no
EAPP	0.351104077593888	11.0956896545535	6.00450173392422	9.87457997567971e-08	8.63866935828048e-07	7.0980898784158	EAPP	no
GRPR	1.05690299211378	7.17777041316534	6.00224362823264	9.96289538806116e-08	8.70970547532004e-07	7.08932821033285	GRPR	up
C15orf40	0.414685010642033	9.36303644949847	6.00201848939067	9.97174341736082e-08	8.71121825018409e-07	7.08845469982367	C15orf40	no
TSR3	-0.431119604192485	9.61960465641351	-5.99999236648476	1.00517215945468e-07	8.77482315232941e-07	7.0805940045162	TSR3	no
GDI2	-0.287894595934572	13.3200854089483	-5.99608377827217	1.02078059194095e-07	8.90472820011783e-07	7.06543203524046	GDI2	no
RHOT1	0.484193965476873	11.008056458046	5.99536084729487	1.0236937070932e-07	8.92378011475333e-07	7.06262798343819	RHOT1	no
TSFM	0.38094810456121	9.24014114891238	5.99383378518251	1.0298742247248e-07	8.97126735687318e-07	7.05670523510782	TSFM	no
MAP7D1	0.416713122485941	10.7958149649131	5.99257675160335	1.03498956070612e-07	9.00941481755488e-07	7.05183011363774	MAP7D1	no
RPL14	-0.296095860425805	14.1430441006298	-5.99152360873798	1.03929454979344e-07	9.04045912929775e-07	7.04774595517266	RPL14	no
FAM69A	-0.793928215361266	9.44315340225879	-5.98709351585517	1.05759865990819e-07	9.19314630583545e-07	7.03056794676013	FAM69A	down
TIMM13	-0.470357613283785	9.74219666494036	-5.98331896262531	1.07344578939681e-07	9.32427467454053e-07	7.01593463658657	TIMM13	no
ARL2BP	-0.263163249843124	10.6701195341035	-5.98302295766883	1.07469843476607e-07	9.32613564871394e-07	7.01478718395655	ARL2BP	no
ATP6AP1	-0.385284310767517	11.6663896957988	-5.98290830039082	1.07518403467075e-07	9.32613564871394e-07	7.01434272338026	ATP6AP1	no
BRD1	0.481578237670689	9.57427043252967	5.9820813115347	1.07869296195609e-07	9.3499455817143e-07	7.01113703190457	BRD1	no
ATL2	0.422112216849413	9.29965637989324	5.98048050956161	1.08551743403179e-07	9.40244010977713e-07	7.00493212840441	ATL2	no
CCNJ	0.634810626788138	7.54257189879509	5.97876726076085	1.09286864093498e-07	9.45324343788703e-07	6.99829188218885	CCNJ	up
RFWD3	0.619198749327667	7.62036049465335	5.97875359328969	1.09292748301415e-07	9.45324343788703e-07	6.99823891165484	RFWD3	up
GRM6	0.825072171084988	7.16665305965355	5.97855902506554	1.09376549090615e-07	9.45381062372906e-07	6.99748483415669	GRM6	up
ZNF106	-0.534373416105829	11.1764720298451	-5.97826559804852	1.09503048806231e-07	9.45806502709567e-07	6.99634762800667	ZNF106	down
CUEDC2	-0.310764476371636	10.8442668168917	-5.97289728673284	1.11843120001454e-07	9.65337056204373e-07	6.9755449567765	CUEDC2	no
XRCC5	-0.221619909561594	12.4557282712544	-5.97231527896084	1.12099775280241e-07	9.66870436684189e-07	6.97328994157557	XRCC5	no
TBC1D22B	-0.573466274232091	9.06328220433254	-5.97173934171606	1.12354327482667e-07	9.68383531028426e-07	6.97105850771455	TBC1D22B	down
PIH1D1	-0.324302285967155	10.5630114924563	-5.96771163222648	1.14150554321408e-07	9.83172860196845e-07	6.95545508471123	PIH1D1	no
LSM7	-0.52643533995121	11.1999119223878	-5.96685582079379	1.14535864426854e-07	9.85797781097236e-07	6.95214003697562	LSM7	down
CEP164	-0.375400780688421	9.91920955949214	-5.96413269045521	1.15770479334194e-07	9.9572375022572e-07	6.941592686149	CEP164	no
PLPP1	0.659010244112777	8.17288471241308	5.96285756095699	1.16353118049826e-07	1.00003217121617e-06	6.93665426455001	PLPP1	up
CASK	0.399192405031421	8.98134221403581	5.96198559456225	1.1675321146824e-07	1.00276670537529e-06	6.93327741644446	CASK	no
SYF2	0.255270110535035	11.4788324156387	5.95749409855712	1.18835764325421e-07	1.01993753126145e-06	6.91588549672685	SYF2	no
MBP	-0.517640504092201	12.1291958850525	-5.95642619587812	1.19336299705688e-07	1.02351574779111e-06	6.91175092246023	MBP	down
SMG8	0.394962818101849	9.71985462219611	5.95275356841815	1.21073673719598e-07	1.03768956068219e-06	6.897533300552	SMG8	no
WARS2	-0.947530073267211	7.72620603692383	-5.95238447208013	1.21249656863267e-07	1.03827779976124e-06	6.89610457780527	WARS2	down
C10orf67	-1.72133592890646	5.75289159132338	-5.95225389835545	1.21311974316412e-07	1.03827779976124e-06	6.89559915034321	C10orf67	down
MRGBP	0.384790255836149	8.54292131319849	5.95080476263964	1.22005718807252e-07	1.0434856690999e-06	6.88999001759993	MRGBP	no
IRF2BPL	0.513912707891114	12.0111036027154	5.9465731598783	1.24054066380308e-07	1.06026376985237e-06	6.87361308555651	IRF2BPL	up
DNAJC2	-0.313436343534857	10.1401235433341	-5.94462099776038	1.25010466115523e-07	1.06769232015903e-06	6.86605904711324	DNAJC2	no
TACO1	-0.30802712166169	8.84578387891732	-5.94304518325935	1.25787806078153e-07	1.07358225843132e-06	6.85996183049894	TACO1	no
YPEL3	0.523157723193011	11.5813957673434	5.9416721569501	1.26469010523677e-07	1.07864405560926e-06	6.85464962809212	YPEL3	up
EFNA5	0.693517018021648	7.49097739861142	5.94125045648177	1.26678962208122e-07	1.07968232483649e-06	6.85301815057886	EFNA5	up
ANKZF1	-0.664754399490379	8.80749863622418	-5.9408259383094	1.26890665140393e-07	1.08073406447688e-06	6.85137580535742	ANKZF1	down
KIF2A	0.538139094416113	10.6783785034055	5.93956046386986	1.27523824240333e-07	1.08537140812061e-06	6.846480228506	KIF2A	up
PPWD1	-0.422448774268029	9.76223710776896	-5.93565550239812	1.29497382628319e-07	1.10140268657956e-06	6.83137549333163	PPWD1	no
PSMD13	-0.398047371809863	10.7785424171515	-5.93328863967018	1.3070827040192e-07	1.1109295287841e-06	6.82222164631514	PSMD13	no
PRMT6	0.622879696781315	8.59662680745267	5.93185086023405	1.31449302420777e-07	1.11645247212206e-06	6.81666154290602	PRMT6	up
PRPF8	-0.380853566524719	11.6855928931955	-5.93106115687812	1.31858083073935e-07	1.11914776611781e-06	6.81360780926609	PRPF8	no
ATG101	-0.382370712421288	9.40245632226348	-5.93052099535385	1.32138415593336e-07	1.12074987418353e-06	6.81151910565496	ATG101	no
PER3	0.825114978078206	7.53462630918762	5.92954243907476	1.32647768640844e-07	1.12429088670034e-06	6.80773535085738	PER3	up
ETS1	0.635088163215261	13.4335234883196	5.92756235638641	1.33684381742641e-07	1.13229283608871e-06	6.80007957309586	ETS1	up
CDKN2C	0.72461283919468	8.59076475818798	5.92510572615863	1.34981625330294e-07	1.14248970429977e-06	6.79058229932584	CDKN2C	up
FKBP1A	0.401890303596314	12.7373381834797	5.92380405765266	1.3567402264266e-07	1.147556574377e-06	6.78555054019044	FKBP1A	no
TM7SF3	-0.305856846836276	10.2713451489858	-5.92316847950857	1.36013381932526e-07	1.14963244576808e-06	6.78309375092289	TM7SF3	no
MED14	0.374493006604416	8.98961843129658	5.91729415401652	1.39189931010414e-07	1.17536284650005e-06	6.76039050453958	MED14	no
ABHD10	-0.438834452073653	10.1446271378654	-5.91718504249994	1.39249622307792e-07	1.17536284650005e-06	6.75996886917571	ABHD10	no
HNRNPA3P1	1.23692715568475	6.03948083688318	5.91495268875871	1.4047644449397e-07	1.184900898802e-06	6.75134296661462	HNRNPA3P1	up
CD2AP	0.674198391046788	9.5306229780932	5.91305258548159	1.41529094719678e-07	1.19295770680037e-06	6.74400163666315	CD2AP	up
SEC62	0.430349729480479	11.8044319201166	5.91202518364326	1.4210151858233e-07	1.19695835232563e-06	6.74003240297256	SEC62	no
POM121L12	1.12713426492238	8.22176962509072	5.90900694773548	1.43796431936003e-07	1.2104020154503e-06	6.72837299960998	POM121L12	up
PHIP	0.310974196956359	10.9308344300325	5.90230414121229	1.47632306357483e-07	1.24183628694792e-06	6.70248635265532	PHIP	no
MPG	-0.363614743280003	9.55264923877061	-5.90188280758818	1.47876780333397e-07	1.24303840281624e-06	6.70085942285893	MPG	no
GEMIN7	-0.308585978958527	10.068958673967	-5.90006325342464	1.48937163545968e-07	1.25109261814626e-06	6.69383382004561	GEMIN7	no
YIPF1	-0.454139300044206	9.52182915442122	-5.89558083789064	1.51581583904382e-07	1.27243278834412e-06	6.67652916802066	YIPF1	no
MAK16	-0.359488213087474	9.30491511815735	-5.8949615539606	1.51950566410148e-07	1.27465591658245e-06	6.67413868562925	MAK16	no
SON	0.333992023949493	12.4615458546719	5.89377144631354	1.52662154125284e-07	1.27974801667079e-06	6.66954498760066	SON	no
EGLN1	0.503800619518117	10.8815943059215	5.89230488827159	1.53543572348765e-07	1.28625583981967e-06	6.66388459259273	EGLN1	up
FTO	-0.347353358180788	10.0928529467634	-5.89170786584344	1.53903829867877e-07	1.28839191091173e-06	6.66158041574053	FTO	no
IFT74	-0.625215609982518	7.35203258988123	-5.89082420787855	1.54438585356703e-07	1.29113676079401e-06	6.65817010987011	IFT74	down
MAP3K10	-0.471575435018465	4.93787517517242	-5.89081741868269	1.54442701021524e-07	1.29113676079401e-06	6.65814390887217	MAP3K10	no
TSN	0.551757593055067	8.48947511853171	5.88930694657329	1.55361063828141e-07	1.29792768613831e-06	6.65231488588671	TSN	up
IQCN	-1.35223682403925	4.81315592444815	-5.88858166245751	1.55803952212965e-07	1.30073981659924e-06	6.64951611730956	IQCN	down
OPRL1	-1.42634726413115	5.92557245147444	-5.88376911453441	1.58774495640551e-07	1.32463602736517e-06	6.63094774798204	OPRL1	down
KAT8	-0.38430127295158	10.731272175491	-5.88140253408974	1.60255746822514e-07	1.33608316441468e-06	6.62181835546732	KAT8	no
UPF3B	0.351587585494878	9.43312956688527	5.88087494778867	1.6058782375854e-07	1.33794035056554e-06	6.61978327033671	UPF3B	no
BIN2	-0.418416485704	12.4136869588659	-5.87574032175115	1.63855451800855e-07	1.3642359691093e-06	6.59998003836181	BIN2	no
CNOT3	0.371019047318999	9.08111421438355	5.87310429132578	1.65558458066312e-07	1.37694257856674e-06	6.58981538259605	CNOT3	no
SPRTN	0.611293124716191	7.37457590850747	5.87303012681278	1.65606624368841e-07	1.37694257856674e-06	6.58952942034535	SPRTN	up
PLEKHA3	0.457273308626865	9.42501199311604	5.86984670433003	1.67687222956111e-07	1.39329526256608e-06	6.57725584507919	PLEKHA3	no
OSGEP	-0.361554416105101	9.08561908074776	-5.86713342647176	1.6948094129113e-07	1.40724371808829e-06	6.56679645680382	OSGEP	no
DENND1B	0.93793883808119	7.38401105849783	5.86166648119537	1.73152915169844e-07	1.43675832458557e-06	6.54572635589068	DENND1B	up
FBXO38	0.485915176818029	10.3975373394924	5.86091737403418	1.73662157740242e-07	1.4400075532404e-06	6.54283968542829	FBXO38	no
COPS8	0.330763059751535	10.3329417981928	5.85775441365932	1.75828716520636e-07	1.45698555280708e-06	6.53065249137698	COPS8	no
TESK1	-0.529182176749853	9.04269717446236	-5.85682338007355	1.76471531310595e-07	1.46132278194207e-06	6.52706550296323	TESK1	down
NAA40	-0.502371798134503	9.29580469086696	-5.85653613554973	1.76670322673357e-07	1.4619797695735e-06	6.52595887185238	NAA40	down
RASSF7	-0.560929133095367	9.03291292766659	-5.85489630924309	1.77809434320021e-07	1.47041193692077e-06	6.51964162881735	RASSF7	down
WFDC9	1.1572663635158	6.6328435117722	5.851530968113	1.80169979182787e-07	1.48892665443493e-06	6.50667869728198	WFDC9	up
ACAD10	-0.719373194388966	7.94553652777702	-5.85038977761297	1.80977457568434e-07	1.49459048797575e-06	6.50228346181259	ACAD10	down
CLPB	-1.42142702494998	7.41669896748697	-5.84925917289262	1.81780974644911e-07	1.50021399101758e-06	6.49792925064538	CLPB	down
PADI1	0.801948517800772	7.86028121028249	5.8458755011454	1.84206877441968e-07	1.51921022440178e-06	6.48489948612407	PADI1	up
NME6	0.284152725284786	9.09116393497101	5.84495194133828	1.84874561285264e-07	1.52369007109114e-06	6.48134345737605	NME6	no
PRKAR2A	-0.428016717892342	10.4228447742025	-5.84423720045955	1.85392922509623e-07	1.525233906057e-06	6.47859157071468	PRKAR2A	no
EOGT	0.626544553837856	7.55224406295593	5.84418870787633	1.85428143460657e-07	1.525233906057e-06	6.47840486882899	EOGT	up
CAPN2	-0.323358306666764	13.5787830601843	-5.84417824665953	1.85435742480007e-07	1.525233906057e-06	6.47836459203186	CAPN2	no
CSK	0.349772526031003	12.3602423982297	5.83959105094579	1.88797724535111e-07	1.55184375459048e-06	6.46070549445913	CSK	no
LRRC42	-0.502094433266278	7.87403882125836	-5.83905780860602	1.89192430323218e-07	1.55347444874575e-06	6.45865296949182	LRRC42	down
ABHD14B	0.509094039222811	10.4071499945995	5.83898016290951	1.8924997165454e-07	1.55347444874575e-06	6.45835410497506	ABHD14B	up
UBL3	0.489606363558568	10.8562800273187	5.83711432544551	1.90637914409539e-07	1.56381865580318e-06	6.45117270782092	UBL3	no
SSB	-0.367948623363409	10.9836482246264	-5.83575230249338	1.91657434761878e-07	1.57045252062056e-06	6.44593087363408	SSB	no
UBE2R2	0.4661098167995	11.6028604126183	5.83569126538094	1.917032491059e-07	1.57045252062056e-06	6.44569597698353	UBE2R2	no
SPAG5	-0.741991673031452	8.03943621062656	-5.83396168190779	1.93005981812364e-07	1.58006703103781e-06	6.43904011644271	SPAG5	down
FCF1	0.626658896654201	7.46909188004099	5.8333064155152	1.93501815460575e-07	1.58306732581683e-06	6.43651864694451	FCF1	up
ELOC	0.286667604168054	11.3628793495014	5.83174390170614	1.94689242483704e-07	1.59171786156183e-06	6.43050642941025	ELOC	no
ZNF276	-0.503437270705678	8.93125503376413	-5.83074227182003	1.9545421427478e-07	1.59690529272966e-06	6.42665262946154	ZNF276	down
CASP8AP2	0.584424464319406	9.58608278013958	5.83013929452004	1.95916156568479e-07	1.59868380348743e-06	6.42433275364137	CASP8AP2	up
MYL6B	-0.610527975558234	8.3286029125401	-5.83011715219084	1.95933140389831e-07	1.59868380348743e-06	6.42424756532826	MYL6B	down
ZNF143	0.341244520374243	9.71733052487795	5.82930997481496	1.96553264095666e-07	1.60267514941163e-06	6.42114217407239	ZNF143	no
MRPL1	-0.448918277599338	10.0190852444007	-5.82592572151995	1.99174450447396e-07	1.62147935245229e-06	6.40812361842131	MRPL1	no
MRPL35	-0.97208772363561	9.07000153878639	-5.82583291139865	1.99246818920597e-07	1.62147935245229e-06	6.40776662852769	MRPL35	down
TOX	0.837028780030115	8.61914513344504	5.82582001190562	1.99256879327416e-07	1.62147935245229e-06	6.40771701135361	TOX	up
AXIN2	1.01077563671018	8.17341017325841	5.8231842655265	2.01323087558313e-07	1.63720482965196e-06	6.39757946213316	AXIN2	up
HEATR1	-0.429748907849271	9.83974078084093	-5.82060949144347	2.03361948298715e-07	1.65268717478617e-06	6.38767777166357	HEATR1	no
SNX5	-0.508595358444122	10.5876514217866	-5.81990657870081	2.03922095179799e-07	1.65551927492632e-06	6.38497484426551	SNX5	down
CBY1	-0.427903716339673	8.1072097631259	-5.81983281180267	2.03980967937649e-07	1.65551927492632e-06	6.38469119239497	CBY1	no
CLPP	-0.421757538805375	9.6958757176883	-5.81810948879319	2.05361129755217e-07	1.66561621409815e-06	6.37806490353051	CLPP	no
SRSF1	-0.422442285703669	12.2819048483665	-5.81353867340654	2.09066645825e-07	1.69454746904118e-06	6.36049272435497	SRSF1	no
DYM	-0.465567506992612	9.62144525999771	-5.81226980590737	2.10106974420114e-07	1.70185258764247e-06	6.35561540107221	DYM	no
FAM173A	-0.340175376764053	9.07460310167324	-5.81127186850694	2.10928764590091e-07	1.70634154732581e-06	6.35177971860018	FAM173A	no
NAP1L2	0.934803758941435	7.40896123894741	5.81125824147357	2.10940008260802e-07	1.70634154732581e-06	6.35172734299009	NAP1L2	up
TEX101	-1.11182613661781	4.30271225996973	-5.81028447013174	2.1174500319606e-07	1.71126166962143e-06	6.34798474256331	TEX101	down
FADD	-0.534911169082347	9.76683240618284	-5.81018442451287	2.11827880503021e-07	1.71126166962143e-06	6.34760023733039	FADD	down
TAZ	-0.939224319030833	8.34216829733474	-5.80703982561235	2.14449258849053e-07	1.73129583051026e-06	6.33551563801745	TAZ	down
MUCL1	1.20028706447124	5.65250845102798	5.80539200259721	2.15835684120424e-07	1.74134010411988e-06	6.32918390522161	MUCL1	up
MMS19	-0.309059907662872	9.78980195790427	-5.79961276823386	2.20768541727986e-07	1.77996454690963e-06	6.30698165928118	MMS19	no
GALNT7	0.455253975350166	9.95703328767603	5.79820277540922	2.21988851744891e-07	1.78862511949027e-06	6.30156588371603	GALNT7	no
ZBTB11	0.405610774978607	10.1696081339804	5.79772911736799	2.22400283995179e-07	1.79076123409013e-06	6.29974665657596	ZBTB11	no
DRG1	-0.350551696628523	10.9870068218681	-5.79746280631807	2.22631939947973e-07	1.79144793755637e-06	6.29872382847218	DRG1	no
SHC1	-0.264581133880842	11.2562142210285	-5.79318754461244	2.26383676713609e-07	1.82044009152291e-06	6.28230569961634	SHC1	no
SEC24B	0.314109262631224	10.9560951153826	5.7919198841283	2.27508069952331e-07	1.82828054376006e-06	6.27743826941214	SEC24B	no
TPMT	-0.477379730381914	9.88763232210046	-5.78916036119444	2.29974841443015e-07	1.84689113150989e-06	6.26684368135702	TPMT	no
TSPYL2	0.740067118090579	9.33951321959832	5.78834234389146	2.30711143680869e-07	1.85158930328535e-06	6.26370338226531	TSPYL2	up
TEDC2	-0.890019185470817	4.57736614102285	-5.78497683473531	2.3376504988761e-07	1.87486923038956e-06	6.25078492527155	TEDC2	down
ATIC	-0.459031960256439	10.5924360975993	-5.78108397228035	2.37347343458355e-07	1.90235372402541e-06	6.23584514007202	ATIC	no
THOC6	-0.475854878803682	8.83930200543721	-5.78086089594397	2.37554258613464e-07	1.90276608060876e-06	6.23498912628962	THOC6	no
TMED4	-0.439608134266555	11.2090877961882	-5.78060477851948	2.37792040980841e-07	1.90342497682441e-06	6.23400633617107	TMED4	no
DENND2D	-0.657612164772692	11.4998228245642	-5.77874379840705	2.39526874896089e-07	1.91605844565571e-06	6.22686567148061	DENND2D	down
SLC39A13	0.385434206342353	9.45530154606048	5.77711235659234	2.41058015227591e-07	1.92704705968027e-06	6.22060634450832	SLC39A13	no
SYNGR2	0.439369691612354	12.056217135202	5.7768231806396	2.41330419989327e-07	1.92796541138993e-06	6.21949692516096	SYNGR2	no
PABPC4	-0.556570329707894	11.6325915777788	-5.77123618963444	2.46653505537431e-07	1.96849843246506e-06	6.19806591649864	PABPC4	down
GLT8D1	0.412607913752252	9.72869948621235	5.77116117391894	2.46725761532919e-07	1.96849843246506e-06	6.1977782095213	GLT8D1	no
SVIL	0.441939584376835	9.94676877231751	5.77084970197274	2.47025998678344e-07	1.9696099008627e-06	6.19658363697489	SVIL	no
WASHC5	0.354814962454748	10.2249958859861	5.7705394359993	2.47325432302607e-07	1.97071351949974e-06	6.19539370967237	WASHC5	no
ELP1	0.362040417430821	10.128598478088	5.76519427717397	2.52540652615851e-07	2.01095969249538e-06	6.1748971824445	ELP1	no
GRAMD1A	-0.492683752413344	9.4324555020188	-5.758826060499	2.5889606997778e-07	2.06022691837325e-06	6.15048541844999	GRAMD1A	no
SMARCC1	0.365279394500785	10.4953864399676	5.75682750516282	2.60922999832539e-07	2.07374750607622e-06	6.14282595431691	SMARCC1	no
VWA7	-0.626281377198883	3.54594595555401	-5.75681670623911	2.60933994554897e-07	2.07374750607622e-06	6.14278456971013	VWA7	down
ZC3H4	-0.299724119284123	10.8904298850447	-5.75469040501834	2.63107791341419e-07	2.08966661792837e-06	6.13463644327572	ZC3H4	no
JTB	-0.31315231419568	12.9602113008455	-5.75398191374238	2.63836075218666e-07	2.09409190959874e-06	6.13192166867015	JTB	no
INHA	-1.15182067735442	5.75840419247889	-5.75239024348905	2.6547948259706e-07	2.10577017984797e-06	6.12582314097956	INHA	down
GSS	-0.391910885776117	9.57065463999198	-5.74656641536535	2.7157928095431e-07	2.15275830284961e-06	6.10351352736114	GSS	no
CMPK1	0.358608807994704	11.9762514813601	5.74494651160398	2.7330042286337e-07	2.1649992721196e-06	6.09730935588741	CMPK1	no
ADRM1	-0.26449305386801	10.7566053458322	-5.74303698050659	2.75343136126136e-07	2.17977014427412e-06	6.08999663386548	ADRM1	no
TMEM138	-0.340983589665123	9.83380444857217	-5.74270703349532	2.7569762080266e-07	2.18116559858032e-06	6.08873315000937	TMEM138	no
HAUS6	0.47925680853319	8.75303082651547	5.74233424580867	2.76098674674192e-07	2.18292744143245e-06	6.08730564173891	HAUS6	no
P3H1	-0.27006399833914	9.3304308564596	-5.74063488120168	2.7793420624721e-07	2.19602114284029e-06	6.0807986719698	P3H1	no
SEH1L	0.419502916291952	9.56245233215345	5.73925806102315	2.79430184817841e-07	2.20641679482939e-06	6.07552719252757	SEH1L	no
NTRK2	0.523279882792753	6.89794491765106	5.7386082779023	2.80138964481962e-07	2.21058722520615e-06	6.07303948469443	NTRK2	up
NDST2	-0.661122163623469	9.87302962888114	-5.73285445565184	2.86493199689122e-07	2.25927208182678e-06	6.05101476819294	NDST2	down
RPL34	-0.274144295440427	14.6152415366275	-5.73231121197111	2.87100436641305e-07	2.26234222617076e-06	6.04893568117247	RPL34	no
LINC00525	0.996748547564122	5.98659900992756	5.7320582039159	2.87383682469216e-07	2.26234222617076e-06	6.04796739724956	LINC00525	up
WBP1L	-0.249601155616366	11.1397041307175	-5.73201055340587	2.87437058721753e-07	2.26234222617076e-06	6.0477850361105	WBP1L	no
STX10	-0.405388328665259	11.0416071445901	-5.730314032777	2.89343830094516e-07	2.27588633452878e-06	6.04129267270983	STX10	no
PHTF2	0.424958100809068	10.1158374323652	5.72810759866975	2.91842412758621e-07	2.29406505443337e-06	6.03284985417089	PHTF2	no
PCCB	-0.336159434852448	9.28852171953062	-5.72763662719011	2.92378498388934e-07	2.29680387790896e-06	6.03104783792435	PCCB	no
ADO	0.368035089942957	9.9700507578566	5.72271254179655	2.98041942980551e-07	2.33979175121165e-06	6.01221029412847	ADO	no
EVI5	0.727058449837656	8.83362618481842	5.72025183655616	3.00912597617138e-07	2.36081364245907e-06	6.00279858229781	EVI5	up
UBAC2	-0.374106175862043	10.3736706527927	-5.71710174198697	3.04627383173864e-07	2.38809038865506e-06	5.99075198674761	UBAC2	no
OR6A2	0.824000076308205	6.23895330692454	5.71697349776885	3.0477957243886e-07	2.38809038865506e-06	5.99026160016476	OR6A2	up
PRPF4	-0.257281365482548	9.88706892746489	-5.71652998787307	3.05306471224465e-07	2.39068835656828e-06	5.98856571232532	PRPF4	no
TFF1	0.977560770797012	7.170138454026	5.7161762689914	3.05727341305088e-07	2.39111508357407e-06	5.98721319658121	TFF1	up
COCH	-0.58742708546438	10.4329940764487	-5.71615580813649	3.0575170404391e-07	2.39111508357407e-06	5.98713496118323	COCH	down
RGS20	-0.644594574716864	4.76446765144779	-5.71522503682364	3.06862003461269e-07	2.39826568350094e-06	5.98357610121338	RGS20	down
MSANTD2	0.527829451633297	8.62809705362685	5.71336081323501	3.0909778997794e-07	2.41299249876714e-06	5.97644869066414	MSANTD2	up
TRIM27	-0.494898041553318	10.4036029655525	-5.71332521836162	3.09140635514901e-07	2.41299249876714e-06	5.97631260950104	TRIM27	no
PER2	0.5303157081796	9.07413102988204	5.71157258700033	3.11257548299161e-07	2.42796758039097e-06	5.96961254060756	PER2	up
UBE2K	0.337377888628327	9.96673604401561	5.71050824018149	3.12550098714623e-07	2.43649723450208e-06	5.96554401192568	UBE2K	no
GFPT1	0.542849927314288	8.71566024139947	5.70933519387829	3.13980796317127e-07	2.44552325869761e-06	5.96106025598259	GFPT1	up
RAD23A	-0.484704458392201	10.9951833869364	-5.70923150445285	3.14107571098345e-07	2.44552325869761e-06	5.96066393630913	RAD23A	no
METTL17	-0.48013709841363	10.411420200068	-5.7044878256653	3.19961760565538e-07	2.48951811033797e-06	5.9425352241391	METTL17	no
MCM7	-0.484974645539445	9.97171677426211	-5.69705629565895	3.29350368717877e-07	2.56047200972466e-06	5.91414426254545	MCM7	no
SNRPD2	-0.482497155034661	12.9923221611504	-5.69671976154235	3.29781907518312e-07	2.56047200972466e-06	5.91285887197207	SNRPD2	no
RAB11FIP1	0.580531190603887	11.5839919612168	5.69667387600666	3.29840789933167e-07	2.56047200972466e-06	5.91268361427847	RAB11FIP1	up
STPG2	0.857828128602609	6.84323903454681	5.69661385048251	3.29917833102034e-07	2.56047200972466e-06	5.91245435024032	STPG2	up
DSTN	0.438038619061828	11.0820895013348	5.69569008122959	3.3110574092937e-07	2.56806284108654e-06	5.90892616551448	DSTN	no
GJB1	1.14024190228125	5.9975867807414	5.6929110563301	3.34704914146356e-07	2.59433403688237e-06	5.89831325676846	GJB1	up
PFDN2	-0.308907319567243	10.6355130315223	-5.69131755165243	3.36786095327645e-07	2.60881330425003e-06	5.8922285288633	PFDN2	no
FLRT3	0.817443033977091	6.31198673549743	5.69065885726713	3.37650104949584e-07	2.61385176121313e-06	5.88971349494031	FLRT3	up
DDAH2	-0.444069936254111	9.02909713126092	-5.68988387556925	3.38669451632447e-07	2.62008559957618e-06	5.8867545727947	DDAH2	no
SPRR1A	-0.523672721724647	8.04033731546143	-5.6895687822251	3.39084767712725e-07	2.62164148580925e-06	5.8855515668121	SPRR1A	down
ZNF621	-0.389185526639199	8.50327604021888	-5.68910033258846	3.39703148452129e-07	2.62476441534445e-06	5.88376309651323	ZNF621	no
MRPL39	-0.509329268708939	9.82179290495373	-5.68787537637025	3.41325430094145e-07	2.63563529269542e-06	5.87908662438141	MRPL39	down
NDUFS6	-0.384832522682679	11.4526962330953	-5.68363807808848	3.46996357687151e-07	2.6777354487598e-06	5.86291257143932	NDUFS6	no
THAP1	0.433948293018721	8.90235478209998	5.67937723431501	3.52792593095139e-07	2.72074892683769e-06	5.84665261142334	THAP1	no
NXF1	-0.347711735147392	11.4931337773985	-5.67887378772504	3.53483740285488e-07	2.72436240387537e-06	5.84473165398458	NXF1	no
SCARF1	1.06385126240621	7.91380241532622	5.67798428826263	3.54708142225531e-07	2.73207863605933e-06	5.84133780428889	SCARF1	up
NBPF3	0.730499327552461	8.09427715247852	5.67715318843165	3.55855940476214e-07	2.73919550659647e-06	5.83816693328012	NBPF3	up
POLR3C	-0.246650191160176	9.73435094610843	-5.67624341239226	3.57116599955282e-07	2.74563460766567e-06	5.83469606545002	POLR3C	no
KATNB1	-0.312319286686064	9.94921606365872	-5.67622574102954	3.57141130435799e-07	2.74563460766567e-06	5.83462864960164	KATNB1	no
ECI1	-0.486123249108799	9.22254410167505	-5.67461284452714	3.59387090646081e-07	2.76046165279112e-06	5.8284757755455	ECI1	no
SPAG1	0.708732157527815	6.83812811862513	5.67451709068818	3.59520865638454e-07	2.76046165279112e-06	5.82811051202946	SPAG1	up
DLG3	0.502720494187618	7.35898688218152	5.67302734611421	3.61608489757482e-07	2.77475003519863e-06	5.82242797834716	DLG3	up
ART5	-0.982705772941267	5.32184002981317	-5.67096288588836	3.64521278551841e-07	2.79534832593733e-06	5.81455403848396	ART5	down
SRSF8	0.426002380038241	11.3187870771781	5.668492895836	3.68036688058283e-07	2.81922002377885e-06	5.80513462720951	SRSF8	no
CRYM	1.28367052426959	7.35262671148282	5.66845218474803	3.6809490955132e-07	2.81922002377885e-06	5.80497938505498	CRYM	up
PSMB7	-0.322158511679337	11.7027908273619	-5.66487339802078	3.73248675769983e-07	2.85690465462716e-06	5.79133395737886	PSMB7	no
MAPK8IP3	0.522474604528357	9.28391177189669	5.66282234942218	3.76234411754257e-07	2.87795810341272e-06	5.78351486690474	MAPK8IP3	up
MRPL20	0.310996308477236	11.2580539650292	5.66240214615307	3.76849010627348e-07	2.88085886387764e-06	5.78191306617709	MRPL20	no
QTRT2	0.449582946160902	8.74444091116123	5.66206995855982	3.77335577176139e-07	2.88277785833881e-06	5.7806468059831	QTRT2	no
CLUH	-0.656549495335229	8.27303994900351	-5.66112104594453	3.78728900869345e-07	2.89041022189357e-06	5.77702979720568	CLUH	down
ATP5MC2	-0.402402507984053	13.2228345878725	-5.66106800788052	3.78806928337061e-07	2.89041022189357e-06	5.77682763576295	ATP5MC2	no
COL13A1	-0.900499665534817	6.4230833832344	-5.6575307751189	3.84046744277204e-07	2.92856579639171e-06	5.76334642700598	COL13A1	down
CD81	0.489496549157375	11.9969189219307	5.65656932353761	3.85483298234858e-07	2.93734746721551e-06	5.75968259476767	CD81	no
FAM208B	0.513029086882897	9.7739837513091	5.65643904986334	3.85678354425633e-07	2.93734746721551e-06	5.75918617282552	FAM208B	up
DHCR7	-0.579380157679453	7.87938268109552	-5.65583599910925	3.86582560582237e-07	2.94240295955597e-06	5.75688823188687	DHCR7	down
SLC25A28	-0.381727073536487	9.98054817561065	-5.65518153164002	3.8756622829825e-07	2.94805659921832e-06	5.75439445788678	SLC25A28	no
UTP11	-0.290538580725158	9.81060392852049	-5.64352144615065	4.05511331097755e-07	3.0826417275189e-06	5.70998106553682	UTP11	no
DCAF6	0.275473902495499	9.69431253400274	5.63962005105428	4.1169687323311e-07	3.12772068994416e-06	5.69512741296892	DCAF6	no
PDZD7	1.2211468567913	5.86775351030023	5.6370071217384	4.15891570487531e-07	3.15762836922884e-06	5.68518120799671	PDZD7	up
TUBB4B	-0.465881482337467	11.0525643989294	-5.63478720181274	4.19488468244679e-07	3.18296302718328e-06	5.67673221547482	TUBB4B	no
CLASP2	0.544819001654613	9.1540217412967	5.63378589201234	4.21120904476526e-07	3.1933697335119e-06	5.67292160443772	CLASP2	up
PSME4	-0.503722705767835	10.0001817740571	-5.63229133293524	4.2356915554437e-07	3.20994606483439e-06	5.6672342920647	PSME4	down
HIGD1A	0.250664229129743	11.7928918923757	5.63031108502553	4.26834666738518e-07	3.2326915137455e-06	5.65969954385265	HIGD1A	no
PQLC1	-0.383998774593788	10.105113066041	-5.62630038042059	4.33524796101565e-07	3.28132961007239e-06	5.64444172460344	PQLC1	no
GTF2H4	-0.433620806980703	8.07839295869967	-5.62564971931335	4.34619856363219e-07	3.28758493326912e-06	5.64196677515529	GTF2H4	no
USP33	0.397539343281284	10.9297865689212	5.62154044477762	4.41599084325811e-07	3.33831451084843e-06	5.6263383597209	USP33	no
APPL2	0.439132653554392	8.42653643912499	5.62105339856524	4.42433584329438e-07	3.34065963708074e-06	5.62448627727023	APPL2	no
ATG3	0.348534077654145	12.4944416349094	5.62104079112045	4.42455206447248e-07	3.34065963708074e-06	5.62443833586815	ATG3	no
CNNM3	-0.461372284317379	9.36948013047803	-5.61984975642199	4.44502573606539e-07	3.35404870429743e-06	5.61990943900849	CNNM3	no
RIOK2	-0.58719094606737	9.06634891410992	-5.61766329947278	4.4828541745264e-07	3.38050845607077e-06	5.61159630028055	RIOK2	down
BAX	-0.368129853444742	9.70680875244903	-5.61715144718763	4.49175564832586e-07	3.38513530664164e-06	5.60965034154536	BAX	no
ARMCX1	0.670455605303334	7.28168137474717	5.6162917599215	4.5067454847128e-07	3.39434202999385e-06	5.6063821190832	ARMCX1	up
MMP28	-1.20922811224729	6.77585585167046	-5.61464866731682	4.53553254227345e-07	3.41392268049722e-06	5.60013613980471	MMP28	down
MANSC1	1.2099645892255	8.96890540660911	5.61347461741402	4.55621302319388e-07	3.4273811426472e-06	5.59567353621879	MANSC1	up
CCL24	-1.14365029685473	4.75372211780663	-5.61300574873014	4.56449795791243e-07	3.43150433089007e-06	5.59389143841259	CCL24	down
MRPS21	-0.288269721341695	11.3839111396658	-5.61283884890433	4.56745067302769e-07	3.43161625458477e-06	5.59325708995173	MRPS21	no
PTTG1IP	-0.361581383773951	12.2784524594589	-5.61141704248976	4.59268116033036e-07	3.44845550437321e-06	5.58785338382647	PTTG1IP	no
DAPP1	-0.623594187754986	11.5577608010218	-5.61067348244334	4.60593062939595e-07	3.45628356671839e-06	5.58502759959505	DAPP1	down
FMR1NB	-1.63074975596687	3.54874307468345	-5.60749664035202	4.66296476651256e-07	3.49693785400412e-06	5.57295593164084	FMR1NB	down
CYTIP	0.508496099567354	12.3096626814307	5.60588485183266	4.69216725632968e-07	3.51668310166681e-06	5.56683218836825	CYTIP	up
ALCAM	-0.716144444013143	9.84333044604491	-5.59949897922099	4.80965124962952e-07	3.60252886439509e-06	5.54257591147134	ALCAM	down
OR2B2	0.568014902138624	5.98057922489955	5.59751985094817	4.84664791655865e-07	3.62801980738601e-06	5.53506024079648	OR2B2	up
EXOC3	-0.352502951199527	9.69934777045194	-5.5955206076671	4.88430565574672e-07	3.65397413940612e-06	5.5274691013634	EXOC3	no
FGF8	-0.89983406737501	3.25120558703541	-5.59517423801786	4.89085914868996e-07	3.65664173004376e-06	5.5261540273827	FGF8	down
UBL4B	-0.412875191298641	4.40694945828438	-5.59430756523609	4.90729508128233e-07	3.66669014040382e-06	5.52286362139548	UBL4B	no
ZNF184	0.561343349292647	8.36285132143149	5.59181384468015	4.95489159118121e-07	3.6999950082042e-06	5.51339694169564	ZNF184	up
DIABLO	0.243368960415751	10.5102500198473	5.59161617284772	4.95868388710451e-07	3.70056903013854e-06	5.51264660001333	DIABLO	no
OSR2	1.3952226914034	5.1311759460044	5.59108142270437	4.96895732262688e-07	3.70443850048998e-06	5.51061678950829	OSR2	up
TXNL1	-0.259512155420101	12.033762755218	-5.59103124513149	4.96992239382675e-07	3.70443850048998e-06	5.51042632831985	TXNL1	no
NIT2	-0.351577219214633	9.5956736610716	-5.58996388540762	4.99049490869552e-07	3.71750865414026e-06	5.50637504286257	NIT2	no
HEBP1	-0.54885059592689	10.7169500443509	-5.58899584119256	5.00922583390902e-07	3.72919190883288e-06	5.50270094897354	HEBP1	down
FBXO21	0.350596244514263	10.0698011517951	5.58828491335151	5.02302590646655e-07	3.7371923446349e-06	5.50000284729781	FBXO21	no
NRBF2	0.571904025486585	10.2956757954135	5.58447201587661	5.09768189627541e-07	3.79043309407744e-06	5.48553420260747	NRBF2	up
MFSD14B	0.439108912622791	11.2738013380309	5.58195212684819	5.14762063015338e-07	3.82524158424088e-06	5.47597393769886	MFSD14B	no
OPRM1	0.855675463947835	6.48642727349745	5.58096268434003	5.16736091546384e-07	3.83758071871128e-06	5.4722204730071	OPRM1	up
MKL2	0.477204602027616	8.50988455779188	5.57786072608113	5.22973312742759e-07	3.88154661895611e-06	5.46045462725283	MKL2	no
LSM12	0.262068793569316	10.2456412547483	5.57697791273292	5.24761953512879e-07	3.89246154487523e-06	5.45710649281971	LSM12	no
RABGGTA	-0.3897998922928	9.42190174192887	-5.5763838017041	5.25969059063103e-07	3.89905227975367e-06	5.45485338553595	RABGGTA	no
MLYCD	-0.642911762796153	8.34295131279134	-5.57575333023016	5.27253036838715e-07	3.90620455076818e-06	5.45246247500717	MLYCD	down
SLC35A2	0.320015145332354	8.9514821751383	5.57347235794903	5.31924199037473e-07	3.93842726679953e-06	5.44381321539801	SLC35A2	no
APH1A	0.36244407604817	11.255241429208	5.56826145168627	5.42749216574784e-07	4.01614731660144e-06	5.42405845514746	APH1A	no
KIF6	0.686149459641352	7.00420428360712	5.56798464424722	5.43330288730108e-07	4.01801776662706e-06	5.42300924477317	KIF6	up
BAIAP2	0.553938058662245	7.73716525956528	5.56598766628828	5.4754055066097e-07	4.04670821228237e-06	5.4154404363601	BAIAP2	up
P2RY6	-1.30474603802658	5.70512540806326	-5.5644419490227	5.50821490807424e-07	4.06849983463613e-06	5.40958260834336	P2RY6	down
MOSPD3	0.404304783376443	9.16967758951496	5.56243030718171	5.55120456405514e-07	4.09778001564963e-06	5.40195990035458	MOSPD3	no
ZNF501	0.987970499516602	6.16564711659058	5.56195764162638	5.56135354613396e-07	4.10279723032752e-06	5.40016896845329	ZNF501	up
CYTH4	-0.410454985055354	11.3032716827642	-5.56073441599728	5.58770344746576e-07	4.11975316226105e-06	5.395534405356	CYTH4	no
HSD17B10	-0.322796547908144	11.2772504292743	-5.55962073030235	5.61180077939704e-07	4.13502888254307e-06	5.39131517431673	HSD17B10	no
POP1	-1.12476904592366	6.56403694926262	-5.5529049425686	5.75930112242477e-07	4.24065864189938e-06	5.36587842063448	POP1	down
CPNE6	-0.839037506443751	4.15505469952806	-5.55277984709831	5.76208458328187e-07	4.24065864189938e-06	5.36540470951497	CPNE6	down
TNRC6C	0.671004194557343	9.05355389941681	5.55112449470474	5.79904249054953e-07	4.26529333184109e-06	5.35913657541342	TNRC6C	up
SEPT6	-0.670984544814969	10.2075207252311	-5.54954127257092	5.83460867136041e-07	4.28887540713393e-06	5.35314217620444	SEPT6	down
ZFPL1	-0.444754995792888	8.49205844822255	-5.54934044341651	5.83913552987724e-07	4.28962663566431e-06	5.35238183888398	ZFPL1	no
NDUFB8	-0.332540373153613	12.1385539559599	-5.54818200532235	5.86531539425756e-07	4.30627445172875e-06	5.34799618975975	NDUFB8	no
SSBP3	0.562427641027304	9.98013119501865	5.54667768838866	5.89948468821214e-07	4.32876457428227e-06	5.34230157772572	SSBP3	up
DDX54	-0.360677947752549	9.30147658403786	-5.54407967610429	5.9589592040186e-07	4.36978440371382e-06	5.3324680334074	DDX54	no
LRRC3	-0.681816680312289	3.41778653601179	-5.54073888607755	6.03630729205055e-07	4.42385418846747e-06	5.31982541643295	LRRC3	down
HK3	-0.964273901104217	11.3345340059205	-5.53906926993523	6.07533348717945e-07	4.44979093654035e-06	5.31350805216969	HK3	down
GALNT1	-0.357627181438218	10.582566100482	-5.53809026440943	6.09833271155799e-07	4.46396495554774e-06	5.30980407618267	GALNT1	no
IFRD1	0.616560027775607	10.3845019282429	5.53674043359855	6.1301843744445e-07	4.48459812067102e-06	5.30469749261951	IFRD1	up
PRDX6	-0.461465496431519	11.8553304845461	-5.53460850039302	6.18082558311097e-07	4.51894410464129e-06	5.29663300197834	PRDX6	no
TSPAN14	0.458296798217432	10.758850134648	5.53364240540767	6.20390947376993e-07	4.53311331638628e-06	5.29297890018471	TSPAN14	no
NDUFC1	-0.311534583089843	11.9110872535552	-5.52727046181197	6.35830443120534e-07	4.64315560462543e-06	5.268883630634	NDUFC1	no
SLC35B3	-0.52236703015595	9.87853348054512	-5.52632989382572	6.38141339387663e-07	4.65594288930687e-06	5.26532773275157	SLC35B3	down
FMO4	0.412995006751467	8.33515856553034	5.52624823357593	6.38342361978669e-07	4.65594288930687e-06	5.26501901920854	FMO4	no
INTS6	-0.457594228009167	9.6492451248762	-5.5238529579281	6.44266653358479e-07	4.69635471736416e-06	5.2559644818682	INTS6	no
THOC7	0.279834309096017	11.0493344473049	5.52259526819816	6.47398997101656e-07	4.71637876519474e-06	5.25121075985608	THOC7	no
MAP3K12	-0.52327790177779	7.71078945522967	-5.52223898217985	6.48289072438033e-07	4.72005351431832e-06	5.24986416572786	MAP3K12	down
TCTN3	-0.376908509854335	9.53773964474552	-5.51881796651552	6.56897111059659e-07	4.77988331882234e-06	5.23693588768097	TCTN3	no
MMADHC	0.224035307007609	12.4264701644518	5.51650573745815	6.62778913860682e-07	4.81981647459352e-06	5.22819939804083	MMADHC	no
WDR45	-0.326063594007236	10.5647755452345	-5.51615520949856	6.63675100390261e-07	4.82346766845392e-06	5.22687508150634	WDR45	no
TAPBPL	-0.459477874439763	9.92632230051054	-5.51520581558176	6.66108397301048e-07	4.83827933208755e-06	5.22328836115572	TAPBPL	no
MCRIP2	-0.386365037338321	9.34321566354357	-5.51409624514919	6.68963374295482e-07	4.85613448280095e-06	5.21909678539079	MCRIP2	no
CHERP	0.333896334756771	10.618726906763	5.51361318954296	6.70210064984021e-07	4.86230052480108e-06	5.21727206041257	CHERP	no
MATN1-AS1	0.690700240349469	7.84958185702772	5.51228421967423	6.73651758336261e-07	4.88437433073312e-06	5.21225221662952	MATN1-AS1	up
FOXJ2	0.299999840902288	10.0495752307021	5.50828581611767	6.84112013651535e-07	4.95728060099534e-06	5.19715185152424	FOXJ2	no
NOA1	-0.271279954143278	10.8031259548248	-5.50689065988095	6.87799442934409e-07	4.98105170536937e-06	5.19188381967544	NOA1	no
PGP	-0.424565068852864	9.90639459184597	-5.50627979524728	6.89420132634755e-07	4.98983619356402e-06	5.18957737789394	PGP	no
COQ8A	-0.361215269991208	10.2915417924979	-5.50572404844732	6.90897858725688e-07	4.99576933861915e-06	5.18747912334117	COQ8A	no
DBF4	0.474293173449267	8.61394960006646	5.50566454838653	6.91056253801963e-07	4.99576933861915e-06	5.1872544818318	DBF4	no
EIF2B2	-0.337349934297153	9.91541719099893	-5.50461052064709	6.93868121350099e-07	5.01313573624785e-06	5.18327516003036	EIF2B2	no
HNRNPH3	0.330444094639869	10.5168281789832	5.50388054709705	6.95822104868272e-07	5.02428716311668e-06	5.18051941408829	HNRNPH3	no
E4F1	-0.367943571254074	8.66285782820477	-5.50206718934887	7.00699580112021e-07	5.05652250058433e-06	5.17367431211159	E4F1	no
SH3BP5L	-0.382859519215506	9.16563300424836	-5.50144393556713	7.02383745370548e-07	5.06568925137899e-06	5.17132182527538	SH3BP5L	no
TK1	-1.17150394570161	8.18945511220739	-5.50097006932387	7.03666903017165e-07	5.0719547856461e-06	5.16953326876932	TK1	down
TCF4	0.697023399361267	10.628605032274	5.50066175069141	7.04503023423819e-07	5.07499264489942e-06	5.16836958308495	TCF4	up
ZNF224	-0.67349640484206	8.41121220002454	-5.49906390965025	7.08851875564253e-07	5.10219459404585e-06	5.16233923002895	ZNF224	down
KAT7	0.265043235146349	9.66658816742766	5.49896830590825	7.09112918087424e-07	5.10219459404585e-06	5.16197843522004	KAT7	no
HADHB	-0.339486766970944	12.1101925491663	-5.49835791666564	7.10781798727482e-07	5.11119767016783e-06	5.15967496637657	HADHB	no
IMMT	-0.293895702309653	10.7499790224692	-5.49772185865374	7.1252497997818e-07	5.12072415146973e-06	5.15727472629527	IMMT	no
TMC6	-0.45874008908819	11.1157530707184	-5.49680773497372	7.15037610280246e-07	5.13576602829808e-06	5.15382534564685	TMC6	no
SPOUT1	-0.405616583061237	8.74409030666495	-5.49504283532375	7.19913481316553e-07	5.16506886653989e-06	5.14716620034212	SPOUT1	no
VPS4A	-0.254929125608374	10.1953632154043	-5.49502555151771	7.19961392786751e-07	5.16506886653989e-06	5.14710099055658	VPS4A	no
RRP1B	0.389985772735407	10.7875164547728	5.49482376442608	7.20520988060668e-07	5.16605528580815e-06	5.1463396767886	RRP1B	no
HMGCL	-0.318456595149984	9.81614438957094	-5.49276024207393	7.26268205725736e-07	5.2042134484059e-06	5.13855487489053	HMGCL	no
PAN2	-0.505187737360011	9.36496254046487	-5.4913604321707	7.30192581949886e-07	5.22927268021338e-06	5.1332745746461	PAN2	down
NDUFS7	-0.353503323827574	10.454179084911	-5.49106927382439	7.31011468115111e-07	5.23207564810576e-06	5.13217634050864	NDUFS7	no
SINHCAF	-0.425431290705534	10.4465558100547	-5.49042203920458	7.32835066617801e-07	5.2420621743631e-06	5.12973507965945	SINHCAF	no
MRPL11	-0.305794716659497	9.88704214718263	-5.48890279402665	7.37133207449138e-07	5.2697274100292e-06	5.12400514443327	MRPL11	no
PRMT1	-0.391430171098452	11.2584913686585	-5.48852724401399	7.38199511058777e-07	5.2742695947743e-06	5.12258881966972	PRMT1	no
PAGR1	-0.455116610561499	9.06147332427403	-5.48594758680911	7.45565159479293e-07	5.32322192737321e-06	5.11286100554891	PAGR1	no
IFT88	0.406088049064181	8.72620204686665	5.48582364141588	7.45920876333447e-07	5.32322192737321e-06	5.11239365217268	IFT88	no
SPAG9	0.44585554478857	9.75821239465053	5.48468916467364	7.49184547395774e-07	5.34339724683967e-06	5.10811612512267	SPAG9	no
SRD5A1	0.560746316502716	9.13875029365394	5.47960576105663	7.63982168943502e-07	5.44576456942313e-06	5.08895312238068	SRD5A1	up
OTULINL	0.625877240350725	9.88380343569792	5.47801477476429	7.68672384641142e-07	5.47600775065363e-06	5.08295686077438	OTULINL	up
ANP32B	-0.38544761781422	13.4737795534197	-5.47727599289968	7.70859944298463e-07	5.48839724157585e-06	5.08017268143428	ANP32B	no
CNPY3	-0.391907123877832	11.4722472710819	-5.4769645233694	7.71784054205283e-07	5.4917819996619e-06	5.07899891524708	CNPY3	no
USP22	0.369508450714564	10.874510867003	5.47447542773864	7.7920836732377e-07	5.54138942921302e-06	5.06961967403918	USP22	no
IDH3G	-0.267574457932344	11.4733357545199	-5.47324420114261	7.82906762141891e-07	5.56445752720941e-06	5.06498081628785	IDH3G	no
TMEM214	-0.339890412257576	9.94831345618818	-5.47144163334635	7.88352589024684e-07	5.59991139702444e-06	5.0581900097109	TMEM214	no
GRIK2	1.56637655784557	4.61600982026437	5.47099790167818	7.89698883853308e-07	5.60622078856185e-06	5.05651846467388	GRIK2	up
CPTP	-0.442697611996779	8.48397195703168	-5.4706898825146	7.90634754857754e-07	5.60961087808931e-06	5.05535817975177	CPTP	no
RBCK1	-0.386918179712431	11.067136981567	-5.46560982543508	8.06228346993702e-07	5.71693437940668e-06	5.03622538611964	RBCK1	no
BECN1	0.277602872816878	10.4380966337435	5.46502722574523	8.08035933679289e-07	5.72643415883082e-06	5.03403157672047	BECN1	no
SUGP1	-0.316251621225566	8.61211954185864	-5.46335452218476	8.13247920893175e-07	5.76003547674281e-06	5.02773339400301	SUGP1	no
CDK5R2	-1.04846286520547	4.05864130315355	-5.46315768359782	8.13863425592999e-07	5.76106099816814e-06	5.02699228913411	CDK5R2	down
CAPNS1	0.309705973735673	13.1927539144099	5.46047229248426	8.22306499995477e-07	5.81746199621078e-06	5.01688265246107	CAPNS1	no
ATP6V1F	-0.418905976301577	11.9734151675561	-5.46017880847609	8.23234450972832e-07	5.82066230240121e-06	5.01577788825158	ATP6V1F	no
CRYBG1	-0.353366976919693	11.6470471773858	-5.45714155420553	8.32898573688204e-07	5.88559217284638e-06	5.00434599026943	CRYBG1	no
DDX52	0.441291811722239	8.97842550438306	5.45530674239237	8.38790758156088e-07	5.92380847609485e-06	4.99744107303809	DDX52	no
XPO5	-0.415152126153913	9.04726559707268	-5.45498608373994	8.39824705937034e-07	5.92769006687622e-06	4.9962344300207	XPO5	no
TXNDC17	-0.412612807364823	11.0111983264837	-5.45438825244406	8.4175573698923e-07	5.93789536888253e-06	4.99398485115275	TXNDC17	no
CHCHD3	0.340957426760145	10.0094030304244	5.45407379801419	8.42773198629427e-07	5.94164814402394e-06	4.99280162675137	CHCHD3	no
ZNF593	-0.651411407463847	8.82505522037517	-5.45129633149739	8.51812858495886e-07	5.99990038682784e-06	4.98235169297548	ZNF593	down
SETMAR	0.622813051972818	8.15342136667058	5.45123417363089	8.5201624906502e-07	5.99990038682784e-06	4.98211785247588	SETMAR	up
ZMYND8	-0.37625799257582	10.3598349970207	-5.44943852168642	8.57912611865534e-07	6.03794850869596e-06	4.97536295296738	ZMYND8	no
LINC01949	-1.55166544563957	6.02700482766323	-5.44709883328443	8.65655770771482e-07	6.08894309107596e-06	4.96656270665625	LINC01949	down
WRN	0.370119125749926	7.83213079562754	5.44673045923411	8.66881155523957e-07	6.09406000141167e-06	4.96517727038318	WRN	no
BSDC1	0.234478618468961	10.1486853679624	5.44484246345793	8.7318838695986e-07	6.13487523995507e-06	4.95807714883522	BSDC1	no
PHKG2	-0.478271240305025	8.79806366042227	-5.44467846589463	8.73738383143992e-07	6.13521748209944e-06	4.95746045110126	PHKG2	no
RNF111	0.303078701997952	10.2863806869638	5.44386671944252	8.76465754280787e-07	6.1508396597721e-06	4.95440805300317	RNF111	no
ZNF329	0.733956377849692	7.77184271819826	5.44009242022334	8.89257501937847e-07	6.23620427021613e-06	4.94021779210065	ZNF329	up
TOP3B	-0.801447483482535	7.94195706740232	-5.43997778595686	8.89648881101182e-07	6.23620427021613e-06	4.93978685699721	TOP3B	down
LY96	0.646741271195467	11.8170318613694	5.43967172577506	8.90694649500819e-07	6.23996097037236e-06	4.9386363265502	LY96	up
ARMC8	0.618240471969972	7.94195030748201	5.43811489316418	8.96032921441814e-07	6.2737682640311e-06	4.93278430334139	ARMC8	up
LZTFL1	-0.641607362756451	7.68170955748112	-5.43731826402891	8.98776684723397e-07	6.28938127177225e-06	4.92979006775031	LZTFL1	down
HARS2	-0.357114583846821	9.4342995183105	-5.43613482122712	9.02868004189972e-07	6.31440085901775e-06	4.92534223811289	HARS2	no
NPB	-0.508900052778152	4.82463885657261	-5.43507886080407	9.06534084017303e-07	6.33641956270004e-06	4.92137383487164	NPB	down
TRMT5	-0.323788441117639	12.7592391450702	-5.43196105382562	9.17444250449423e-07	6.40901836829366e-06	4.90965845612278	TRMT5	no
LACTB2	0.558139842525907	9.20057080058358	5.42953563816608	9.26020872955093e-07	6.46524213582281e-06	4.90054648995428	LACTB2	up
NCOA3	-0.565842407015015	10.8628891151385	-5.42753871152474	9.33141532868574e-07	6.51124242917815e-06	4.89304542095227	NCOA3	down
FAM222A-AS1	-1.44037159117642	4.72846635992116	-5.42711299377924	9.34666520948933e-07	6.51816726489686e-06	4.89144642549791	FAM222A-AS1	down
GCLM	0.493157319152854	9.22145253049616	5.42555986593411	9.40250911484973e-07	6.55337750892061e-06	4.88561326936845	GCLM	no
MOCS3	-0.508485623047556	7.67819173170794	-5.42359061742317	9.47378764384685e-07	6.59929920165291e-06	4.87821815126973	MOCS3	down
DHRS1	-0.303873459321258	10.0520925015834	-5.42276902331579	9.50368299562985e-07	6.61305461566342e-06	4.87513311112727	DHRS1	no
DRD4	-0.681216337136809	3.18579576385762	-5.42275096579264	9.50434109727261e-07	6.61305461566342e-06	4.87506530806387	DRD4	down
SLC25A43	0.503543207545007	8.47270976244561	5.42093663461281	9.57069323177722e-07	6.65543832180235e-06	4.868253213079	SLC25A43	up
DYNC1LI1	-0.372337929064754	10.4455458679064	-5.42053502555836	9.58544208179212e-07	6.66190946275149e-06	4.86674544358172	DYNC1LI1	no
NAGLU	-0.421345116419023	8.605256899642	-5.42023713726977	9.5963963066126e-07	6.66573747994504e-06	4.8656271017559	NAGLU	no
RPLP0	-0.202202610798558	14.6193790532991	-5.41921461805851	9.63409120809259e-07	6.68812491751816e-06	4.86178849936953	RPLP0	no
H2AFX	-0.579768439159384	10.0790790531291	-5.41657642590966	9.73202225907131e-07	6.75228006965838e-06	4.851885790539	H2AFX	down
VCPIP1	-0.566893779543056	8.16544787804741	-5.41573643642815	9.76340837759803e-07	6.7667106754213e-06	4.8487331822398	VCPIP1	down
ADCYAP1	1.32895149324444	5.4936655633207	5.4157238713058	9.7638786279876e-07	6.7667106754213e-06	4.84868602479382	ADCYAP1	up
USP20	-0.389358883777279	9.01978133733317	-5.41502098086143	9.79021989527845e-07	6.78112627607883e-06	4.84604811095948	USP20	no
AKT1	0.393463730597336	10.0572220180304	5.41147559121463	9.92415612578084e-07	6.87000830449274e-06	4.83274436279475	AKT1	no
C14orf93	0.353215221242317	7.89912608514504	5.41044151361546	9.96355984517675e-07	6.89338659949792e-06	4.82886468848693	C14orf93	no
SIRT7	-0.285311031894654	10.2085278011824	-5.40906904823923	1.00160959207153e-06	6.92581909455561e-06	4.82371586731646	SIRT7	no
TM4SF1	1.04379574402533	6.67837520058395	5.40870481369116	1.00300840580035e-06	6.93157531258642e-06	4.82234951798152	TM4SF1	up
TSC2	-0.541869059638579	9.27811298854378	-5.40754057660367	1.00749247976858e-06	6.95863457104269e-06	4.8179823557572	TSC2	down
MOG	1.05895862322884	6.36036617157426	5.40669772240337	1.01075105643559e-06	6.97720371106324e-06	4.81482094808154	MOG	up
CUL5	0.290704698034434	10.4028097734575	5.40629162260486	1.01232479024176e-06	6.98412802016284e-06	4.81329779960681	CUL5	no
TMEM168	0.37665477799346	9.42122334730534	5.39814888669191	1.04439395331148e-06	7.20131695469252e-06	4.78276600127954	TMEM168	no
NOP14	-0.377857644136899	9.359131173248	-5.39756254212847	1.046741428825e-06	7.21343938479121e-06	4.7805681183084	NOP14	no
PPOX	-0.319967893033557	8.8894103506212	-5.39544666086842	1.05525580244961e-06	7.26802237826716e-06	4.77263758294017	PPOX	no
UROC1	-1.1288794528053	4.303437804233	-5.39499440341461	1.05708452703016e-06	7.27318576957058e-06	4.77094262673325	UROC1	down
EXT1	-0.570524831207015	9.06746043594299	-5.39496735197905	1.05719400964671e-06	7.27318576957058e-06	4.7708412458939	EXT1	down
NOS1	0.706654162959274	6.96252961917615	5.39383772490851	1.06177581911086e-06	7.29836600714917e-06	4.76660790426566	NOS1	up
FBXW5	-0.331924300049099	10.2436990498336	-5.39377108466277	1.06204672430204e-06	7.29836600714917e-06	4.76635817647327	FBXW5	no
MKNK1	0.433541361812514	10.5515512236845	5.3902033067256	1.0766501996563e-06	7.39456890774046e-06	4.75298995738455	MKNK1	no
NUMA1	-0.431304857163539	10.2618385500997	-5.38702296604932	1.08983438028714e-06	7.48092146962106e-06	4.74107622183235	NUMA1	no
TRIL	1.08989605678524	5.82151306218015	5.38624966186011	1.09306407885813e-06	7.4980982324075e-06	4.73817977769012	TRIL	up
ZBTB1	0.397235858379764	10.6517291870326	5.3861306415606	1.09356200219359e-06	7.4980982324075e-06	4.73773399583261	ZBTB1	no
ACOT8	-0.378167430899937	9.02754441024727	-5.38583383589877	1.09480466642298e-06	7.50241562841591e-06	4.73662234789767	ACOT8	no
NOL6	-0.783791237318059	7.87445906943605	-5.38471861457499	1.09948630634424e-06	7.53028142324964e-06	4.73244563269045	NOL6	down
ACAN	0.774934893408368	6.6806857845455	5.38440175764871	1.10082004653737e-06	7.53363915052928e-06	4.73125900246063	ACAN	up
VAPB	0.257725136690944	9.90982714906016	5.38430974526034	1.10120765097613e-06	7.53363915052928e-06	4.73091442065751	VAPB	no
SLAMF6	-0.688170631507951	10.8184941159974	-5.38268534817614	1.10807262904956e-06	7.57636922175283e-06	4.7248314974387	SLAMF6	down
CDX2	-0.834996068182517	3.76745279646789	-5.38004150386794	1.119336159998e-06	7.64611035562854e-06	4.71493249249411	CDX2	down
DYNLRB1	-0.374904513382322	12.3368969674464	-5.37999810236749	1.11952199994169e-06	7.64611035562854e-06	4.71477000505921	DYNLRB1	no
HIVEP1	0.552283622999669	8.91743602188684	5.37955032571678	1.12144109919335e-06	7.65494568490096e-06	4.71309363825555	HIVEP1	up
NUP155	-0.421679824094715	8.36617388460015	-5.37764646863306	1.12963694843568e-06	7.70659231432792e-06	4.70596664477779	NUP155	no
CCT7	-0.325933115015554	10.8720901535436	-5.37431284152044	1.14413001424992e-06	7.80111824200826e-06	4.69348965910536	CCT7	no
APOO	-0.430587237747554	8.6119759253566	-5.36919933303227	1.1667176114528e-06	7.95069980321313e-06	4.67435664584085	APOO	no
UBE2A	0.266468127873694	10.5833124571539	5.36883535038779	1.16834204129781e-06	7.957339033636e-06	4.67299500759508	UBE2A	no
SSNA1	0.379057179297181	9.89976495402815	5.36560135872483	1.18287323470039e-06	8.05182731896447e-06	4.66089835711471	SSNA1	no
MPZL3	1.13000481098688	6.61188397652251	5.36433742378134	1.1886006557819e-06	8.08631652368798e-06	4.65617139258095	MPZL3	up
THOP1	-0.658640776755191	7.46287476495165	-5.36206129073706	1.19898369055761e-06	8.15242299374146e-06	4.64765998885108	THOP1	down
EIF2B3	-0.398421020802111	8.83803572018686	-5.3604526055109	1.20637582092195e-06	8.19813085633743e-06	4.64164527159921	EIF2B3	no
C12orf65	0.552055401097912	9.2088886970205	5.35994511412823	1.20871710773434e-06	8.20948317511684e-06	4.63974795229032	C12orf65	up
DMAP1	-0.813548279993308	8.27677382300401	-5.35687011446201	1.22299941442431e-06	8.30188010712101e-06	4.62825313852162	DMAP1	down
ACSL5	-0.3302660123979	10.1753361165831	-5.35566702130589	1.22863245668761e-06	8.33549481008849e-06	4.62375647374945	ACSL5	no
ARHGAP21	0.537665719526792	9.42316376825882	5.35253117237443	1.24343521338977e-06	8.43124851893484e-06	4.61203776542189	ARHGAP21	up
GALNS	-0.441207944413444	9.59267412235845	-5.35110162736409	1.25024148392419e-06	8.47270516154381e-06	4.60669640060714	GALNS	no
COPS7B	0.393687936060056	8.83417782825191	5.34730082964957	1.26851646848304e-06	8.59179471929384e-06	4.59249770013384	COPS7B	no
NAP1L1	0.328950365772823	13.7304776173295	5.3461647050286	1.27403003430981e-06	8.6243659236271e-06	4.58825420541509	NAP1L1	no
MYO5C	0.3248972426678	7.74028045648822	5.34527076341506	1.27838486805924e-06	8.64906158108186e-06	4.58491551999568	MYO5C	no
SAMSN1	0.597496210795363	11.4030339633511	5.34373007084249	1.28592475125718e-06	8.69526686775504e-06	4.57916185313972	SAMSN1	up
GSDMD	-0.447710893012696	9.95216621516842	-5.34313148937258	1.28886589431063e-06	8.71034217585193e-06	4.57692664015166	GSDMD	no
PRR13	0.24518785696748	12.4395091715749	5.34232191450461	1.2928542911863e-06	8.73247443147304e-06	4.57390369077384	PRR13	no
CPOX	0.61314239399031	9.34873352912335	5.33991156043948	1.30480102577113e-06	8.80830653856195e-06	4.56490447133152	CPOX	up
ALPP	-0.367615619879333	3.23498673138329	-5.33950035064676	1.3068499742636e-06	8.81727499173772e-06	4.56336934639523	ALPP	no
UBE2B	0.342071375472564	11.6319280103025	5.33657144944423	1.32153577250162e-06	8.91144700807014e-06	4.55243650157618	UBE2B	no
SP100	-0.562560422647739	11.8247563671688	-5.33564584280563	1.32621053417582e-06	8.93804555494373e-06	4.54898192302348	SP100	down
ANKAR	1.11025539146903	5.82379490638847	5.3345656711484	1.33168650042731e-06	8.96581760720709e-06	4.54495076136863	ANKAR	up
PSEN2	-0.640813492410023	7.27429683952917	-5.33454403312675	1.33179642208534e-06	8.96581760720709e-06	4.54487001223793	PSEN2	down
TMEM62	0.346846421938263	8.24037315820556	5.33402435470988	1.33443908428063e-06	8.97866957257321e-06	4.54293070523772	TMEM62	no
IQCB1	0.346132153844124	9.36180576307064	5.33234478365642	1.34301535217471e-06	9.0281072668054e-06	4.53666346931409	IQCB1	no
ZNF408	-0.863172799672284	7.91901376061186	-5.33229664111	1.34326197670174e-06	9.0281072668054e-06	4.53648383892007	ZNF408	down
PSMD3	-0.342587557883785	9.63905581745123	-5.32964900567098	1.35689410993131e-06	9.11472393603142e-06	4.52660588615095	PSMD3	no
NASP	-0.42750763366006	10.3682143788465	-5.32849135708397	1.36289728997446e-06	9.15002739001501e-06	4.52228745336065	NASP	no
MFSD6L	-0.546995573093185	4.41850902549305	-5.32637301328685	1.37395004812838e-06	9.21917469245791e-06	4.51438622312945	MFSD6L	down
ATOX1	-0.421979104347555	9.80594257779308	-5.32580779871452	1.37691400907575e-06	9.23400030524825e-06	4.51227822757631	ATOX1	no
TSPAN32	-0.422685789810561	9.81154982397814	-5.32544130538242	1.37883924541126e-06	9.24184749429818e-06	4.51091141851064	TSPAN32	no
FAF1	-0.348586811002367	9.65076576705511	-5.32505961704297	1.3808471184818e-06	9.24709113250474e-06	4.50948797916911	FAF1	no
TFB2M	0.334893962804493	9.82556298474232	5.32500538168955	1.38113265709769e-06	9.24709113250474e-06	4.50928572115982	TFB2M	no
CHD8	-0.29338901790209	10.4215402967056	-5.32381267650641	1.38742672474067e-06	9.28329535514274e-06	4.50483800719005	CHD8	no
CCDC77	0.504564740698663	7.41673120044605	5.32369352122814	1.38805707164893e-06	9.28329535514274e-06	4.50439368654089	CCDC77	up
LARP7	-0.249949219663881	10.5244077742665	-5.3230507028067	1.3914625277942e-06	9.30098846404872e-06	4.50199673311583	LARP7	no
SIPA1L1	-0.362613040358207	9.42594184731931	-5.32194608702137	1.39733365426732e-06	9.33513460402712e-06	4.49787808056436	SIPA1L1	no
PSMD2	-0.258660332959055	10.933711871347	-5.32141928065459	1.40014225126057e-06	9.34879487898423e-06	4.49591395448782	PSMD2	no
PIK3C2B	0.884938865267832	9.19853659401236	5.32008065096136	1.40730398480454e-06	9.39149044166996e-06	4.49092339138386	PIK3C2B	up
PRR36	-0.616110338802148	3.8148398975861	-5.31974318131393	1.40911514416689e-06	9.39845245202101e-06	4.48966534248342	PRR36	down
NPY6R	1.06261892745702	6.41270895255864	5.31819211999842	1.41746903905239e-06	9.44902155172231e-06	4.48388355496482	NPY6R	up
TRIM24	-0.375277373137406	9.08200516553135	-5.31796604467173	1.41869072436843e-06	9.4520172975205e-06	4.48304088324286	TRIM24	no
MORN1	0.899301319563731	7.0488217267306	5.31452973790192	1.4373881677616e-06	9.57137855562257e-06	4.47023411327905	MORN1	up
CDYL2	0.437280036334034	8.20621230810169	5.31362025768503	1.44237721682131e-06	9.59937724669713e-06	4.46684510556763	CDYL2	no
SLC9A1	-1.21452455396458	8.33191435790363	-5.31267480717019	1.44758164308665e-06	9.62877811398777e-06	4.4633222982885	SLC9A1	down
GPR65	0.437073009649367	11.4044440850765	5.30921535666045	1.46678283498796e-06	9.75119778241044e-06	4.45043423241917	GPR65	no
TNRC6A	0.396849781196586	9.80824345808302	5.30822444494544	1.47232875941071e-06	9.78275335853835e-06	4.44674322145698	TNRC6A	no
ADAMTSL2	-0.685236483440499	3.20877057570687	-5.3078445978141	1.47446014834812e-06	9.79159943333297e-06	4.44532841327217	ADAMTSL2	down
OSBPL2	-0.421368526790957	9.75299339010314	-5.30538867543885	1.48831419395716e-06	9.87824155089026e-06	4.43618183813327	OSBPL2	no
SLC25A24	0.687037227229013	10.9676961592658	5.30404725279602	1.49593524717991e-06	9.92072413794913e-06	4.43118667812843	SLC25A24	up
PSMA1	-0.269225129087671	12.72930609212	-5.30397689377082	1.49633603714798e-06	9.92072413794913e-06	4.43092469023442	PSMA1	no
HMGN5	0.950631806792371	6.34528330674247	5.30310600173814	1.50130570039005e-06	9.9482839561851e-06	4.42768196006395	HMGN5	up
HECTD1	-0.260025393107576	11.0478959132686	-5.30272899038353	1.50346211207672e-06	9.95718224551241e-06	4.42627823793881	HECTD1	no
IRGQ	0.375485871681644	8.74571659595322	5.30238998025419	1.50540376741056e-06	9.96464938309237e-06	4.42501603834267	IRGQ	no
MZT2B	-0.619925346482757	8.98295729989796	-5.30161904273354	1.50982844142388e-06	9.98853529437128e-06	4.42214580674657	MZT2B	down
SERPINB2	1.11628146960408	8.03732976224151	5.29992610696211	1.5195897134883e-06	1.00476815253286e-05	4.41584350576209	SERPINB2	up
SCYL3	-0.374776351157003	8.96983529506496	-5.29862744538538	1.52711969194944e-06	1.00920183098106e-05	4.41100950026847	SCYL3	no
CHST6	-0.603557029836777	3.07274987583031	-5.29600808880493	1.5424192366049e-06	1.01876249524055e-05	4.40126087268808	CHST6	down
EMG1	-0.499580917468888	10.0263935585322	-5.29414905494268	1.55336913615322e-06	1.02544147019305e-05	4.39434312257681	EMG1	no
CLCN1	-1.15586418639915	5.0052469770087	-5.29387100052659	1.5550134643055e-06	1.02571292665178e-05	4.39330852057098	CLCN1	down
MED12L	0.846064212868938	6.56595098198078	5.29370395112577	1.55600216605053e-06	1.02571292665178e-05	4.39268696302092	MED12L	up
NKTR	-0.555344564108454	11.3019291510134	-5.29365456972443	1.556294554124e-06	1.02571292665178e-05	4.39250322612132	NKTR	down
TRAF3	-0.552757894129602	8.61818918600576	-5.29152580154996	1.56895052949469e-06	1.03349760659233e-05	4.38458320020636	TRAF3	down
IGF2R	0.6126101826625	11.3846374029357	5.29056262235147	1.57471004044753e-06	1.0367335225948e-05	4.38100012451854	IGF2R	up
POSTN	1.28443882361957	4.85470636118208	5.2897336365555	1.57968376255104e-06	1.0394489016055e-05	4.377916458378	POSTN	up
ZNF706	-0.337638576899266	12.0185066938253	-5.28900093398196	1.58409266773319e-06	1.04178990652265e-05	4.37519110373631	ZNF706	no
RNF114	-0.340832304396145	10.7949211239079	-5.2876767316023	1.59209153595456e-06	1.04648809390698e-05	4.37026598412821	RNF114	no
AP1S1	0.562054145643613	8.73869407969869	5.28276732766185	1.622094992965e-06	1.06563717761131e-05	4.35201058321162	AP1S1	up
C1orf35	-0.440791923990366	8.68345631118861	-5.28019893590048	1.63801235960436e-06	1.07551680628744e-05	4.34246276966789	C1orf35	no
ACTN1	0.551689340920342	12.1412221156317	5.27998496652174	1.63934532453052e-06	1.07581487543855e-05	4.34166743559685	ACTN1	up
FAM49A	0.671531547597425	9.93691763652345	5.27861650781193	1.64789567241215e-06	1.0808464702386e-05	4.33658110930455	FAM49A	up
BAG5	-0.253899545821655	10.6584559614066	-5.27813162583679	1.65093580185775e-06	1.08226048628479e-05	4.3347790098806	BAG5	no
SLC8B1	-0.326228183137248	9.27126140006079	-5.27669624019281	1.65996779617227e-06	1.08759881463342e-05	4.32944467350442	SLC8B1	no
IDH2	-0.4452855919125	10.8925721245724	-5.27632203679602	1.66233040021341e-06	1.0885640325421e-05	4.32805411141477	IDH2	no
TCEA2	-0.540013771518709	7.64139277977963	-5.27486029843773	1.67159108872241e-06	1.09404295908415e-05	4.322622574695	TCEA2	down
CUL4B	-0.240647878066676	10.56216137302	-5.27271220845152	1.68529220339591e-06	1.10242069895043e-05	4.31464175805362	CUL4B	no
SELENON	0.432251431025357	9.03309414380596	5.27156405764853	1.69266064976932e-06	1.10626220449518e-05	4.31037654638744	SELENON	no
LYAR	-0.374262177610289	10.0215381562754	-5.27147780402246	1.69321547406382e-06	1.10626220449518e-05	4.31005614154076	LYAR	no
XAB2	0.450616718360494	8.24183085105584	5.27137508622842	1.69387643698338e-06	1.10626220449518e-05	4.30967458021775	XAB2	no
NISCH	-0.363055282611104	11.2833663607051	-5.27039611408887	1.70018861852021e-06	1.10979245344367e-05	4.30603818135408	NISCH	no
ICAM2	-0.425216758498797	11.6016873718819	-5.26973182793123	1.70448494442994e-06	1.11200379716834e-05	4.30357083670567	ICAM2	no
IL6ST	0.52014651674456	11.5599974944312	5.26832793880485	1.71359986255404e-06	1.11735475321252e-05	4.29835680137568	IL6ST	up
WBP11	0.256267383475695	11.1538461811735	5.26802707929255	1.71555945576071e-06	1.11803685724469e-05	4.29723948203515	WBP11	no
TRAF7	-0.478040055861753	8.76888218150605	-5.26727948203141	1.720438337938e-06	1.1206197348602e-05	4.29446319545276	TRAF7	no
CDC37L1	0.484531264718235	8.53343339715716	5.26471680420887	1.7372663437029e-06	1.13097887130744e-05	4.28494757821092	CDC37L1	no
SLC23A2	0.540132190310404	8.59862956941734	5.26449319172357	1.73874236427904e-06	1.13133800087247e-05	4.28411735700637	SLC23A2	up
PTDSS1	-0.312808991328572	12.026358728284	-5.26297987247717	1.74876393479906e-06	1.13725408065918e-05	4.27849911891976	PTDSS1	no
CFAP47	0.715745592231856	6.74037918521961	5.26213139234055	1.75440760121709e-06	1.14031835535294e-05	4.27534939191748	CFAP47	up
ST8SIA5	-1.2561031718544	4.20224175464685	-5.26134065810415	1.75968328865183e-06	1.1431403274846e-05	4.27241420919049	ST8SIA5	down
BICC1	0.460049315932663	6.28533524835967	5.26118604959361	1.76071664020636e-06	1.1432048254369e-05	4.27184032715361	BICC1	no
MCUB	0.362951490416636	11.8945523532734	5.2603197656854	1.7665176376704e-06	1.14636316900573e-05	4.26862494288405	MCUB	no
GSC	-0.463343779244945	3.05125524045572	-5.25997484993207	1.76883256346879e-06	1.14725711416505e-05	4.26734477783222	GSC	no
CETN3	0.629265762028322	9.44760969875351	5.25977150119951	1.77019874966112e-06	1.1475350898889e-05	4.26659005847869	CETN3	up
TLDC1	-1.37008498417879	6.49960953954528	-5.25925701388848	1.77365993594614e-06	1.14917014060587e-05	4.26468061413352	TLDC1	down
MARCKS	0.563690582782952	12.3487300297099	5.25704749994537	1.78860011970446e-06	1.15823687116735e-05	4.25648116393772	MARCKS	up
VPS35	-0.366670512875501	11.6948157361003	-5.2556834015106	1.79788550972719e-06	1.16363409590434e-05	4.25141970795442	VPS35	no
TNR	0.533467272539482	6.90493714299251	5.25336408996417	1.81378191621787e-06	1.17330216028491e-05	4.24281514626148	TNR	up
ST6GALNAC5	1.28091678372751	6.64588125896929	5.25200768760923	1.82314255402196e-06	1.17873437499602e-05	4.23778363822024	ST6GALNAC5	up
SNX12	0.232751554952085	9.61485693055679	5.24983843345664	1.83821153899918e-06	1.18784957897629e-05	4.22973796423463	SNX12	no
SNX6	0.254242550067554	12.0102012224589	5.24956666206494	1.84010804089475e-06	1.18844761543593e-05	4.2287300680733	SNX6	no
LINC00312	0.456184083170594	7.32723305086189	5.24764930960709	1.85354265892066e-06	1.19649306975369e-05	4.22161992797453	LINC00312	no
HTR1E	1.01663221082952	6.36031608626018	5.24702075737592	1.85796778485714e-06	1.19871732835353e-05	4.21928928441031	HTR1E	up
CLIP1	0.382146168628696	10.3013947987589	5.24590490952903	1.86584915949366e-06	1.2026955758998e-05	4.21515204299083	CLIP1	no
CRELD2	-0.679193602047436	10.1584928838257	-5.24586957444828	1.86609927170008e-06	1.2026955758998e-05	4.21502103641693	CRELD2	down
NUDT9	-0.345582862099521	9.22213718371557	-5.24256372538381	1.88964540729247e-06	1.21723000736066e-05	4.20276598413532	NUDT9	no
CAAP1	0.252180294108125	9.52317701253311	5.23736192689056	1.9272880942344e-06	1.24082477566201e-05	4.18348870398241	CAAP1	no
PRRT3	-1.3316513941835	5.13501776086833	-5.234440703997	1.94874960555031e-06	1.25398246174186e-05	4.17266631761354	PRRT3	down
PROSER1	-0.343127723241649	9.4647420735483	-5.22481443177189	2.02114713059289e-06	1.29988542991731e-05	4.1370204711262	PROSER1	no
MLX	-0.378876703952219	11.2746617835931	-5.22251273486109	2.0388456070836e-06	1.31030224849369e-05	4.12850122767201	MLX	no
MEFV	-0.559644850167299	9.01313880446017	-5.22242993968128	2.03948507507188e-06	1.31030224849369e-05	4.12819480683579	MEFV	down
HSPBP1	-0.393496760096127	8.77628870567496	-5.21942223884581	2.06284913388157e-06	1.32461755244368e-05	4.11706477447036	HSPBP1	no
SEM1	-0.416588074989848	10.8765564286698	-5.21763474775279	2.07685890040136e-06	1.33291431997967e-05	4.11045135956432	SEM1	no
PPP1CC	0.254607660760241	12.6054294435878	5.21528310709307	2.09543277991986e-06	1.3441300730314e-05	4.10175207029437	PPP1CC	no
RPLP2	-1.04301519230842	8.15204510237526	-5.21329775079047	2.11124064046061e-06	1.35356072281809e-05	4.0944089810107	RPLP2	down
SLC20A2	0.522511557501002	7.4046535049954	5.21304296510491	2.11327776713058e-06	1.3540366511963e-05	4.09346670548251	SLC20A2	up
PPP2CB	0.328389951047463	11.3346151948844	5.2129282449278	2.11419563725478e-06	1.3540366511963e-05	4.09304244115825	PPP2CB	no
NOLC1	-0.330489700595786	10.873727363577	-5.2122937061459	2.11927962869794e-06	1.35658281253316e-05	4.09069582348187	NOLC1	no
CINP	-0.451594882551851	7.9867537756595	-5.21200052918797	2.12163264869465e-06	1.35737908977385e-05	4.08961165076618	CINP	no
AGFG2	0.617189120932037	8.4154587949295	5.21169672318754	2.12407368500922e-06	1.35823081665767e-05	4.0884881975491	AGFG2	up
CEBPG	-0.389625222024971	9.96881166538695	-5.21154041479205	2.12533067479927e-06	1.3583249153456e-05	4.08791019035249	CEBPG	no
KCNS1	0.83254504645641	7.38133436439558	5.20965459628628	2.14055364009703e-06	1.3673400835672e-05	4.08093723917205	KCNS1	up
MXRA5	1.22067768391822	5.91975001096212	5.20736649259194	2.15916789197502e-06	1.37851099790727e-05	4.07247817241188	MXRA5	up
AANAT	-0.820919087098409	3.33846890149549	-5.20539644127559	2.17532206188158e-06	1.38810045439878e-05	4.06519613663356	AANAT	down
OFCC1	0.435230003848814	7.55188432426981	5.20462758997597	2.18165870772831e-06	1.39141849525205e-05	4.06235448000416	OFCC1	no
MRPL4	-0.334361521145336	9.29232489562009	-5.20433608171521	2.18406597138765e-06	1.39222830332362e-05	4.06127711643969	MRPL4	no
PPP2R1A	-0.265816718745031	10.6008772594719	-5.20346742795394	2.19125476488338e-06	1.39595275276982e-05	4.05806686825985	PPP2R1A	no
AFF1	0.304491924525628	11.9019115802261	5.20335464002331	2.19218987729683e-06	1.39595275276982e-05	4.05765005836491	AFF1	no
RRP15	0.466832976668972	8.65601973138408	5.20180199864402	2.20510257399042e-06	1.40344515876593e-05	4.05191261363421	RRP15	no
ZFP36L1	0.456086904073354	12.7568787838826	5.20126539939187	2.20958260732783e-06	1.40556556814373e-05	4.04992988974722	ZFP36L1	no
C2CD5	-0.456007060419942	10.7172669044124	-5.19655121930182	2.24932730633488e-06	1.43010477414196e-05	4.03251463603898	C2CD5	no
JPT2	-0.408027884170698	9.06884224234879	-5.1963972701197	2.25063700681125e-06	1.43019451331064e-05	4.031946020344	JPT2	no
SFXN3	-0.393494351717303	9.85920308539166	-5.1960322432464	2.25374541514053e-06	1.43142657685028e-05	4.03059781040103	SFXN3	no
POLR2C	-0.29177039556517	10.6400083560154	-5.19570201727786	2.25656110755501e-06	1.43247154540279e-05	4.02937816899622	POLR2C	no
CCT4	-0.362594197960908	12.7089035654221	-5.19446187097604	2.26716618428855e-06	1.43845759095425e-05	4.02479814968959	CCT4	no
ATP5PF	0.278449726849219	12.1759499951493	5.19299256654297	2.27979428125648e-06	1.44572032167347e-05	4.01937239270628	ATP5PF	no
BCKDK	-0.472558822674682	9.77188842853256	-5.19227698088163	2.28596945544576e-06	1.44823119730674e-05	4.01673014706106	BCKDK	no
C2orf54	0.84145715918588	6.49670451012405	5.19225952103044	2.28612033107004e-06	1.44823119730674e-05	4.01666567973105	C2orf54	up
PQBP1	-0.316488342007998	9.86632667049077	-5.19201369800517	2.28824559762272e-06	1.44882761869138e-05	4.0157580321697	PQBP1	no
ATR	0.327134181511191	10.0950506231887	5.19183624774243	2.28978095252131e-06	1.44905010744097e-05	4.01510284684378	ATR	no
SMARCA4	-0.324984786436586	10.3949209175188	-5.18958033999907	2.30938820050654e-06	1.46070295534882e-05	4.00677433120818	SMARCA4	no
MEA1	-0.426309575029125	11.1001222062681	-5.18823436000599	2.32116525959613e-06	1.46739367831596e-05	4.00180584856476	MEA1	no
GNA15	-0.597254891262049	9.85904558264134	-5.18782766168881	2.32473538141579e-06	1.46889191188166e-05	4.00030468576321	GNA15	down
MARF1	-0.379355028818731	11.3441931564974	-5.18705403296233	2.33154142530354e-06	1.47243217256399e-05	3.99744927916219	MARF1	no
IL37	0.925075883928979	7.3300951608869	5.18424416725005	2.3564264269852e-06	1.4873802496066e-05	3.98707972640989	IL37	up
TSSK3	-0.665832386030454	4.76511541905921	-5.18380279898823	2.36035895078477e-06	1.48909449477602e-05	3.98545110457866	TSSK3	down
SH2B2	-0.448528212082545	10.339338501271	-5.17888221147703	2.40463953126997e-06	1.51624849166477e-05	3.96729825733355	SH2B2	no
NAT10	-0.337003394538261	9.80261521484684	-5.17734647607271	2.41862600334096e-06	1.52428237151854e-05	3.96163411667579	NAT10	no
RCOR1	0.544885970157779	10.735278863541	5.17710410642643	2.42084063518177e-06	1.524892873597e-05	3.96074026494791	RCOR1	up
CHST5	0.948854506584478	6.78386654221173	5.17134919881256	2.47401461602568e-06	1.5575856422602e-05	3.93952135827984	CHST5	up
PLA2G15	-0.492599689377887	8.41526290582961	-5.16936590298442	2.49260425235536e-06	1.56848243930989e-05	3.93221098531868	PLA2G15	no
MAPK11	-1.60536101356878	5.15202557603863	-5.1661791624165	2.52276157022162e-06	1.58664331233003e-05	3.92046714985066	MAPK11	down
MMACHC	-0.646363579505782	7.26396559140033	-5.16536546856051	2.53051910779449e-06	1.59070484644565e-05	3.91746898504108	MMACHC	down
NFYC	0.237712613115287	10.4854091794139	5.16241235100583	2.55887062031859e-06	1.60770110482953e-05	3.90658944968571	NFYC	no
TP53TG1	-0.290897805530806	9.51051846382283	-5.16224419270367	2.56049438338455e-06	1.60789588292681e-05	3.90597001696278	TP53TG1	no
CENPB	0.4105173592519	8.90484957673291	5.16183998471857	2.5644016197251e-06	1.60952366275977e-05	3.90448109872319	CENPB	no
REEP1	0.57815664578917	6.80567679870227	5.16073483613441	2.57511434103582e-06	1.61541898615773e-05	3.900410478371	REEP1	up
HPGD	0.799123116119095	7.85022508743378	5.1585594890951	2.59632953601362e-06	1.62789329873313e-05	3.89239901491211	HPGD	up
LOC100130331	1.20262501669345	5.96208595587341	5.15487756106113	2.63262948643453e-06	1.64980810468368e-05	3.87884220946472	LOC100130331	up
GTF2IRD1	0.77788080777082	6.74834736180726	5.14742027618067	2.70768389169136e-06	1.69597457269245e-05	3.85139679639573	GTF2IRD1	up
VCPKMT	0.460372820597964	9.45651475293671	5.1457390417487	2.72489283279591e-06	1.70588047982553e-05	3.84521152807559	VCPKMT	no
SERPINB9	0.53326974140348	11.5126358232195	5.14500424034953	2.73244786353592e-06	1.70973565448958e-05	3.84250845250237	SERPINB9	up
HLTF	0.471473546571392	9.29832766693024	5.14370397635884	2.74586725478622e-06	1.71725443696109e-05	3.83772562960465	HLTF	no
TTLL5	-0.304385842636826	8.3765789077904	-5.14289941030286	2.75420317160869e-06	1.7215879784126e-05	3.83476640597993	TTLL5	no
MGAT4A	0.862623584819389	8.47698552057455	5.14144781973014	2.76930564873815e-06	1.73014455512538e-05	3.82942788604255	MGAT4A	up
SZRD1	-0.35283788760484	9.98192858898552	-5.13653998194864	2.82097181497128e-06	1.76152418588946e-05	3.81138292861215	SZRD1	no
SRSF3	0.279096347075903	12.8120806730076	5.135596607866	2.8310108454161e-06	1.76689147052767e-05	3.8079151827654	SRSF3	no
MTUS2-AS1	0.857212103140355	6.8190894848163	5.1347204006026	2.84036652197126e-06	1.77182700623885e-05	3.80469457154612	MTUS2-AS1	up
TUBGCP4	-0.303042815793978	8.89072607808872	-5.13314526520641	2.85726136410208e-06	1.78145806598295e-05	3.79890553376481	TUBGCP4	no
CHMP1A	-0.308979063827721	9.9169212585587	-5.13248106927352	2.86441503758712e-06	1.78500894322957e-05	3.79646465934273	CHMP1A	no
MPZ	0.83103109651507	6.5820230566862	5.13173919648804	2.87242611092816e-06	1.78909023774299e-05	3.79373848269256	MPZ	up
ISCU	0.460452274058552	12.7234943020137	5.13152657872799	2.87472610441034e-06	1.78961204434782e-05	3.79295720155443	ISCU	no
MUC16	-0.771509601382755	3.23288538703726	-5.12868956966862	2.90558899966324e-06	1.8079056312597e-05	3.78253366821701	MUC16	down
MOCS2	0.384110941545082	8.9430783873874	5.12824455036354	2.9104596389998e-06	1.81001603260765e-05	3.78089882766735	MOCS2	no
CNTNAP5	0.850933322914888	6.50296509743332	5.1275999339973	2.91752903981472e-06	1.81349100651561e-05	3.77853084395379	CNTNAP5	up
HYPM	-0.893558369244538	3.54186583678219	-5.12734068995872	2.92037687609693e-06	1.8143397252056e-05	3.77757855168433	HYPM	down
CRYBA2	-0.593206395891764	2.80679146338272	-5.12690332769906	2.92518755478729e-06	1.8164064172015e-05	3.77597201544901	CRYBA2	down
HSD3B7	-0.847342405620473	4.58056585763879	-5.12655060705559	2.92907290030735e-06	1.81735802231949e-05	3.77467642961349	HSD3B7	down
TLX2	-1.18955048787737	5.3250124572782	-5.12649464336956	2.92968982599587e-06	1.81735802231949e-05	3.77447087159175	TLX2	down
GSTO1	-0.400949664797768	12.7261491229036	-5.12463602223807	2.9502512815398e-06	1.82918568565175e-05	3.76764457322579	GSTO1	no
CENPE	-1.48427299972166	5.34302222834318	-5.12383819157741	2.9591208697316e-06	1.83375596580481e-05	3.76471463607768	CENPE	down
ZNF585B	0.47921556686137	8.1444107929813	5.12227283750481	2.97659923451706e-06	1.84358926551995e-05	3.75896661317885	ZNF585B	no
CDC42BPB	0.858505679496841	7.57528034643427	5.12214764670139	2.97800145267827e-06	1.84358926551995e-05	3.75850694070572	CDC42BPB	up
ABHD17A	-0.382160363968708	12.6859584298014	-5.12199735357138	2.9796856895686e-06	1.84369935058797e-05	3.75795510431421	ABHD17A	no
WEE1	0.906709192368117	8.35538533990422	5.12175037167483	2.98245548508821e-06	1.84448068125288e-05	3.75704826713842	WEE1	up
EXTL2	0.389968064330268	7.91947495054696	5.12091212356721	2.99187493248004e-06	1.84937158073854e-05	3.75397062858937	EXTL2	no
GPBAR1	-0.739082313066874	9.87666115777976	-5.12022745570328	2.99959024795462e-06	1.85320469685596e-05	3.75145701755476	GPBAR1	down
WDR64	0.687046320125211	6.52764319485659	5.11776043400011	3.02755265875796e-06	1.86953667964372e-05	3.74240103899678	WDR64	up
WDR74	-0.448686783993802	9.23986026983452	-5.11663488758009	3.04039497805127e-06	1.87652012790567e-05	3.73826997176012	WDR74	no
FMO9P	-1.15635549252549	3.23612982975502	-5.11521654680696	3.05665419327805e-06	1.8856043685247e-05	3.73306480811024	FMO9P	down
CSRP1	-0.265739618300511	10.6125046539647	-5.11357525880887	3.07557570196193e-06	1.89632095800061e-05	3.7270422033348	CSRP1	no
ALG6	0.258606170359975	9.99716148080332	5.11139157859177	3.10092845833315e-06	1.91099010078245e-05	3.71903057588613	ALG6	no
UBE3C	0.317276783396515	9.747819434686	5.1101677325251	3.11522700690703e-06	1.91883559826548e-05	3.71454107579508	UBE3C	no
SLC39A6	0.290179406017876	10.4271504494464	5.10677989458947	3.155146410277e-06	1.94244652491852e-05	3.70211563498965	SLC39A6	no
CD3G	-0.814482889686392	11.3447242173599	-5.1048968032437	3.17755177033663e-06	1.95525671780543e-05	3.69521058684727	CD3G	down
H2AFY2	0.985635840137252	6.85172014798673	5.10374154835478	3.19137439627728e-06	1.96277543899687e-05	3.69097494753832	H2AFY2	up
UBE2NL	0.555399778396138	9.58377114426367	5.10268800912031	3.20403142418273e-06	1.96957009545819e-05	3.68711259013583	UBE2NL	up
NPL	0.543609586065477	10.254133054566	5.10180605636418	3.21466491027993e-06	1.97511465044759e-05	3.68387953945712	NPL	up
NKAPD1	0.290175271474338	9.25903579662438	5.10117632509352	3.22227860680142e-06	1.97879919059923e-05	3.68157122246473	NKAPD1	no
TESC	-0.522739237866205	9.96106802848053	-5.09865586564568	3.25292947760808e-06	1.99662005398422e-05	3.6723335280519	TESC	down
ZNF292	-0.414693934110696	11.0172714515002	-5.09820933354129	3.2583894286906e-06	1.99896883296964e-05	3.67069715058537	ZNF292	no
ZNF211	-0.31904477475911	9.3210557521597	-5.09695433386438	3.27378307788806e-06	2.00740636724809e-05	3.66609835661624	ZNF211	no
FAM208A	-0.299911739294297	10.8632333264258	-5.09484209800482	3.29985273254215e-06	2.02237844735019e-05	3.65835939981534	FAM208A	no
ORAI3	-0.387498244895124	10.4342888461487	-5.09424903888171	3.30720894334937e-06	2.02587238526792e-05	3.65618675118828	ORAI3	no
PHF21A	-0.421612342491283	10.0190166495337	-5.09277290991026	3.32558854731623e-06	2.03611196751392e-05	3.65077947344194	PHF21A	no
[truncated: 10,240 more rows]
