# Supplementary material for: Identification of glucocorticoid-related genes in systemic lupus erythematosus using bioinformatics analysis and machine learning
Source: PLoS One. 2025 Mar 25;20(3):e0319737. doi: 10.1371/journal.pone.0319737 (PMC11936220; doi:10.1371/journal.pone.0319737)
Supplement: S4 Table — (CSV) [file pone.0319737.s004.csv]

	logFC	AveExpr	t	P.Value	adj.P.Val	B
KEGG_GLYCOSAMINOGLYCAN_BIOSYNTHESIS_KERATAN_SULFATE	-0.373492838499588	-0.00509262290927861	-6.33505974077947	2.3319345438553e-08	2.27870088036688e-06	8.98886813575735
KEGG_TAURINE_AND_HYPOTAURINE_METABOLISM	-0.284515428092015	-0.110664672139183	-4.28784582377563	5.94489464402722e-05	0.000485011018192079	1.62099317914068
KEGG_LINOLEIC_ACID_METABOLISM	-0.261018429047616	-0.0119928519347849	-4.61565436720261	1.83450323238557e-05	0.00022747840081581	2.71726405053859
KEGG_RENAL_CELL_CARCINOMA	-0.238811048137134	-0.0236214120205631	-6.32283262608151	2.4502160003945e-08	2.27870088036688e-06	8.9421774452128
KEGG_CIRCADIAN_RHYTHM_MAMMAL	-0.194614794420317	0.00880718119147017	-2.73310400664903	0.00802395899322096	0.0257320064265362	-2.85622140769856
KEGG_NITROGEN_METABOLISM	-0.18888120792349	-0.0512750723056799	-3.80386715211332	0.00031154883287674	0.0019982097556922	0.0870113251879303
KEGG_LONG_TERM_POTENTIATION	-0.188252802821999	-0.0476007793683091	-5.03083141928717	3.92439519033412e-06	6.63579550365588e-05	4.16154115443054
KEGG_DRUG_METABOLISM_CYTOCHROME_P450	-0.175360633874775	-0.0182373561238995	-4.70263024497089	1.33419476409149e-05	0.000177257304372155	3.01498163847656
KEGG_RETINOL_METABOLISM	-0.170899070380091	-0.0537521583469188	-5.35711912104691	1.12724000802136e-06	2.99523773559963e-05	5.33356749957974
KEGG_REGULATION_OF_AUTOPHAGY	-0.159017159932098	0.00201278900687559	-3.35201619485371	0.00132469721561067	0.00634675251553836	-1.23852466017649
KEGG_DORSO_VENTRAL_AXIS_FORMATION	-0.155573713236754	-0.102505288971138	-2.86673813079959	0.00554407451769259	0.0198307280825158	-2.528120273978
KEGG_BETA_ALANINE_METABOLISM	-0.147467963463721	0.000926346016956155	-3.06234228708779	0.00316470118265796	0.0130807648883196	-2.02627256509699
KEGG_NICOTINATE_AND_NICOTINAMIDE_METABOLISM	-0.137939414448328	0.00480084346153697	-2.97530668765871	0.00407286122557947	0.0161181316586762	-2.2526747613581
KEGG_OOCYTE_MEIOSIS	-0.127899767682689	-0.0366886119678129	-3.83570815010456	0.000280276023515819	0.00186183358478365	0.184508867741922
KEGG_GLYCOSAMINOGLYCAN_BIOSYNTHESIS_CHONDROITIN_SULFATE	-0.127379152948156	-0.0623968769431593	-2.26103079439631	0.0270233223579571	0.0707934923743666	-3.9127280137391
KEGG_FOCAL_ADHESION	-0.126485917366794	-0.0674061770789125	-3.69013197093423	0.00045281110819388	0.00280742887080206	-0.25701806382554
KEGG_METABOLISM_OF_XENOBIOTICS_BY_CYTOCHROME_P450	-0.126294217077103	-0.0200576942839224	-3.8799107687154	0.000241808265232147	0.00172985912819921	0.320697463394675
KEGG_STEROID_HORMONE_BIOSYNTHESIS	-0.125160509630519	-0.167312460470048	-3.25095982420878	0.00180457030744372	0.00780581574847748	-1.51916201144836
KEGG_GLYCOSPHINGOLIPID_BIOSYNTHESIS_LACTO_AND_NEOLACTO_SERIES	-0.115317447069725	-0.0429924647679847	-2.34387913691768	0.0220715538529543	0.0597204976170874	-3.73935337814515
KEGG_LEUKOCYTE_TRANSENDOTHELIAL_MIGRATION	-0.11063228932014	-0.0365828910564144	-3.34232339938843	0.00136489301409427	0.00634675251553836	-1.26570493101011
KEGG_LONG_TERM_DEPRESSION	-0.108028458795044	-0.0186623298299226	-2.6247528727417	0.0107400349916497	0.0338584153974041	-3.11311806438952
KEGG_JAK_STAT_SIGNALING_PATHWAY	-0.100971379957878	-0.0333528648320278	-3.20828189141487	0.00205276210282474	0.00867758525285003	-1.63583361281857
KEGG_SPHINGOLIPID_METABOLISM	-0.0922772455618353	-0.246642487273862	-2.40599826994484	0.0189060125920311	0.0532805809411786	-3.60591373399883
KEGG_TGF_BETA_SIGNALING_PATHWAY	-0.0918795825292897	-0.113438664847754	-2.86840956835386	0.00551811350195112	0.0198307280825158	-2.52393939289256
KEGG_SMALL_CELL_LUNG_CANCER	-0.0903686138434491	-0.0805596783117932	-2.81347838149821	0.00643271429178146	0.0225751860051198	-2.6603515857091
KEGG_REGULATION_OF_ACTIN_CYTOSKELETON	-0.0888117692233659	-0.0353027055893723	-2.50902325297677	0.0145422366702317	0.0429342225502077	-3.37821147577357
KEGG_WNT_SIGNALING_PATHWAY	-0.0876839481782467	-0.0745384164494884	-3.34805030832909	0.0013410067760472	0.00634675251553836	-1.24965236933626
KEGG_PROSTATE_CANCER	-0.0857002534450535	-0.0273858634187759	-2.52528903680533	0.0139431141318499	0.0418293423955498	-3.34154226257868
KEGG_NEUROACTIVE_LIGAND_RECEPTOR_INTERACTION	-0.0828854415245379	-0.052437002299347	-2.90749261233943	0.00494215269561368	0.019150841695503	-2.42564321078372
KEGG_MELANOMA	-0.0828206353599242	-0.0355965916010651	-2.00180578045175	0.0493740405550499	0.114794644290491	-4.42032472707232
KEGG_CALCIUM_SIGNALING_PATHWAY	-0.075773981597827	-0.00896763006520272	-2.46726089977977	0.0161881547132646	0.0463230273333419	-3.47146557176177
KEGG_OLFACTORY_TRANSDUCTION	-0.0753648097072212	-0.409682791277968	-4.14419318025162	9.82233879897678e-05	0.000730782006643872	1.15449910729419
KEGG_MELANOGENESIS	-0.0650203054525463	-0.0300628397503161	-2.14368326481307	0.0357070000032252	0.0856128008160053	-4.1491460579651
KEGG_MAPK_SIGNALING_PATHWAY	-0.0572876860765272	-0.115916065179928	-2.17145386536728	0.0334571084378409	0.0829736289258454	-4.09417764668529
KEGG_TASTE_TRANSDUCTION	-0.0534096279150414	-0.300287538002173	-2.34236318339015	0.0221543781482744	0.0597204976170874	-3.74257315055919
KEGG_NEUROTROPHIN_SIGNALING_PATHWAY	0.0708092886360365	-0.0290078461848871	2.23251109364869	0.0289420219413617	0.0737426860423737	-3.97118063894303
KEGG_RIG_I_LIKE_RECEPTOR_SIGNALING_PATHWAY	0.0820709299232602	-0.133113724099568	2.01763657981817	0.0476540173225702	0.112198066101241	-4.39087428327192
KEGG_VIBRIO_CHOLERAE_INFECTION	0.0921055442582128	-0.102419220084446	2.97865202979409	0.0040338905650181	0.0161181316586762	-2.24406360960165
KEGG_EPITHELIAL_CELL_SIGNALING_IN_HELICOBACTER_PYLORI_INFECTION	0.0980946455791579	-0.043376653433984	2.61000972542608	0.0111681961893177	0.0345601321504115	-3.14742815104661
KEGG_TRYPTOPHAN_METABOLISM	0.105172069693709	-0.000771986336825964	2.48008823233017	0.0156656211919241	0.0455282115890293	-3.44295991296202
KEGG_VALINE_LEUCINE_AND_ISOLEUCINE_DEGRADATION	0.10606387577885	-0.0551763701684063	2.29970478259829	0.0246011893011346	0.0653688744287291	-3.83245433881679
KEGG_PROXIMAL_TUBULE_BICARBONATE_RECLAMATION	0.109530206397403	-0.13003534289626	2.2461335004481	0.0280110806288928	0.0723619582913063	-3.94333991187965
KEGG_GLYCOSPHINGOLIPID_BIOSYNTHESIS_GANGLIO_SERIES	0.112566665365084	-0.246213305423033	2.14134722964603	0.0359021422776796	0.0856128008160053	-4.15374200238821
KEGG_FATTY_ACID_METABOLISM	0.121884321942039	0.00232079385147955	2.76944129417943	0.00726450092157353	0.0241342579188921	-2.76822149500877
KEGG_ALANINE_ASPARTATE_AND_GLUTAMATE_METABOLISM	0.124947761881699	-0.0391386502965567	2.60443017369077	0.0113342368880382	0.0345601321504115	-3.16037207683655
KEGG_PURINE_METABOLISM	0.127663144962816	-0.0447226987837166	4.23733239261839	7.099712081383e-05	0.000550227686307182	1.45593998326218
KEGG_CARDIAC_MUSCLE_CONTRACTION	0.127939808988922	-0.0016424473763051	2.89277594221225	0.0051521729543701	0.0195572279492416	-2.46277670250194
KEGG_SNARE_INTERACTIONS_IN_VESICULAR_TRANSPORT	0.131000935141491	0.0036524989316185	2.87918217521924	0.0053534653512297	0.0198307280825158	-2.49694798789616
KEGG_ALZHEIMERS_DISEASE	0.1328476058055	-0.154857086228989	3.27411337508163	0.00168200823600163	0.00744889361657864	-1.45540313667961
KEGG_PYRIMIDINE_METABOLISM	0.135899071060948	-0.0116437348397487	3.37329128110285	0.00124035188026669	0.00634675251553836	-1.17867239960234
KEGG_GLYCEROLIPID_METABOLISM	0.138327466629314	-0.0810773400894378	3.37738281058749	0.00122472342904954	0.00634675251553836	-1.16713154751229
KEGG_NON_HOMOLOGOUS_END_JOINING	0.139630460191621	-0.00063670850056478	2.17909545999028	0.0328601837965336	0.0825945160291251	-4.07894482206481
KEGG_MISMATCH_REPAIR	0.142697993448618	-0.000972866673313256	2.1575607144217	0.0345667035832571	0.0845974587695502	-4.12175391347276
KEGG_LYSOSOME	0.15335944953181	-0.0784970233649028	2.77187572923176	0.00721605659405444	0.0241342579188921	-2.76229316781536
KEGG_HUNTINGTONS_DISEASE	0.153661558169532	-0.107963370485765	3.31267943400252	0.00149508171733476	0.00678256583961621	-1.3484875630576
KEGG_BIOSYNTHESIS_OF_UNSATURATED_FATTY_ACIDS	0.170246917969896	-0.067386903375309	2.75903589881554	0.00747494609267699	0.0243919293550512	-2.79351444979932
KEGG_GLYCOLYSIS_GLUCONEOGENESIS	0.171897004676402	-0.0832403786774348	4.41250601372268	3.81960037605513e-05	0.000355222834973127	2.03287546999775
KEGG_DRUG_METABOLISM_OTHER_ENZYMES	0.178520464108735	-0.0581790156435824	3.60154067337418	0.000603273142735418	0.00350652514214962	-0.520287805930178
KEGG_DNA_REPLICATION	0.178726027711671	-0.00851594833305165	2.3727295611777	0.0205469536474293	0.0570407966928634	-3.6777432684674
KEGG_STEROID_BIOSYNTHESIS	0.183786240356471	-0.136520979081599	2.76935477039461	0.00726622819063417	0.0241342579188921	-2.76843212200564
KEGG_NUCLEOTIDE_EXCISION_REPAIR	0.196512569689834	-0.143550706331565	4.57905104875883	2.09595391214778e-05	0.000243654642287179	2.5927937730341
KEGG_GLYCOSPHINGOLIPID_BIOSYNTHESIS_GLOBO_SERIES	0.204778229079535	-0.0209435772798889	3.35785183698692	0.00130103828864927	0.00634675251553836	-1.22213389101757
KEGG_RIBOFLAVIN_METABOLISM	0.207418856899808	-0.000203583700639619	3.67486078740425	0.000475898922257357	0.00285539353354414	-0.302698102662645
KEGG_FRUCTOSE_AND_MANNOSE_METABOLISM	0.217512132132171	-0.00657937126657342	4.28534825298815	5.99744807441819e-05	0.000485011018192079	1.61280689781356
KEGG_AMINOACYL_TRNA_BIOSYNTHESIS	0.217958392658111	0.00417880158384506	3.52272514397964	0.000776116709873926	0.00424581494225148	-0.750933005417048
KEGG_PYRUVATE_METABOLISM	0.22865260200098	-0.0963820312874285	5.11539503445459	2.84817107550526e-06	5.29759820043978e-05	4.46242983481437
KEGG_PARKINSONS_DISEASE	0.23223113383311	-0.141229422214478	4.37753182496775	4.32696001211211e-05	0.000383245029644215	1.91667770490456
KEGG_PENTOSE_PHOSPHATE_PATHWAY	0.233642369778635	-0.0473289363582671	3.84414313201885	0.000272509427918949	0.00186183358478365	0.210422109762184
KEGG_OXIDATIVE_PHOSPHORYLATION	0.237419748666101	-0.138771065723881	4.52058767600714	2.59044433699139e-05	0.000253590866673894	2.39502623137409
KEGG_PROTEASOME	0.246612939068843	-0.30109705961743	4.7979090006044	9.38545392153206e-06	0.000145474535783747	3.3441748446871
KEGG_GALACTOSE_METABOLISM	0.250356504308285	-0.0831674426755696	5.6679910310296	3.35174425575223e-07	1.55856107892479e-05	6.47533396533572
KEGG_OTHER_GLYCAN_DEGRADATION	0.25235360129412	-0.371943301993862	4.71825469812707	1.25967094310268e-05	0.000177257304372155	3.06874944296975
KEGG_BASE_EXCISION_REPAIR	0.254151080215028	-0.00479111460157532	4.56162274587327	2.23285597000351e-05	0.000244300712012149	2.53370335186975
KEGG_AMINO_SUGAR_AND_NUCLEOTIDE_SUGAR_METABOLISM	0.264270289381118	-0.0292515992587979	5.26309526041842	1.61949907336114e-06	3.76533534556465e-05	4.99285310296303
KEGG_GLYCOSAMINOGLYCAN_DEGRADATION	0.274088545469871	0.000236729923454249	3.53659412567483	0.000742631510851469	0.00418574124298101	-0.71059502913994
KEGG_HOMOLOGOUS_RECOMBINATION	0.289733079419667	-0.0477188690909406	5.79701633201361	2.01379466158549e-07	1.248552690183e-05	6.95540197352724
KEGG_GLYOXYLATE_AND_DICARBOXYLATE_METABOLISM	0.313656494035664	-0.000586729746529186	5.57629163971864	4.80418464962664e-07	1.65607807430785e-05	6.13625131418444
KEGG_TERPENOID_BACKBONE_BIOSYNTHESIS	0.315378561414084	-0.00247939604088402	5.18059340766489	2.2215095542373e-06	4.59111974542375e-05	4.69582510152712
KEGG_CITRATE_CYCLE_TCA_CYCLE	0.316714307464012	-0.0237933675058452	5.54916593527457	5.34218733647695e-07	1.65607807430785e-05	6.03630002817325
KEGG_VALINE_LEUCINE_AND_ISOLEUCINE_BIOSYNTHESIS	0.372198181526563	-0.00426069064353261	4.54348514383716	2.38455970659081e-05	0.000246404503014384	2.47232911806748
