# Supplementary material for: Identification of glucocorticoid-related genes in systemic lupus erythematosus using bioinformatics analysis and machine learning
Source: PLoS One. 2025 Mar 25;20(3):e0319737. doi: 10.1371/journal.pone.0319737 (PMC11936220; doi:10.1371/journal.pone.0319737)
Supplement: S5 Table — (CSV) [file pone.0319737.s005.csv]

	ONTOLOGY	ID	Description	GeneRatio	BgRatio	pvalue	p.adjust	qvalue	geneID	Count
GO:0007611	BP	GO:0007611	learning or memory	64/2342	255/18723	2.59159837340838e-08	0.000158450324550189	0.000138991512763323	CREB1/EP300/UBA6/PRNP/NPTN/ATP8A1/EIF4EBP2/ATAD1/HIF1A/NF1/CLN3/PICALM/DKK1/CPEB3/ATXN1/GPI/EHMT2/RCAN1/EGFR/ITGB1/MUSK/DBH/GRPR/OPRL1/NTRK2/TNR/CTNS/DRD3/PTCHD1/CDK5/BHLHB9/AAAS/GABRA5/PLCB1/APOE/NRXN1/ELAVL4/NLGN3/BRINP1/ARC/PTPRZ1/NEUROG1/NGF/MDK/TREM2/UCN/HRH1/GALR2/EPHB2/MAPT/RELN/LHX8/KCNK10/PAK5/ITGA3/CALB1/CNTNAP2/ADCY8/GRIN2A/SLC2A4/PRKAR1B/CNR1/NFATC4/PRKAR2B	64
GO:0007200	BP	GO:0007200	phospholipase C-activating G protein-coupled receptor signaling pathway	34/2342	104/18723	6.37646543243425e-08	0.000164176504082172	0.000144014477265063	F2R/NMUR2/GRPR/OPRL1/OPRM1/P2RY6/GNA15/LPAR6/DRD3/S1PR1/CHRM2/ADRA1B/GPR17/PTGER3/ANO1/F2RL3/GRP/GNA14/CALCA/F2RL1/CXCR2/NPR3/BICD1/CASR/LHCGR/FPR2/P2RY2/HTR2B/HRH1/GALR2/GPR20/NMUR1/NMBR/EDN1	34
GO:0001503	BP	GO:0001503	ossification	89/2342	408/18723	8.05576565663256e-08	0.000164176504082172	0.000144014477265063	SUCO/NIPBL/UFL1/LIMD1/PHB/GTPBP4/PTPN11/ACVR1/HNRNPU/REST/TMEM38B/ASF1A/TOB1/RHOA/IFT80/PSMC2/EXT2/HIF1A/SND1/ERCC2/SUN1/NF1/PRKACA/DKK1/MAPK14/EIF2AK3/TOB2/ATP2B1/EGFR/CHSY1/BMPR1A/AXIN2/COL13A1/OSR2/EXT1/IL6ST/MAPK11/MMP14/KLF10/PENK/CTNNBIP1/S1PR1/NPPC/HGF/RRAS2/FGFR2/CSF1/FSTL3/FGFR3/AMELX/ZHX3/TRPM4/CITED1/NOCT/LEP/COMP/CALCA/CASR/MYOC/STC1/MDK/DLX5/NAB2/SHOX2/CYP24A1/KREMEN2/LRP4/ASGR2/RYR1…	89
GO:0050890	BP	GO:0050890	cognition	68/2342	296/18723	3.71560949773785e-07	0.000533396182570739	0.000467891388219947	NIPBL/CREB1/EP300/UBA6/NSUN5/PRNP/NPTN/ATP8A1/EIF4EBP2/ATAD1/HIF1A/NF1/CLN3/PICALM/DKK1/CPEB3/ATXN1/GPI/EHMT2/RCAN1/EGFR/HRH3/ITGB1/MUSK/DBH/GRPR/OPRL1/NTRK2/TNR/CTNS/DRD3/PTCHD1/CDK5/BHLHB9/AAAS/GABRA5/PLCB1/APOE/NRXN1/ELAVL4/NLGN3/BRINP1/LHCGR/ARC/PTPRZ1/NEUROG1/NGF/MDK/TREM2/UCN/HRH1/GALR2/EPHB2/MAPT/RELN/LHX8/KCNK10/PAK5/ITGA3/CALB1/CNTNAP2/ADCY8/GRIN2A/SLC2A4/PRKAR1B/CNR1/NFATC4/PRKAR2B	68
GO:0035150	BP	GO:0035150	regulation of tube size	40/2342	142/18723	4.36208850646663e-07	0.000533396182570739	0.000467891388219947	GCLC/RHOA/KCNMB4/EXT2/F2R/ATP2B1/EGFR/DBH/MKKS/PER2/ADCYAP1/EXT1/NOS1/APOE/WNT9B/ADRA1B/TRPM4/CPS1/LEP/COMP/NPR1/CALCA/F2RL1/NPR3/KNG1/FGB/CASR/HTR1B/ADRB3/P2RY2/UCN/HTR2B/HRH1/EDN2/NPPB/SCNN1B/EDNRA/KCNMA1/EDN1/ASIC2	40
GO:0140694	BP	GO:0140694	non-membrane-bounded organelle assembly	79/2342	367/18723	7.45640161699216e-07	0.000703433692662716	0.000617047098826944	PRKAR1A/STAG2/FLII/AUP1/LIMD1/SMC3/MSN/YTHDF3/NIP7/DYNC1H1/HNRNPU/MDM1/VPS4B/PRKDC/CENPC/PRRC2C/SMC1A/RHOA/ASAP1/YTHDF2/LZTS2/TPR/CNOT2/CENPX/MTERF4/TMOD3/RRP7A/BRIX1/CENPK/LSM4/MRTO4/EIF2S1/EFL1/MRPS11/POGZ/TOGARAM1/AKAP13/ITGB1/LDB3/KIF2A/SPAG5/CLASP2/PAN2/CENPE/POLDIP2/AAAS/CSRP3/RPL10L/PLEC/HAUS2/DHX37/CENPJ/CDC20/KLHL41/KIFC1/PLK4/NOCT/CENPN/BICD1/CASQ1/CENPF/AURKA/PRC1/MPV17L2/SAC3D1/TNNT1/…	79
GO:0035296	BP	GO:0035296	regulation of tube diameter	39/2342	141/18723	1.00444663611451e-06	0.000703433692662716	0.000617047098826944	GCLC/RHOA/KCNMB4/EXT2/F2R/ATP2B1/EGFR/DBH/MKKS/PER2/ADCYAP1/EXT1/NOS1/APOE/ADRA1B/TRPM4/CPS1/LEP/COMP/NPR1/CALCA/F2RL1/NPR3/KNG1/FGB/CASR/HTR1B/ADRB3/P2RY2/UCN/HTR2B/HRH1/EDN2/NPPB/SCNN1B/EDNRA/KCNMA1/EDN1/ASIC2	39
GO:0097746	BP	GO:0097746	blood vessel diameter maintenance	39/2342	141/18723	1.00444663611451e-06	0.000703433692662716	0.000617047098826944	GCLC/RHOA/KCNMB4/EXT2/F2R/ATP2B1/EGFR/DBH/MKKS/PER2/ADCYAP1/EXT1/NOS1/APOE/ADRA1B/TRPM4/CPS1/LEP/COMP/NPR1/CALCA/F2RL1/NPR3/KNG1/FGB/CASR/HTR1B/ADRB3/P2RY2/UCN/HTR2B/HRH1/EDN2/NPPB/SCNN1B/EDNRA/KCNMA1/EDN1/ASIC2	39
GO:0003018	BP	GO:0003018	vascular process in circulatory system	61/2342	263/18723	1.03547648576455e-06	0.000703433692662716	0.000617047098826944	ATP2B4/ATP8A1/GCLC/RHOA/KCNMB4/EXT2/F2R/SLC4A4/ATP2B1/EGFR/DBH/MKKS/PER2/ADCYAP1/EXT1/NOS1/CTNNBIP1/PTP4A3/APOE/SLC1A2/ADRA1B/PLEC/SLC15A2/TRPM4/CPS1/LEP/SH3GL2/ATP1B2/SLC16A2/TJP1/SLC5A6/COMP/SLC28A2/NPR1/SLC2A10/CALCA/F2RL1/CXCR2/NPR3/KNG1/FGB/CASR/SLC5A5/HTR1B/ADRB3/P2RY2/UCN/HTR2B/HRH1/EDN2/NPPB/AZU1/SCNN1B/EDNRA/SLC1A3/KCNMA1/SLC2A4/AKAP12/TEK/EDN1/ASIC2	61
GO:0009314	BP	GO:0009314	response to radiation	90/2342	456/18723	6.21864460719577e-06	0.0037861580507052	0.00332119127254842	TANK/FMR1/NIPBL/POLK/CREB1/EP300/BRCC3/MTA1/IMPACT/YY1/RUVBL2/PRKDC/HMGCS1/POLG/NPTN/MYC/HUS1/GRB2/CREBBP/SMC1A/CRY1/DCT/GTF2H5/HIF1A/ERCC2/NF1/EIF2S1/MAPK14/ATM/EGFR/CABP4/ITGB1/MGMT/MAP4K3/DBH/MAPK10/RFWD3/GRM6/PER3/SPRTN/PER2/OPRM1/EXT1/AANAT/CTNS/NR2F6/PENK/DRD3/NMT2/CDK5/HMGA2/TSPYL5/CRYAB/NABP2/SLC1A2/BEST1/RGR/XRCC4/ANGPT2/RRH/CAMKMT/PLEKHB1/ROM1/NPHP4/CACNA1F/PDE6C/AGRP/OPN1SW/CNGB1/CRY2/…	90
GO:0009416	BP	GO:0009416	response to light stimulus	68/2342	320/18723	6.81186433721903e-06	0.0037861580507052	0.00332119127254842	FMR1/POLK/CREB1/EP300/MTA1/IMPACT/YY1/RUVBL2/HMGCS1/POLG/NPTN/MYC/HUS1/CREBBP/CRY1/DCT/HIF1A/ERCC2/NF1/EIF2S1/EGFR/CABP4/ITGB1/MAP4K3/DBH/MAPK10/GRM6/PER3/SPRTN/PER2/EXT1/AANAT/CTNS/NR2F6/DRD3/NMT2/CDK5/SLC1A2/BEST1/RGR/RRH/CAMKMT/PLEKHB1/ROM1/NPHP4/CACNA1F/PDE6C/AGRP/OPN1SW/CNGB1/CRY2/HRH1/RHO/AURKB/GUCY2D/NMU/GNAT2/AIPL1/MMP1/SLC1A3/ELANE/MMP3/IVL/GRIN2A/GRK1/ASIC2/NFATC4/DTL	68
GO:0140014	BP	GO:0140014	mitotic nuclear division	62/2342	287/18723	9.93375220448811e-06	0.00506124674818669	0.00443969012998832	NIPBL/NAA50/RB1/RAD21/CDC14A/STAG2/SMC3/NSL1/SPAST/HNRNPU/CDC27/SMC5/CDKN1B/VPS4B/CENPC/SMC1A/RHOA/TACC3/TPR/ANAPC15/PPP2R2D/MAD2L2/CENPK/RANBP1/POGZ/ATM/NCAPD2/TOGARAM1/MAD2L1/CHMP7/NDE1/CDCA5/KIF2A/SPAG5/CLASP2/RIOK2/FGF8/CENPE/DRD3/POLDIP2/SLF1/AAAS/CDC20/KIFC1/KIF18A/TGFA/CDCA8/UBE2DNL/CENPF/AURKA/PRC1/NEUROG1/RAD21L1/AURKB/PLK1/TUBG2/ARHGEF10/TEX14/CAV2/ESPL1/EDN1/MYBL2	62
GO:0001666	BP	GO:0001666	response to hypoxia	64/2342	307/18723	2.3538449220576e-05	0.0100230617836404	0.00879215945933373	CREB1/EP300/UBQLN1/ITPR2/ADSL/LIMD1/CDKN1B/REST/ERO1A/MYC/CREBBP/TM9SF4/RHOA/IRAK1/HIF1A/ERCC2/NF1/APAF1/HK2/ABAT/ETS1/EGLN1/NOS1/SLC9A1/POSTN/MMP14/PENK/PGF/MT3/MALAT1/ATP1B1/HIF3A/NPPC/CRYAB/CLDN3/LOXL2/P2RX2/ANGPT2/LMNA/ITGA2/LEP/DPP4/CASR/F7/ENDOG/STC1/SIRT4/TREM2/MB/RYR1/EDNRA/ALDH3A1/THBS1/PTGIS/PLEKHN1/APOLD1/BMP2/ACVRL1/PLAT/KCNMA1/SLC2A4/DDIT4/TEK/EDN1	64
GO:0006706	BP	GO:0006706	steroid catabolic process	12/2342	26/18723	2.52485553166946e-05	0.0100230617836404	0.00879215945933373	SCARF1/SRD5A1/MT3/APOE/CYP24A1/CYP27B1/HSD17B6/FGF23/SPP1/CYP39A1/CYP27A1/CEL	12
GO:0050926	BP	GO:0050926	regulation of positive chemotaxis	12/2342	26/18723	2.52485553166946e-05	0.0100230617836404	0.00879215945933373	PGF/S1PR1/ANGPT2/ITGA2/F2RL1/CASR/F7/CDH13/SCG2/AZU1/F3/CCR4	12
GO:0042311	BP	GO:0042311	vasodilation	17/2342	47/18723	2.83127057795591e-05	0.0100230617836404	0.00879215945933373	EXT2/EGFR/MKKS/ADCYAP1/EXT1/NOS1/APOE/CPS1/CALCA/F2RL1/NPR3/KNG1/CASR/ADRB3/UCN/NPPB/KCNMA1	17
GO:0036293	BP	GO:0036293	response to decreased oxygen levels	66/2342	322/18723	3.09341778142859e-05	0.0100230617836404	0.00879215945933373	CREB1/EP300/UBQLN1/ITPR2/ADSL/CPEB4/LIMD1/BNIP2/CDKN1B/REST/ERO1A/MYC/CREBBP/TM9SF4/RHOA/IRAK1/HIF1A/ERCC2/NF1/APAF1/HK2/ABAT/ETS1/EGLN1/NOS1/SLC9A1/POSTN/MMP14/PENK/PGF/MT3/MALAT1/ATP1B1/HIF3A/NPPC/CRYAB/CLDN3/LOXL2/P2RX2/ANGPT2/LMNA/ITGA2/LEP/DPP4/CASR/F7/ENDOG/STC1/SIRT4/TREM2/MB/RYR1/EDNRA/ALDH3A1/THBS1/PTGIS/PLEKHN1/APOLD1/BMP2/ACVRL1/PLAT/KCNMA1/SLC2A4/DDIT4/TEK/EDN1	66
GO:0006936	BP	GO:0006936	muscle contraction	70/2342	347/18723	3.11068059323382e-05	0.0100230617836404	0.00879215945933373	CHUK/SETD3/ATP2B4/TMEM38B/RHOA/TMOD3/PIK3CG/PRKACA/F2R/ATP2B1/NMUR2/MYL3/ABAT/MKKS/MYL6B/NOS1/SLC9A1/CLCN1/ATP1B1/CSRP3/CRYAB/CHRM2/ADRA1B/AKAP9/ORMDL3/SULF1/PTGER3/KLHL41/P2RX2/SMTN/SCN3B/CHRND/TRPM4/ITGA2/CACNA1G/SMPX/COMP/CALCA/KCNJ5/PPP1R12B/CASQ1/PGAM2/STC1/NKX2-5/MYH1/NEUROG1/UCN/NPY2R/HTR2B/MYH13/TNNT1/BMP10/GALR2/EDN2/NMU/MB/RYR1/NMUR1/SCNN1B/EDNRA/TCAP/SCN1B/KCNE4/KCNMA1/TPM2/CHRNE/TACR3…	70
GO:0001505	BP	GO:0001505	regulation of neurotransmitter levels	48/2342	213/18723	3.11478858176592e-05	0.0100230617836404	0.00879215945933373	STXBP3/FMR1/RAP1A/VAMP2/PREPL/LIN7C/SNAP23/KCNMB4/CLN3/GCHFR/MCTP1/HRH3/ITGB1/GAD2/ABAT/DBH/AGTPBP1/PER2/DRD4/NOS1/DRD3/CDK5/MOXD1/PCLO/STX1A/SLC1A2/NRXN1/HNMT/GRM4/CADPS2/CHRNB4/BAIAP3/SYNGR3/CADPS/WNT7A/SLC6A3/LIN7B/HTR1B/PPFIA3/SYT9/STX19/SYP/GFAP/SLC1A3/SLC1A6/DAGLA/SYN3/CNR1	48
GO:0048511	BP	GO:0048511	rhythmic process	62/2342	298/18723	3.33518017464701e-05	0.0101956457938959	0.00894354894201396	CREB1/EP300/CUL4A/NCOA2/HNRNPR/HNRNPU/MTA1/SGPL1/PRKDC/CREBBP/CRY1/HNRNPD/THRAP3/KDM5B/CDK5R1/CREM/EGFR/PHLPP1/ATG7/NRIP1/MAPK10/PTPRN/NCOA1/PER3/ETS1/OPRL1/NTRK2/PER2/GFPT1/HEBP1/OPRM1/SRD5A1/DRD4/AANAT/NR2F6/KLF10/DRD3/CDK5/NR1H3/TYMS/NOCT/SLIT3/KLF9/LEP/MMP7/TIMP4/AGRP/F7/LHCGR/CRY2/EGR3/MDK/NPY2R/NMU/ID4/MAGEL2/DDC/GABRB1/NHLH2/CAVIN3/DTL/PTX3	62
GO:0000070	BP	GO:0000070	mitotic sister chromatid segregation	40/2342	168/18723	3.76019389816363e-05	0.0104677726319757	0.0091822566947155	NIPBL/NAA50/RB1/RAD21/SMC3/NSL1/HNRNPU/CDC27/SMC5/VPS4B/CENPC/SMC1A/TACC3/TPR/ANAPC15/MAD2L2/CENPK/POGZ/ATM/NCAPD2/MAD2L1/CHMP7/CDCA5/SPAG5/RIOK2/CENPE/SLF1/CDC20/KIFC1/KIF18A/CDCA8/UBE2DNL/CENPF/PRC1/RAD21L1/AURKB/PLK1/TUBG2/TEX14/ESPL1	40
GO:0007613	BP	GO:0007613	memory	31/2342	118/18723	3.76661756466249e-05	0.0104677726319757	0.0091822566947155	CREB1/PRNP/EIF4EBP2/ATAD1/CPEB3/ATXN1/EHMT2/RCAN1/MUSK/DBH/CTNS/PTCHD1/PLCB1/APOE/BRINP1/ARC/NGF/MDK/TREM2/HRH1/MAPT/RELN/KCNK10/PAK5/ITGA3/CALB1/ADCY8/GRIN2A/SLC2A4/CNR1/NFATC4	31
GO:0055074	BP	GO:0055074	calcium ion homeostasis	87/2342	460/18723	4.62903649968022e-05	0.0123051865908891	0.0107940233253413	MICU2/BCAP31/ATP2C1/ITPR2/ATP13A3/PRNP/CALR/ATP2B4/ERO1A/NPTN/TMEM38B/CD55/ATP13A1/GRINA/PLCG2/STOML2/PIK3CG/CLN3/ATP13A2/PRKACA/F2R/ATP2B1/NMUR2/GOT1/OPRL1/P2RY6/DRD4/ADCYAP1/NOS1/GNA15/LPAR6/DRD3/CDK5/HAP1/ATP1B1/CSRP3/S1PR1/APOE/ADRA1B/GPR17/PTGER3/P2RX2/GTF2I/KCTD17/TRPM4/F2RL3/ACKR4/ATP13A5/ACKR2/CCR10/CALCA/IL13/F2RL1/CXCR2/CASQ1/KNG1/CASR/CCL21/CNGB1/STC1/HTR1B/FPR2/CXCR6/NPY2R/HTR2B/CCR8/…	87
GO:0006874	BP	GO:0006874	cellular calcium ion homeostasis	85/2342	448/18723	5.01118262877462e-05	0.0123383796515645	0.010823140045232	MICU2/BCAP31/ATP2C1/ITPR2/ATP13A3/PRNP/CALR/ATP2B4/ERO1A/NPTN/TMEM38B/CD55/ATP13A1/GRINA/PLCG2/STOML2/PIK3CG/CLN3/ATP13A2/PRKACA/F2R/ATP2B1/NMUR2/GOT1/OPRL1/P2RY6/DRD4/ADCYAP1/NOS1/GNA15/LPAR6/DRD3/CDK5/HAP1/ATP1B1/CSRP3/S1PR1/APOE/ADRA1B/GPR17/PTGER3/P2RX2/GTF2I/KCTD17/TRPM4/F2RL3/ACKR4/ATP13A5/ACKR2/CCR10/CALCA/IL13/F2RL1/CXCR2/CASQ1/KNG1/CASR/CCL21/CNGB1/STC1/HTR1B/FPR2/CXCR6/NPY2R/HTR2B/CCR8/…	85
GO:0043062	BP	GO:0043062	extracellular structure organization	62/2342	302/18723	5.04513397594231e-05	0.0123383796515645	0.010823140045232	RB1/ERO1A/TMEM38B/ERCC2/NF1/POMT1/ITGB1/FBLN1/ETS1/COL13A1/CLASP2/MMP28/EXT1/MPZL3/ADAMTSL2/POSTN/TNR/CYP1B1/MMP14/FOXF1/SERAC1/COL15A1/HAS1/NTNG1/LOXL2/SULF1/TLL1/SPINT1/ADAMTSL3/HAS3/ADAMTS18/MMP7/COMP/SLC2A10/DPP4/LAMB2/RXFP1/ECM2/HAPLN2/COL5A3/ELF3/SERPINH1/NID1/ADAMTS6/GFAP/MMP1/IHH/BMP2/TEX14/MMP25/ELANE/C6orf15/MMP3/LAMB3/LAMB4/COL19A1/AEBP1/CAV2/MMP21/COL5A2/MMP13/PTX3	62
GO:0070482	BP	GO:0070482	response to oxygen levels	69/2342	347/18723	5.66575883690404e-05	0.0129016110343665	0.011317202661725	CREB1/EP300/UBQLN1/ITPR2/ADSL/CPEB4/LIMD1/BNIP2/CDKN1B/REST/ERO1A/POLG/MYC/CREBBP/TM9SF4/RHOA/IRAK1/HIF1A/ERCC2/NF1/APAF1/HK2/ATG7/ABAT/ETS1/EGLN1/NOS1/SLC9A1/POSTN/MMP14/PENK/PGF/MT3/MALAT1/ATP1B1/HIF3A/NPPC/CRYAB/CLDN3/LOXL2/P2RX2/ANGPT2/LMNA/ITGA2/POU4F2/LEP/DPP4/CASR/F7/ENDOG/STC1/SIRT4/TREM2/MB/RYR1/EDNRA/ALDH3A1/THBS1/PTGIS/PLEKHN1/APOLD1/BMP2/ACVRL1/PLAT/KCNMA1/SLC2A4/DDIT4/TEK/EDN1	69
GO:0007163	BP	GO:0007163	establishment or maintenance of cell polarity	48/2342	218/18723	5.79691432393538e-05	0.0129016110343665	0.011317202661725	KRIT1/MSN/GOLPH3/DOCK2/NCKAP1L/RIPOR2/LIN7C/CKAP5/PARD6A/RHOA/ARFGEF1/MAD2L1/ITGB1/CTNNA1/NDE1/SPAG5/DLG3/CLASP2/CDX2/SLC9A1/CDC42BPB/WEE1/CD3G/FOXF1/MTCL1/FRMD4B/RND3/PATJ/FAT1/LMNA/DST/KANK1/FSCN2/WNT7A/LIN7B/CCL21/PTK7/ANKFN1/KIF26B/LAMA1/PLK1/SHTN1/SFRP5/WNT5A/PKHD1/KIAA1614/TEK/DLG2	48
GO:0045229	BP	GO:0045229	external encapsulating structure organization	62/2342	304/18723	6.1737011715632e-05	0.0129016110343665	0.011317202661725	RB1/ERO1A/TMEM38B/ERCC2/NF1/POMT1/ITGB1/FBLN1/ETS1/COL13A1/CLASP2/MMP28/EXT1/MPZL3/ADAMTSL2/POSTN/TNR/CYP1B1/MMP14/FOXF1/SERAC1/COL15A1/HAS1/NTNG1/LOXL2/SULF1/TLL1/SPINT1/ADAMTSL3/HAS3/ADAMTS18/MMP7/COMP/SLC2A10/DPP4/LAMB2/RXFP1/ECM2/HAPLN2/COL5A3/ELF3/SERPINH1/NID1/TGM1/ADAMTS6/GFAP/MMP1/IHH/BMP2/MMP25/ELANE/C6orf15/MMP3/LAMB3/LAMB4/COL19A1/AEBP1/CAV2/MMP21/COL5A2/MMP13/PTX3	62
GO:0007064	BP	GO:0007064	mitotic sister chromatid cohesion	12/2342	28/18723	6.24909696137327e-05	0.0129016110343665	0.011317202661725	NIPBL/NAA50/RB1/RAD21/SMC3/SMC5/SMC1A/POGZ/CDCA5/SLF1/CDC20/RAD21L1	12
GO:0001704	BP	GO:0001704	formation of primary germ layer	31/2342	121/18723	6.33052553207386e-05	0.0129016110343665	0.011317202661725	PRKAR1A/CDC73/CTR9/ACVR1/EXT2/ITGA5/PRKACA/DKK1/GPI/ITGB1/BMPR1A/TLX2/MMP14/FOXF1/HMGA2/HAND1/FGFR2/ITGA2/LHX1/DUSP4/FZD7/EYA1/ITGA3/SOX2/LAMB3/SIX2/SNAI1/WNT5A/EPHA2/COL5A2/TBXT	31
GO:0072503	BP	GO:0072503	cellular divalent inorganic cation homeostasis	90/2342	486/18723	7.67749157905593e-05	0.0151263693343126	0.0132687450300988	MICU2/BCAP31/ATP2C1/ITPR2/ATP13A3/PRNP/CALR/ATP2B4/ERO1A/NPTN/SLC30A5/TMEM38B/CD55/ATP13A1/GRINA/PLCG2/STOML2/PIK3CG/CLN3/ATP13A2/PRKACA/F2R/ATP2B1/NMUR2/GOT1/OPRL1/P2RY6/DRD4/ADCYAP1/NOS1/GNA15/LPAR6/MT3/DRD3/CDK5/HAP1/ATP1B1/CSRP3/S1PR1/APOE/SLC30A10/ADRA1B/MT4/GPR17/PTGER3/P2RX2/GTF2I/KCTD17/TRPM4/F2RL3/ACKR4/TRPM7/ATP13A5/ACKR2/CCR10/CALCA/IL13/F2RL1/CXCR2/CASQ1/KNG1/CASR/CCL21/CNGB1/STC1/HTR…	90
GO:0007188	BP	GO:0007188	adenylate cyclase-modulating G protein-coupled receptor signaling pathway	50/2342	233/18723	8.22982348427323e-05	0.0151263693343126	0.0132687450300988	ARRDC3/ATP2B4/HRH3/AKAP13/GRM6/OPRL1/OPRM1/DRD4/ADCYAP1/HTR1E/GNA15/DRD3/ADGRG4/S1PR1/HTR1F/CHRM2/ADRA1B/PTGER3/GRM4/MC4R/GNA14/CALCA/NPR3/PALM/CASR/GRM3/RXFP1/LHCGR/HTR1B/FPR2/ADRB3/SCTR/NPY2R/RAMP3/GPR101/ADGRD2/GALR2/GPR26/IAPP/GCGR/GNAT2/RGS1/EDNRA/ADCY8/AKAP12/EDN1/ADGRL4/PTH2R/CNR1/ADGRG6	50
GO:0030198	BP	GO:0030198	extracellular matrix organization	61/2342	301/18723	8.51337235579919e-05	0.0151263693343126	0.0132687450300988	RB1/ERO1A/TMEM38B/ERCC2/NF1/POMT1/ITGB1/FBLN1/ETS1/COL13A1/CLASP2/MMP28/EXT1/MPZL3/ADAMTSL2/POSTN/TNR/CYP1B1/MMP14/FOXF1/SERAC1/COL15A1/HAS1/NTNG1/LOXL2/SULF1/TLL1/SPINT1/ADAMTSL3/HAS3/ADAMTS18/MMP7/COMP/SLC2A10/DPP4/LAMB2/RXFP1/ECM2/HAPLN2/COL5A3/ELF3/SERPINH1/NID1/ADAMTS6/GFAP/MMP1/IHH/BMP2/MMP25/ELANE/C6orf15/MMP3/LAMB3/LAMB4/COL19A1/AEBP1/CAV2/MMP21/COL5A2/MMP13/PTX3	61
GO:0008277	BP	GO:0008277	regulation of G protein-coupled receptor signaling pathway	33/2342	134/18723	8.65518686912263e-05	0.0151263693343126	0.0132687450300988	ARRDC3/GRK6/PHB/ATP2B4/RGS3/CRY1/OPRL1/RGS20/FGF8/OPRM1/ADCYAP1/DRD3/NMT2/PLCB1/GAS2L2/KLK14/PHF24/CAMKMT/GRP/BICD1/HTR1B/RGS11/HTR2B/RAMP3/GUCY2D/RGS1/SYP/AIPL1/GRK1/PDE6H/RGS12/EDN1/RGS6	33
GO:0007584	BP	GO:0007584	response to nutrient	40/2342	174/18723	8.65919081944621e-05	0.0151263693343126	0.0132687450300988	ACSL4/ADSL/GNPAT/AGL/HMGCS1/GCLC/NNT/APAF1/DCPS/ATP2B1/EGFR/MGMT/NCOA1/POSTN/PENK/SERPINC1/USF2/AMELX/ACSL1/ITGA2/TYMS/CD3E/LEP/SST/CASR/F7/HLCS/STC1/CYP24A1/GCGR/TSHB/CYP27B1/SLC34A1/FGF23/ALDH3A1/TNC/SPP1/NR1H4/CNR1/ASCL1	40
GO:0060560	BP	GO:0060560	developmental growth involved in morphogenesis	50/2342	234/18723	9.21711252362734e-05	0.0156537294359604	0.0137313416104916	GOLGA4/IMPACT/GDI1/RNF6/SPART/DIP2B/LZTS2/SEMA4A/KDM5B/CDK5R1/WASF1/ITGB1/FLRT3/ALCAM/CPNE6/EXT1/POSTN/SLC23A2/TNR/SYT3/MT3/CDK5/S1PR1/APOE/FGFR2/CSF1/NLGN3/CDKL5/SLIT3/POU4F2/LHX1/SH3GL2/DRAXIN/PLXNA1/NRP1/LAMB2/AURKA/PTK7/L1CAM/NGF/BCL11A/KIF26B/MAPT/SHTN1/SYT17/MAG/SEMA4G/TNC/SPP1/WNT5A	50
GO:0050927	BP	GO:0050927	positive regulation of positive chemotaxis	11/2342	25/18723	9.48190861591769e-05	0.0156682133183029	0.0137440467704411	PGF/S1PR1/ITGA2/F2RL1/CASR/F7/CDH13/SCG2/AZU1/F3/CCR4	11
GO:0044772	BP	GO:0044772	mitotic cell cycle phase transition	80/2342	424/18723	9.97263984712727e-05	0.0160454526382463	0.0140749584546021	RB1/ARPP19/RBL1/CUL4A/EIF4E/CDC73/RAD21/CDC14A/TMEM14B/RBL2/ACVR1/SPAST/BRCC3/FOXN3/PSME3/CDC27/SMC5/CDKN1B/PHF8/VPS4B/PRKDC/CCNY/CCNI/HUS1/CCNG2/RINT1/NBN/TAF2/TACC3/TPR/ANAPC15/PPP2R2D/TMOD3/ERCC2/MAD2L2/ZPR1/RPS6KB1/ATM/TPRA1/EGFR/MAD2L1/CHMP7/ITGB1/FOXO4/CDCA5/CUL2/CCNJ/RFWD3/CDKN2C/CLASP2/RIOK2/CENPE/WEE1/CDK5/PIDD1/HMGA2/PLCB1/CKS2/NABP2/FOXM1/PHOX2B/CDK18/ZNF324/TFDP3/UBE2DNL/CENPF/CDKN3/A…	80
GO:0033555	BP	GO:0033555	multicellular organismal response to stress	21/2342	71/18723	0.000106642293145248	0.0167182302638473	0.0146651142665327	EIF4E/NMUR2/DBH/DRD4/ADCYAP1/EXT1/NOS1/RET/PENK/GABRA5/APOE/P2RX2/CALCA/BRINP1/DPP4/MDK/UCN/NPY2R/RELN/THBS1/ASIC4	21
GO:0042596	BP	GO:0042596	fear response	14/2342	38/18723	0.000113331050851068	0.0173226511225858	0.0151953080022682	EIF4E/DBH/DRD4/ADCYAP1/EXT1/PENK/GABRA5/APOE/BRINP1/DPP4/MDK/UCN/NPY2R/ASIC4	14
GO:0001707	BP	GO:0001707	mesoderm formation	21/2342	72/18723	0.000133006711588216	0.0198342203573257	0.0173984389099348	PRKAR1A/ACVR1/EXT2/PRKACA/DKK1/GPI/ITGB1/BMPR1A/TLX2/FOXF1/HMGA2/HAND1/FGFR2/ITGA2/EYA1/ITGA3/SIX2/SNAI1/WNT5A/EPHA2/TBXT	21
GO:0051216	BP	GO:0051216	cartilage development	42/2342	190/18723	0.000148770620073203	0.0212616736166161	0.0186505908917685	PTPN11/MEX3C/IFT80/HIF1A/MAPK14/EIF2AK3/CHSY1/MKKS/BMPR1A/AXIN2/OSR2/EXT1/MAF/HMGA2/HAND1/NPPC/FGFR3/LOXL2/SULF1/AMELX/TYMS/LEP/DLX2/COMP/WNT7A/HOXA3/EVC/STC1/MDK/SHOX2/BMP10/SERPINH1/IHH/BMP2/ACVRL1/SIX2/SNAI1/WNT5A/CHI3L1/EDN1/MMP13/CYTL1	42
GO:1903311	BP	GO:1903311	regulation of mRNA metabolic process	58/2342	288/18723	0.000149711661440915	0.0212616736166161	0.0186505908917685	U2AF2/FMR1/QKI/CDC73/CTR9/SRSF10/ZC3H14/YTHDF3/HNRNPR/HNRNPU/RBM3/REST/PUF60/NUDT21/RBM39/LARP1/PAPOLA/CNOT8/TOB1/NCL/YTHDF2/HNRNPD/CNOT2/ZC3H12D/PAIP1/FAM172A/TNRC6B/FUS/SMU1/CPEB3/TIRAP/RBM25/MAPK14/THRAP3/DCPS/LARP4B/BARD1/ZC3H3/EXOSC2/ZC3HAV1/AXIN2/PABPC4/TNRC6C/PAN2/DHX34/KHDRBS2/RBFOX2/TRAF2/PKP1/ELAVL4/NOCT/PNLDC1/SRPK3/SCGB1A1/DAZL/PLEKHN1/NOVA1/MEX3D	58
GO:0007568	BP	GO:0007568	aging	66/2342	339/18723	0.000154997488763325	0.0212616736166161	0.0186505908917685	CREB1/RBL1/SMC5/CDKN1B/PRKDC/PRNP/CALR/MORC3/ERO1A/POLG/NEK4/MAP3K5/GRB2/EIF2B5/GCLC/IRAK1/BAZ2B/ERCC2/APAF1/PICALM/DKK1/DNAJA3/EIF2S1/NUDT1/IDE/MAPK14/ATM/TPRA1/ATP2B1/ATG7/FOXO4/ABAT/MAPK10/BMPR1A/CTNNA1/YPEL3/PRMT6/MAPK11/PENK/HMGA2/COQ7/CRYAB/SLC30A10/SLC1A2/ENO3/LOXL2/BCL2A1/FOXM1/ELAVL4/LMNA/TYMS/LEP/MMP7/COMP/CALCA/SLC6A3/ENDOG/MPO/NPY2R/AURKB/ALDH3A1/TP63/DDC/TACR3/EDN1/CNR1	66
GO:0006939	BP	GO:0006939	smooth muscle contraction	28/2342	110/18723	0.000157987557735316	0.0212616736166161	0.0186505908917685	SETD3/ATP2B4/RHOA/F2R/ATP2B1/NMUR2/ABAT/MKKS/CHRM2/ORMDL3/SULF1/PTGER3/P2RX2/SMTN/ITGA2/COMP/CALCA/NEUROG1/NPY2R/HTR2B/EDN2/NMU/NMUR1/SCNN1B/EDNRA/KCNMA1/TACR3/EDN1	28
GO:0007193	BP	GO:0007193	adenylate cyclase-inhibiting G protein-coupled receptor signaling pathway	22/2342	78/18723	0.000159966795283667	0.0212616736166161	0.0186505908917685	HRH3/GRM6/OPRL1/OPRM1/DRD4/HTR1E/DRD3/S1PR1/HTR1F/CHRM2/GRM4/NPR3/PALM/CASR/GRM3/HTR1B/FPR2/NPY2R/RGS1/EDNRA/AKAP12/EDN1	22
GO:0061448	BP	GO:0061448	connective tissue development	52/2342	252/18723	0.00017154786710012	0.0223158225414922	0.0195752829311335	ARRDC3/PTPN11/MEX3C/ATF2/SPART/IFT80/HIF1A/MAPK14/EIF2AK3/CHSY1/MKKS/BMPR1A/AMER1/AXIN2/OSR2/EXT1/MAF/SERPINB7/HMGA2/HAND1/NPPC/CSF1/FGFR3/LOXL2/SULF1/AMELX/TRPM4/TYMS/POU4F2/LEP/DLX2/COMP/WNT7A/CASR/HOXA3/RXFP1/EVC/STC1/MDK/SHOX2/BMP10/SERPINH1/IHH/BMP2/ACVRL1/SIX2/SNAI1/WNT5A/CHI3L1/EDN1/MMP13/CYTL1	52
GO:0002209	BP	GO:0002209	behavioral defense response	13/2342	35/18723	0.000180206863643077	0.022953849256537	0.0201349554881903	EP300/EIF4E/DRD4/ADCYAP1/PENK/GABRA5/APOE/BRINP1/DPP4/MDK/UCN/NPY2R/ASIC4	13
GO:0006446	BP	GO:0006446	regulation of translational initiation	22/2342	79/18723	0.000195843710184943	0.0237771404624661	0.0208571407565492	FMR1/YTHDF3/IMPACT/UHMK1/LARP1/PPP1R15B/EIF2B5/MIF4GD/EIF4EBP2/YTHDF2/TPR/EIF3B/PAIP1/EIF1B/RPS6KB1/EIF2S1/RPS6KB2/EIF2AK3/PAIP2B/EIF4G3/DAZL/KLHL25	22
GO:0002062	BP	GO:0002062	chondrocyte differentiation	27/2342	106/18723	0.000202812088275381	0.0237771404624661	0.0208571407565492	PTPN11/MEX3C/IFT80/MAPK14/EIF2AK3/CHSY1/BMPR1A/AXIN2/OSR2/EXT1/MAF/HMGA2/NPPC/FGFR3/LOXL2/SULF1/AMELX/COMP/WNT7A/MDK/SHOX2/SERPINH1/IHH/BMP2/ACVRL1/SIX2/CYTL1	27
GO:0007218	BP	GO:0007218	neuropeptide signaling pathway	27/2342	106/18723	0.000202812088275381	0.0237771404624661	0.0208571407565492	CRCP/PDYN/GAL/NMUR2/GRPR/OPRL1/OPRM1/NPB/ADCYAP1/NPY6R/PENK/NPFF/GRP/CALCA/AGRP/UCN/NPY2R/GALR2/NPPB/GLRA2/NMU/NMUR1/NMB/QRFPR/NPFFR2/MCHR2/POMC	27
GO:0048332	BP	GO:0048332	mesoderm morphogenesis	21/2342	74/18723	0.000203512735495742	0.0237771404624661	0.0208571407565492	PRKAR1A/ACVR1/EXT2/PRKACA/DKK1/GPI/ITGB1/BMPR1A/TLX2/FOXF1/HMGA2/HAND1/FGFR2/ITGA2/EYA1/ITGA3/SIX2/SNAI1/WNT5A/EPHA2/TBXT	21
GO:0060350	BP	GO:0060350	endochondral bone morphogenesis	17/2342	54/18723	0.000206115218271296	0.0237771404624661	0.0208571407565492	IFT80/EXT2/AXIN2/COL13A1/EXT1/MMP14/NPPC/FGFR3/COMP/STC1/DLX5/NAB2/SHOX2/SERPINH1/IHH/TEK/MMP13	17
GO:0060348	BP	GO:0060348	bone development	44/2342	205/18723	0.000212123859921612	0.0240171348066802	0.021067662111123	EP300/PTPN11/FOXN3/ABI1/TMEM38B/RHOA/IFT80/EXT2/ACP5/MAPK14/CDX1/CHSY1/AKAP13/AMER1/AXIN2/COL13A1/FGF8/OSR2/SRD5A1/EXT1/MAPK11/MMP14/TRIM45/NPPC/FGFR2/FGFR3/SULF1/LEP/COMP/MYOC/STC1/NEUROG1/DLX5/NAB2/SHOX2/SERPINH1/RYR1/IHH/BMP2/PLS3/LRRC17/TEK/TNFSF11/MMP13	44
GO:0033674	BP	GO:0033674	positive regulation of kinase activity	85/2342	467/18723	0.000217912543066124	0.0242239506964779	0.021249079558314	PHB/RAP1A/CCNT2/CDKN1B/LCP2/ABI1/NCKAP1L/PRNP/CCNY/CAB39/PDCD10/ATP2B4/MAP3K5/NEDD9/FGFR1/NBN/FGD2/RHOA/IRAK1/AMBRA1/ERBB4/PIK3CG/GCN1/DKK1/ZNF16/TIRAP/CDK5R1/EGFR/AKAP13/MUSK/BMPR1A/CKS1B/ERN2/EFNA5/NTRK2/DLG3/MAP3K12/CDK5R2/DRD4/ADCYAP1/CENPE/BCL10/RET/SDC4/MT3/CDK5/HMGA2/CKS2/ERBB3/TRAF2/FGFR2/CSF1/FGFR3/TELO2/IL18/ACSL1/LEP/TGFA/SOCS1/LTK/ADAM9/CALCA/CCL21/FPR2/TPD52L1/TREM2/UCN/HTR2B/NAB2/EP…	85
GO:0031667	BP	GO:0031667	response to nutrient levels	86/2342	474/18723	0.000223812864633521	0.024435568828024	0.0214347094982667	ACSL4/ADSL/CPEB4/STK26/RRAGC/GNPAT/BNIP2/AGL/IMPACT/HMGCS1/ACADM/TBC1D5/MAP3K5/LARP1/GCLC/NNT/APAF1/GCN1/WDR24/RPS6KB1/EIF2S1/PSPH/EHMT2/DCPS/EIF2AK3/SIRT5/MAP1LC3B/ATP2B1/EGFR/CHSY1/NMUR2/MGMT/ATG7/WIPI1/FOXO4/MKKS/NCOA1/GABARAPL1/OPRM1/SRD5A1/ADCYAP1/POSTN/BCL10/KLF10/PENK/MT3/SERPINC1/USF2/APOE/WNT9B/PLEC/AMELX/MC4R/MAP1LC3C/ACSL1/ITGA2/TYMS/CD3E/CPS1/LEP/MMP7/ACACB/SST/CASR/F7/HLCS/MPO/STC1/S…	86
GO:0006413	BP	GO:0006413	translational initiation	29/2342	118/18723	0.000234428938094579	0.0247175854821673	0.0216820925282169	FMR1/EIF4E/EIF3A/YTHDF3/IMPACT/EIF1AX/EIF3I/EIF3M/EIF3G/UHMK1/LARP1/PPP1R15B/EIF2B5/MIF4GD/EIF4EBP2/YTHDF2/TPR/EIF3B/PAIP1/EIF1B/RPS6KB1/EIF2S1/EIF2S2/RPS6KB2/EIF2AK3/PAIP2B/EIF4G3/DAZL/KLHL25	29
GO:0009581	BP	GO:0009581	detection of external stimulus	32/2342	135/18723	0.000234481510952846	0.0247175854821673	0.0216820925282169	CABP4/MKKS/GRM6/PDZD7/GRIK2/NR2F6/FOXF1/NMT2/CSRP3/BEST1/PHF24/ANO1/RGR/RRH/ITGA2/CAMKMT/PLEKHB1/ROM1/CACNA1F/CALCA/PDE6C/WHRN/OPN1SW/CNGB1/RHO/TMC1/GUCY2D/GNAT2/AIPL1/TCAP/GRK1/ASIC2	32
GO:0019932	BP	GO:0019932	second-messenger-mediated signaling	61/2342	312/18723	0.000239726379339904	0.024842153953969	0.0217913631175167	BCAP31/ITPR2/PPP3R1/PRNP/ATP2B4/TMEM38B/PLCG2/EIF4EBP2/PRKACA/EIF2AK3/RCAN1/MCTP1/EGFR/GAL/NMUR2/OPRL1/ADCYAP1/NOS1/SLC9A1/ATP1B1/CAMKK2/APOE/PCLO/NPPC/CLEC7A/P2RX2/TRPM4/CD3E/ACKR4/ACKR2/NPR1/CCR10/CXCR2/CASQ1/NR5A2/FPR2/CXCR6/CDH13/SCTR/TREM2/UCN/NPY2R/HTR2B/CCR8/HRH1/EDN2/MAPT/NPPB/NMUR1/HPCA/AZU1/THBS1/PDZD3/GRIN2A/POMC/EDN1/TNFSF11/TMEM100/NFATC4/ADGRG6/CCR4	61
GO:1902850	BP	GO:1902850	microtubule cytoskeleton organization involved in mitosis	34/2342	147/18723	0.000250542478483858	0.0255302785575051	0.022394981190794	STAG2/SMC3/SPAST/DYNC1H1/HNRNPU/VPS4B/CKAP5/SMC1A/RHOA/TACC3/TPR/TOGARAM1/MAD2L1/INTS13/ITGB1/NDE1/KIF2A/CLASP2/CENPE/POLDIP2/AAAS/CDC20/KIFC1/AURKA/PRC1/ANKFN1/AURKB/PLK1/TUBG2/ARHGEF10/PKHD1/ESPL1/MYBL2/SPC25	34
GO:0090307	BP	GO:0090307	mitotic spindle assembly	19/2342	65/18723	0.000264805374086019	0.0264322365035998	0.0231861723715787	STAG2/SMC3/HNRNPU/VPS4B/SMC1A/RHOA/TPR/TOGARAM1/KIF2A/CLASP2/POLDIP2/AAAS/CDC20/KIFC1/PRC1/AURKB/PLK1/ARHGEF10/MYBL2	19
GO:0051048	BP	GO:0051048	negative regulation of secretion	38/2342	171/18723	0.000268040344001175	0.0264322365035998	0.0231861723715787	STXBP3/FMR1/RAP1A/PSMD9/PTPN11/VPS4B/REST/NCKAP1L/RAB33B/CRY1/VAMP8/F2R/STK39/HRH3/ABAT/INHA/RAB11FIP1/OPRM1/DRD4/FOXF1/DRD3/NR1H3/ERBB3/APOE/PTGER3/LEP/CRY2/HTR1B/NEUROG1/SIRT4/UCN/NPY2R/NMU/ATP9A/NMB/FGF23/EDN1/CNR1	38
GO:0006402	BP	GO:0006402	mRNA catabolic process	48/2342	232/18723	0.000280121150723639	0.0271850907226084	0.0238465708093056	FMR1/MAGOHB/TTC37/ZC3H14/YTHDF3/HNRNPR/HNRNPU/LARP1/CNOT8/TOB1/YTHDF2/HNRNPD/EXOSC10/CNOT2/ZC3H12D/PAIP1/TNRC6B/SND1/FUS/LSM4/CPEB3/MRTO4/TIRAP/RNH1/MAPK14/THRAP3/ATM/DCPS/LARP4B/SMG7/EXOSC2/ZC3HAV1/LSM7/AXIN2/PABPC4/TNRC6C/PAN2/DHX34/TRAF2/PKP1/ELAVL4/SMG9/NOCT/PNLDC1/SCGB1A1/DAZL/PLEKHN1/MEX3D	48
GO:0051480	BP	GO:0051480	regulation of cytosolic calcium ion concentration	67/2342	353/18723	0.000296272294257971	0.0271907562977827	0.0238515406120901	BCAP31/ITPR2/PRNP/ATP2B4/ERO1A/NPTN/TMEM38B/CD55/PLCG2/PIK3CG/CLN3/PRKACA/F2R/ATP2B1/NMUR2/GOT1/OPRL1/P2RY6/ADCYAP1/NOS1/GNA15/LPAR6/DRD3/CDK5/HAP1/S1PR1/ADRA1B/GPR17/PTGER3/P2RX2/GTF2I/TRPM4/F2RL3/ACKR4/ACKR2/CCR10/CALCA/IL13/F2RL1/CXCR2/CASQ1/KNG1/CCL21/CNGB1/HTR1B/FPR2/CXCR6/NPY2R/HTR2B/CCR8/RAMP3/GALR2/EDN2/GPR20/IAPP/NMU/RYR1/NMB/EDNRA/CALB1/ADCY8/GRIN2A/WNT5A/CAV2/EDN1/CNR1/CCR4	67
GO:0000819	BP	GO:0000819	sister chromatid segregation	43/2342	202/18723	0.000300132649953937	0.0271907562977827	0.0238515406120901	NIPBL/NAA50/RB1/RAD21/STAG2/SMC3/NSL1/TOP2B/HNRNPU/CDC27/SMC5/VPS4B/CENPC/SMC1A/TACC3/TPR/ANAPC15/MAD2L2/CENPK/POGZ/ATM/NCAPD2/MAD2L1/CHMP7/CDCA5/SPAG5/AXIN2/RIOK2/CENPE/SLF1/CDC20/KIFC1/KIF18A/CDCA8/UBE2DNL/CENPF/PRC1/RAD21L1/AURKB/PLK1/TUBG2/TEX14/ESPL1	43
GO:0019722	BP	GO:0019722	calcium-mediated signaling	43/2342	202/18723	0.000300132649953937	0.0271907562977827	0.0238515406120901	BCAP31/PPP3R1/PRNP/ATP2B4/TMEM38B/PLCG2/PRKACA/EIF2AK3/RCAN1/MCTP1/EGFR/NMUR2/SLC9A1/ATP1B1/CAMKK2/CLEC7A/P2RX2/TRPM4/CD3E/ACKR4/ACKR2/CCR10/CXCR2/CASQ1/NR5A2/FPR2/CXCR6/CDH13/TREM2/HTR2B/CCR8/EDN2/MAPT/NMUR1/HPCA/AZU1/GRIN2A/POMC/EDN1/TNFSF11/TMEM100/NFATC4/CCR4	43
GO:0061013	BP	GO:0061013	regulation of mRNA catabolic process	37/2342	166/18723	0.000301011533883634	0.0271907562977827	0.0238515406120901	FMR1/ZC3H14/YTHDF3/HNRNPR/HNRNPU/LARP1/CNOT8/TOB1/YTHDF2/HNRNPD/CNOT2/ZC3H12D/PAIP1/TNRC6B/FUS/CPEB3/TIRAP/MAPK14/THRAP3/DCPS/LARP4B/EXOSC2/ZC3HAV1/AXIN2/PABPC4/TNRC6C/PAN2/DHX34/TRAF2/PKP1/ELAVL4/NOCT/PNLDC1/SCGB1A1/DAZL/PLEKHN1/MEX3D	37
GO:0001763	BP	GO:0001763	morphogenesis of a branching structure	42/2342	196/18723	0.000302416000694999	0.0271907562977827	0.0238515406120901	ACVR1/PPP3R1/MYC/GRB2/CTSZ/KDM5B/COL13A1/FGF8/EXT1/MMP14/FOXF1/CTNNBIP1/WNT9B/HGF/FGFR2/CSF1/SULF1/SPINT1/CITED1/LHX1/DLX2/PLXNA1/NRP1/CASR/BCL11A/MDK/LAMA1/SOX10/SHOX2/EDNRA/EYA1/GRHL2/IHH/BMP2/TP63/TNC/SIX2/WNT5A/EPHA2/PKHD1/EDN1/NFATC4	42
GO:0000280	BP	GO:0000280	nuclear division	80/2342	439/18723	0.00031642033903901	0.0280375935200653	0.0245943802807591	PRKAR1A/NIPBL/NAA50/RB1/RAD21/CDC14A/STAG2/SMC3/NSL1/TOP2B/SPAST/HNRNPU/ZSCAN21/CDC27/SMC5/CDKN1B/VPS4B/CENPC/CALR/TERF1/SMC1A/RHOA/TACC3/TPR/CENPX/ANAPC15/PPP2R2D/MAD2L2/SUN1/CENPK/RANBP1/POGZ/EHMT2/ATM/NCAPD2/MSH3/TOGARAM1/MAD2L1/CHMP7/NDE1/CDCA5/KIF2A/SPAG5/CLASP2/RIOK2/FGF8/CENPE/DRD3/POLDIP2/SLF1/AAAS/PLCB1/CKS2/ZCWPW1/CDC20/KIFC1/SYCP1/KIF18A/TGFA/CDCA8/UBE2DNL/CENPF/AURKA/PRC1/NEUROG1/DMC1…	80
GO:0009584	BP	GO:0009584	detection of visible light	16/2342	51/18723	0.000328508470589333	0.0286928684169026	0.0251691828218444	GRM6/NMT2/BEST1/RGR/RRH/CAMKMT/ROM1/CACNA1F/PDE6C/OPN1SW/CNGB1/RHO/GUCY2D/GNAT2/AIPL1/GRK1	16
GO:0048880	BP	GO:0048880	sensory system development	71/2342	381/18723	0.000347179049055107	0.0295303110735547	0.025903781643469	NIPBL/ACTL6A/TOPORS/ZDHHC16/MDM1/CDKN1B/YY1/ATP2B4/RAB18/MTERF4/HIF1A/NF1/CRYBB3/KDM5B/SHROOM2/ATP2B1/CABP4/RAX/AGTPBP1/GRM6/NTRK2/OSR2/CRYBA2/CYP1B1/MAF/RET/CTNS/BFSP2/CEP290/WNT9B/CRYAB/RBP4/FAT1/NECTIN3/CRYGC/PHOX2B/SMG9/ISL1/ROM1/NPHP4/POU4F2/FSCN2/ADAMTS18/LHX1/DLX2/WNT7A/PDE6C/NRP1/SLC6A3/BFSP1/LAMB2/MAB21L2/DCX/LAMA1/CRYGN/FOXN4/RHO/EPHB2/HPCA/DLX1/GRHL2/SOX2/CALB1/IHH/FBN2/ACVRL1/RHOJ/CRY…	71
GO:0006401	BP	GO:0006401	RNA catabolic process	55/2342	278/18723	0.000348557676530351	0.0295303110735547	0.025903781643469	FMR1/MAGOHB/TTC37/ZC3H14/MRPL44/YTHDF3/HNRNPR/HNRNPU/LARP1/CNOT8/TOB1/YTHDF2/HNRNPD/EXOSC10/CNOT2/ZC3H12D/PAIP1/TNRC6B/ELAC2/SND1/FUS/ZPR1/LSM4/CPEB3/MRTO4/TIRAP/RNH1/MAPK14/THRAP3/ATM/DCPS/LARP4B/SMG7/ZCCHC17/EXOSC2/ZC3HAV1/ERN2/LSM7/AXIN2/PABPC4/POP1/TNRC6C/PAN2/DHX34/TRAF2/PKP1/ELAVL4/SMG9/NOCT/PNLDC1/ISG20/SCGB1A1/DAZL/PLEKHN1/MEX3D	55
GO:0051047	BP	GO:0051047	positive regulation of secretion	60/2342	310/18723	0.000353674022592678	0.0295303110735547	0.025903781643469	ACSL4/CREB1/STAM/PSMD9/PTPN11/GOLPH3/VPS4B/PARD6A/HIF1A/ATP13A2/VAMP8/EGFR/GAL/ABAT/CD2AP/OPRL1/SNX5/INHA/CLASP2/CDK5R2/ADCYAP1/SDC4/DRD3/CDK5/STX1A/RBP4/TCF7L2/ABCG1/ANO1/CADPS2/ISL1/TRPM4/BAIAP3/CACNA1G/GRP/LEP/CADPS/ADAM9/NPR1/IL13/F2RL1/FGB/CASR/PLA2G3/P2RY2/TREM2/UCN/NPY2R/NPPB/SYT9/NMU/RPH3AL/NMB/BMP2/ADCY8/SPP1/GCK/EDN1/TNFSF11/CNR1	60
GO:0009582	BP	GO:0009582	detection of abiotic stimulus	32/2342	138/18723	0.000357416260949141	0.0295303110735547	0.025903781643469	CABP4/MKKS/GRM6/PDZD7/GRIK2/NR2F6/NMT2/CSRP3/BEST1/PHF24/ANO1/RGR/RRH/ITGA2/CAMKMT/PLEKHB1/ROM1/CACNA1F/CALCA/PDE6C/WHRN/OPN1SW/CNGB1/RHO/TMC1/GUCY2D/GNAT2/AIPL1/TCAP/NPFFR2/GRK1/ASIC2	32
GO:0060349	BP	GO:0060349	bone morphogenesis	24/2342	93/18723	0.000362727286743224	0.0295695284153076	0.0259381828204453	FOXN3/IFT80/EXT2/ACP5/CDX1/CHSY1/AXIN2/COL13A1/OSR2/EXT1/MMP14/NPPC/FGFR2/FGFR3/COMP/STC1/NEUROG1/DLX5/NAB2/SHOX2/SERPINH1/IHH/TEK/MMP13	24
GO:0072595	BP	GO:0072595	maintenance of protein localization in organelle	14/2342	42/18723	0.000381450558345461	0.03018348972391	0.0264767453718509	TOPORS/RANGAP1/HNRNPU/MORC3/GPAA1/KDELR1/SUN1/HK2/BARD1/SP100/CDK5/KDELR3/PDIA2/ANKRD13C	14
GO:0008217	BP	GO:0008217	regulation of blood pressure	40/2342	186/18723	0.000384720944704435	0.03018348972391	0.0264767453718509	RHOA/EXT2/CTSZ/F2R/STK39/ATP2B1/ABAT/MKKS/OPRL1/SNX5/EXT1/NOS1/POSTN/DRD3/ADRA1B/GNB3/P2RX2/CYP11B1/LEP/CYP11B2/NPR1/CALCA/F2RL1/NPR3/SLC2A5/ADRB3/UCN/EDN2/NPPB/GCGR/NMU/BRS3/EDNRA/CORO2B/ACVRL1/TACR3/POMC/EDN1/ASIC2/CNR1	40
GO:0010721	BP	GO:0010721	negative regulation of cell development	39/2342	180/18723	0.000386145787294692	0.03018348972391	0.0264767453718509	GDI1/RNF6/REST/SPART/AP1AR/DIP2B/NF1/SEMA4A/CDK5R1/BMPR1A/CTNNA1/FBLN1/EFNA5/ADCYAP1/POSTN/TNR/TLX2/MT3/DRD3/CDK5/NPPC/TMEM98/KANK1/DLX2/DRAXIN/WNT7A/BRINP1/NRP1/BCL11A/TREM2/SOX10/EPHB2/LRP4/DLX1/MAG/SEMA4G/SPP1/WNT5A/NFATC4	39
GO:0042060	BP	GO:0042060	wound healing	77/2342	422/18723	0.000390005837126087	0.03018348972391	0.0264767453718509	STXBP3/RAP2B/ELK3/PDCD10/MAP3K5/TMEFF2/VAV1/PLCG2/RHOA/F8/BLOC1S4/HIF1A/NF1/PIK3CG/ITGA5/MAPK14/F2R/MYL12A/ARFGEF1/EGFR/ITGB1/ABAT/FBLN1/ETS1/PABPC4/CLASP2/OPRM1/EXT1/SERPINB2/POSTN/IL6ST/EPB41L4B/SDC4/ODAM/SERPINC1/TLN1/ERBB3/APOE/PF4V1/CLEC7A/PLEC/CLDN3/FGFR2/ITGA2/DST/F2RL3/KANK1/ADAMTS18/TGFA/COMP/WNT7A/APOH/F2RL1/KNG1/FGB/PROCR/F7/PTK7/SERPINA10/EVPL/FZD7/FZD6/EPHB2/GP5/DYSF/CD151/GP1BA/THBS…	77
GO:0046887	BP	GO:0046887	positive regulation of hormone secretion	31/2342	133/18723	0.00039846353151947	0.0304525753963755	0.0267127854354171	ACSL4/CREB1/PSMD9/PTPN11/HIF1A/VAMP8/EGFR/GAL/ABAT/INHA/ADCYAP1/RBP4/TCF7L2/ABCG1/ANO1/ISL1/TRPM4/BAIAP3/GRP/LEP/FGB/CASR/PLA2G3/UCN/NMU/NMB/ADCY8/SPP1/GCK/EDN1/TNFSF11	31
GO:0009583	BP	GO:0009583	detection of light stimulus	19/2342	67/18723	0.000405798333155211	0.0306302593692711	0.0268686485695361	CABP4/GRM6/NMT2/BEST1/RGR/RRH/CAMKMT/PLEKHB1/ROM1/CACNA1F/PDE6C/OPN1SW/CNGB1/RHO/GUCY2D/GNAT2/AIPL1/GRK1/ASIC2	19
GO:0050767	BP	GO:0050767	regulation of neurogenesis	68/2342	364/18723	0.000426115820042858	0.0317716112651468	0.0278698344431112	UFL1/RHEB/GOLGA4/GDI1/RNF6/REST/SPART/NPTN/DIP2B/YTHDF2/DCT/HIF1A/NF1/SEMA4A/CDK5R1/EGFR/PLXNC1/BMPR1A/CTNNA1/ZNF335/NTRK2/PER2/OPRM1/BAIAP2/ADCYAP1/IL6ST/TNR/TLX2/MT3/DRD3/CDK5/BHLHB9/HAP1/OTP/TMEM98/TP73/SPINT1/CDKL5/POU4F2/DLX2/DRAXIN/WNT7A/BRINP1/PLXNA1/NRP1/PTPRZ1/L1CAM/NGF/MDK/TREM2/SOX10/SHOX2/EPHB2/MAPT/LRP4/RELN/DLX1/GFAP/SHTN1/BMP2/MAG/SEMA4G/ASPA/ASPM/SPP1/WNT5A/NFATC4/ASCL1	68
GO:0001654	BP	GO:0001654	eye development	69/2342	371/18723	0.000441848838305213	0.0325477565951575	0.0285506636799627	NIPBL/ACTL6A/TOPORS/ZDHHC16/MDM1/CDKN1B/YY1/ATP2B4/RAB18/MTERF4/HIF1A/NF1/CRYBB3/KDM5B/SHROOM2/ATP2B1/CABP4/RAX/AGTPBP1/GRM6/NTRK2/OSR2/CRYBA2/CYP1B1/MAF/RET/CTNS/BFSP2/CEP290/WNT9B/CRYAB/RBP4/FAT1/NECTIN3/CRYGC/SMG9/ROM1/NPHP4/POU4F2/FSCN2/ADAMTS18/LHX1/DLX2/WNT7A/PDE6C/NRP1/SLC6A3/BFSP1/LAMB2/MAB21L2/DCX/LAMA1/CRYGN/FOXN4/RHO/EPHB2/HPCA/DLX1/GRHL2/SOX2/CALB1/IHH/FBN2/ACVRL1/RHOJ/CRYBA1/WNT5A/EP…	69
GO:0042445	BP	GO:0042445	hormone metabolic process	45/2342	218/18723	0.000449508042519115	0.032717763951927	0.0286997929402868	PRMT3/PTPN11/RDH11/SGPL1/REST/CYP2C9/HIF1A/CTSZ/IDE/GAL/CPQ/CRYM/DHCR7/SRD5A1/AANAT/CYP1B1/RBP4/TCF7L2/ADH1A/GNB3/CYP11B1/LIPE/LEP/CYP11B2/CRABP1/CTSL/SLC16A2/PNPLA4/SLC5A5/TPO/BACE2/RBP1/ADH4/PCSK2/SCNN1B/CYP27B1/HSD17B6/DDO/GCNT4/DHRS2/BMP2/AKR1C4/SPP1/PNLIP/SLC16A10	45
GO:1901617	BP	GO:1901617	organic hydroxy compound biosynthetic process	48/2342	237/18723	0.000465897161792097	0.0332956390413615	0.029206700913475	PPIP5K2/SCP2/ZEB2/REST/HMGCS1/ITPKB/NSDHL/PLCG2/DCT/SLC27A5/ERLIN2/DBH/GOT1/ARV1/DHFR/PER2/DHCR7/P2RY6/HSD3B7/CTNS/MVD/OSBPL1A/MOXD1/APOE/ABCG1/CYP11B1/CITED1/DKKL1/CYB5R2/LEP/CYP11B2/SLC6A3/CH25H/LHCGR/HRH1/TYRP1/MAS1/CYP27B1/BMP2/AKR1C4/SLC45A2/CYP7B1/CYP39A1/DDC/CYP27A1/SNAI1/WNT5A/NR1H4	48
GO:0050768	BP	GO:0050768	negative regulation of neurogenesis	32/2342	140/18723	0.000468339050957979	0.0332956390413615	0.029206700913475	GDI1/RNF6/REST/SPART/DIP2B/NF1/SEMA4A/CDK5R1/BMPR1A/CTNNA1/ADCYAP1/TNR/TLX2/MT3/DRD3/CDK5/TMEM98/DLX2/DRAXIN/WNT7A/BRINP1/NRP1/TREM2/SOX10/EPHB2/LRP4/DLX1/MAG/SEMA4G/SPP1/WNT5A/NFATC4	32
GO:0010001	BP	GO:0010001	glial cell differentiation	46/2342	225/18723	0.000488084169379532	0.034158864753284	0.0299639164502491	RHEB/PTPN11/NSUN5/PPP3R1/EIF2B5/RHOA/ERCC2/NF1/EGFR/CDKN2C/NTRK2/IL6ST/MT3/DRD3/CDK5/ERBB3/PLEC/TMEM98/TP73/PHOX2B/SPINT1/DLX2/POU3F1/LAMB2/GAP43/MYOC/PTPRZ1/BACE2/FPR2/MDK/TREM2/SOX10/NAB2/MAPT/RELN/DLX1/ARHGEF10/GFAP/SOX2/BMP2/MAG/ADAM22/ASPA/MYRF/ADGRG6/ASCL1	46
GO:0050878	BP	GO:0050878	regulation of body fluid levels	70/2342	379/18723	0.00049385099916005	0.034158864753284	0.0299639164502491	STXBP3/CREB1/RAP2B/VAV1/PLCG2/F8/EXT2/ERBB4/BLOC1S4/HIF1A/PIK3CG/PRKACA/VAMP8/GPI/MAPK14/F2R/HK2/MYL12A/STK39/EGFR/ABAT/NCOA1/FBLN1/OPRL1/PABPC4/EXT1/SERPINB2/IL6ST/NR1H3/SERPINC1/USF2/TLN1/APOE/PF4V1/PLEC/ITGA2/F2RL3/ADAMTS18/CYP11B2/CSN3/COMP/NPR1/APOH/F2RL1/NPR3/KNG1/FGB/SLC6A3/PROCR/F7/NEUROG1/SERPINA10/P2RY2/UCN/FZD6/EPHB2/NPPB/GP5/SOCS2/SCNN1B/CORO2B/GP1BA/THBS1/MMRN1/F9/TP63/PLAT/CEL/EDN1/…	70
GO:0006066	BP	GO:0006066	alcohol metabolic process	66/2342	353/18723	0.000501442155909388	0.034158864753284	0.0299639164502491	PPIP5K2/SGPP1/ACO2/RDH11/DPM1/AKR1A1/REST/HMGCS1/ITPKB/NSDHL/PLCG2/CYP2C9/CBR4/RXRA/ERLIN2/TKFC/DBH/GOT1/ARV1/DHFR/PLPP1/SCARF1/DHCR7/P2RY6/CYP1B1/MT3/LIPC/MVD/GK2/OSBPL1A/MOXD1/APOE/RBP4/GALK1/ABCG1/ADH1A/GNB3/CYP11B1/APOL2/LIPE/CETP/LEP/CYP11B2/PLPP2/SOAT2/CH25H/PNPLA4/LHCGR/CHKA/HRH1/GALR2/ADH4/MAS1/SCNN1B/CYP27B1/SLC34A1/ALDH3B2/BMP2/AKR1C4/CYP7B1/CYP39A1/CYP27A1/PNLIP/CEL/NR1H4/INPP5B	66
GO:0042310	BP	GO:0042310	vasoconstriction	22/2342	84/18723	0.000502953896279722	0.034158864753284	0.0299639164502491	RHOA/KCNMB4/F2R/ATP2B1/EGFR/DBH/MKKS/PER2/ADRA1B/TRPM4/LEP/COMP/FGB/CASR/HTR1B/HTR2B/HRH1/EDN2/SCNN1B/EDNRA/EDN1/ASIC2	22
GO:0043583	BP	GO:0043583	ear development	44/2342	213/18723	0.000508416207482637	0.034158864753284	0.0299639164502491	NIPBL/SLC4A7/PTPN11/CCM2/CDKN1B/TRIOBP/TSHZ1/SHROOM2/PDZD7/FGF8/OSR2/MAF/SDC4/CEP290/LRIG1/GABRA5/CECR2/FGFR2/PHOX2B/PLPPR4/WHRN/ESRP1/PTK7/NEUROG1/GSDME/DLX5/FOXI1/MYO6/FZD6/EPHB2/TMC1/HPCA/TMIE/EYA1/SOX2/CALB1/BMP2/TCAP/SIX2/WNT5A/EYA4/EDN1/PCDH15/CYTL1	44
GO:1902373	BP	GO:1902373	negative regulation of mRNA catabolic process	18/2342	63/18723	0.000516886444517243	0.034350475236722	0.030131995821686	FMR1/HNRNPU/LARP1/TOB1/HNRNPD/PAIP1/FUS/TIRAP/MAPK14/THRAP3/LARP4B/AXIN2/DHX34/TRAF2/PKP1/ELAVL4/NOCT/DAZL	18
GO:0050921	BP	GO:0050921	positive regulation of chemotaxis	32/2342	141/18723	0.000534445069901825	0.0349023484310929	0.0306160951149938	AKIRIN1/NCKAP1L/RIPOR2/CALR/FGFR1/CREB3/TIRAP/STK39/PGF/S1PR1/CSF1/ITGA2/TNFSF18/F2RL1/CXCR2/NRP1/CASR/F7/CCL21/FPR2/CDH13/MDK/TREM2/SCG2/EDN2/AZU1/THBS1/WNT5A/LBP/EDN1/F3/CCR4	32
GO:0001662	BP	GO:0001662	behavioral fear response	12/2342	34/18723	0.000548025098034825	0.0349023484310929	0.0306160951149938	EIF4E/DRD4/ADCYAP1/PENK/GABRA5/APOE/BRINP1/DPP4/MDK/UCN/NPY2R/ASIC4	12
GO:0007616	BP	GO:0007616	long-term memory	12/2342	34/18723	0.000548025098034825	0.0349023484310929	0.0306160951149938	PRNP/CPEB3/EHMT2/CTNS/PTCHD1/APOE/ARC/RELN/CALB1/ADCY8/SLC2A4/NFATC4	12
GO:0051482	BP	GO:0051482	positive regulation of cytosolic calcium ion concentration involved in phospholipase C-activating G protein-coupled signaling pathway	12/2342	34/18723	0.000548025098034825	0.0349023484310929	0.0306160951149938	F2R/OPRL1/GNA15/LPAR6/DRD3/S1PR1/GPR17/F2RL3/CALCA/F2RL1/GPR20/EDN1	12
GO:0061564	BP	GO:0061564	axon development	83/2342	467/18723	0.000555768447896808	0.0350306009323823	0.0307285973091073	CREB1/PTPN11/B3GNT2/TOP2B/GOLGA4/SPAST/GDI1/RNF6/SPART/NPTN/ZDHHC17/MTR/DIP2B/ZPR1/PICALM/SEMA4A/CDK5R1/ITGB1/PLXNC1/EVX1/CTNNA1/DHFR/EFNA5/NTRK2/FLRT3/SCARF1/MAPK8IP3/ALCAM/FGF8/BAIAP2/EXT1/TNR/RET/MT3/CDK5/APOE/NTNG1/FGFR2/NRXN1/PHOX2B/EFNB1/NLGN3/ISL1/PLPPR4/CDKL5/SLIT3/POU4F2/SLITRK5/LHX1/CRMP1/LRTM1/DRAXIN/WNT7A/ROBO3/PLXNA1/NRP1/LAMB2/GAP43/EFNA4/PTPRZ1/L1CAM/NGF/DLX5/LAMA1/SHOX2/EPHB2/LAMC…	83
GO:0043010	BP	GO:0043010	camera-type eye development	61/2342	322/18723	0.000566983633525955	0.0353728360752825	0.0310288035748092	ACTL6A/TOPORS/MDM1/CDKN1B/YY1/ATP2B4/MTERF4/HIF1A/NF1/CRYBB3/KDM5B/SHROOM2/ATP2B1/CABP4/RAX/AGTPBP1/GRM6/NTRK2/OSR2/CRYBA2/CYP1B1/MAF/RET/CTNS/BFSP2/CEP290/WNT9B/CRYAB/RBP4/FAT1/NECTIN3/CRYGC/ROM1/NPHP4/POU4F2/LHX1/DLX2/WNT7A/PDE6C/NRP1/SLC6A3/BFSP1/LAMB2/MAB21L2/DCX/LAMA1/CRYGN/FOXN4/RHO/EPHB2/HPCA/DLX1/GRHL2/CALB1/IHH/FBN2/ACVRL1/RHOJ/CRYBA1/WNT5A/EPHA2	61
GO:1901361	BP	GO:1901361	organic cyclic compound catabolic process	87/2342	495/18723	0.000597178087906005	0.0367258822149564	0.0322156861534706	FMR1/MAGOHB/TTC37/ZC3H14/MRPL44/YTHDF3/HNRNPR/HNRNPU/LARP1/CNOT8/TOB1/YTHDF2/HNRNPD/EXOSC10/CNOT2/ZC3H12D/PAIP1/TNRC6B/ELAC2/FBH1/SND1/FUS/ZPR1/LSM4/CPEB3/MRTO4/TIRAP/RNH1/NUDT1/MAPK14/THRAP3/ATM/DCPS/LARP4B/SMG7/DPYD/ZCCHC17/ALDH6A1/DBH/EXOSC2/GSTZ1/ITPA/ZC3HAV1/ERN2/LSM7/AXIN2/PABPC4/SCARF1/MLYCD/POP1/TNRC6C/PAN2/SRD5A1/SETMAR/MT3/DHX34/MOXD1/APOE/TRAF2/CECR2/PKP1/HNMT/ACOT7/ELAVL4/SMG9/NOCT/BL…	87
GO:0150063	BP	GO:0150063	visual system development	69/2342	375/18723	0.000600685021507302	0.0367258822149564	0.0322156861534706	NIPBL/ACTL6A/TOPORS/ZDHHC16/MDM1/CDKN1B/YY1/ATP2B4/RAB18/MTERF4/HIF1A/NF1/CRYBB3/KDM5B/SHROOM2/ATP2B1/CABP4/RAX/AGTPBP1/GRM6/NTRK2/OSR2/CRYBA2/CYP1B1/MAF/RET/CTNS/BFSP2/CEP290/WNT9B/CRYAB/RBP4/FAT1/NECTIN3/CRYGC/SMG9/ROM1/NPHP4/POU4F2/FSCN2/ADAMTS18/LHX1/DLX2/WNT7A/PDE6C/NRP1/SLC6A3/BFSP1/LAMB2/MAB21L2/DCX/LAMA1/CRYGN/FOXN4/RHO/EPHB2/HPCA/DLX1/GRHL2/SOX2/CALB1/IHH/FBN2/ACVRL1/RHOJ/CRYBA1/WNT5A/EP…	69
GO:1990138	BP	GO:1990138	neuron projection extension	37/2342	172/18723	0.000619797494287587	0.0375192265353892	0.0329116022240256	GOLGA4/IMPACT/GDI1/RNF6/DIP2B/SEMA4A/CDK5R1/WASF1/ITGB1/FLRT3/ALCAM/CPNE6/POSTN/SLC23A2/TNR/SYT3/MT3/CDK5/APOE/NLGN3/CDKL5/SLIT3/POU4F2/SH3GL2/DRAXIN/PLXNA1/NRP1/LAMB2/AURKA/L1CAM/BCL11A/MAPT/SHTN1/SYT17/MAG/SEMA4G/WNT5A	37
GO:0007422	BP	GO:0007422	peripheral nervous system development	21/2342	80/18723	0.000646633779700435	0.0387599895008672	0.0339999907902344	PPP3R1/NF1/NTRK2/CDK5/ERBB3/ONECUT2/PLEC/ISL1/POU3F1/LAMB2/MYOC/EGR3/NGF/HAPLN2/SOX10/NAB2/ARHGEF10/ADAM22/NHLH2/ASIC2/ADGRG6	21
GO:0007602	BP	GO:0007602	phototransduction	15/2342	49/18723	0.000669220365723192	0.0397244011265204	0.0348459659004565	CABP4/NMT2/RGR/RRH/CAMKMT/PLEKHB1/PDE6C/OPN1SW/CNGB1/RHO/GUCY2D/GNAT2/AIPL1/GRK1/ASIC2	15
GO:0007369	BP	GO:0007369	gastrulation	39/2342	185/18723	0.000681562164615211	0.0400679911005519	0.0351473606145192	PRKAR1A/CDC73/CTR9/ACVR1/UGDH/EXT2/ITGA5/PRKACA/DKK1/GPI/ZBTB17/ITGB1/MKKS/BMPR1A/MBP/CLASP2/FGF8/EXT1/TLX2/MMP14/FOXF1/HMGA2/HAND1/FGFR2/ITGA2/LHX1/POGLUT1/DUSP4/FZD7/EYA1/ITGA3/SOX2/LAMB3/SIX2/SNAI1/WNT5A/EPHA2/COL5A2/TBXT	39
GO:0009612	BP	GO:0009612	response to mechanical stimulus	44/2342	216/18723	0.000691642490602295	0.0402733541670708	0.0353275036553253	PTPN11/GCLC/RHOA/SUN1/GPI/PSPH/MAPK14/EGFR/MKKS/GOT1/ETS1/CASP8AP2/FADD/PDZD7/SLC9A1/POSTN/BCL10/MMP14/CSRP3/PLEC/NRXN1/PHF24/ANGPT2/ITGA2/MMP7/IL13/WHRN/ENDOG/MPO/NEUROG1/MDK/UCN/LTBR/TMC1/THBS1/SLC1A3/IHH/MAG/CNTNAP2/TCAP/TNC/CHI3L1/EDN1/ASIC2	44
GO:0001649	BP	GO:0001649	osteoblast differentiation	46/2342	229/18723	0.000726353614259661	0.0412695498798204	0.0362013595437021	SUCO/UFL1/LIMD1/PHB/GTPBP4/ACVR1/HNRNPU/REST/ASF1A/TOB1/IFT80/PSMC2/SND1/NF1/PRKACA/MAPK14/BMPR1A/AXIN2/IL6ST/MAPK11/PENK/CTNNBIP1/NPPC/HGF/RRAS2/FGFR2/AMELX/ZHX3/TRPM4/CITED1/NOCT/MYOC/DLX5/SHOX2/CYP24A1/FGF23/SOX2/IHH/BMP2/TP53INP2/TP63/TNC/FBN2/SPP1/SNAI1/EPHA2	46
GO:0007052	BP	GO:0007052	mitotic spindle organization	28/2342	120/18723	0.000729000881095944	0.0412695498798204	0.0362013595437021	STAG2/SMC3/SPAST/DYNC1H1/HNRNPU/VPS4B/CKAP5/SMC1A/RHOA/TACC3/TPR/TOGARAM1/INTS13/KIF2A/CLASP2/CENPE/POLDIP2/AAAS/CDC20/KIFC1/AURKA/PRC1/AURKB/PLK1/TUBG2/ARHGEF10/MYBL2/SPC25	28
GO:0071774	BP	GO:0071774	response to fibroblast growth factor	28/2342	120/18723	0.000729000881095944	0.0412695498798204	0.0362013595437021	CEP57/PTPN11/NPTN/FGFR1/GCLC/EXT2/KDM5B/FLRT3/FGF8/EXT1/POSTN/FGFR2/FUZ/FGFR3/SULF1/FGF3/CPS1/LHX1/CASR/EGR3/SCGB1A1/FGFRL1/FGF22/FGF23/THBS1/PRDM14/TNC/WNT5A	28
GO:1901214	BP	GO:1901214	regulation of neuron death	60/2342	319/18723	0.000754130913615525	0.042118452460929	0.0369460109306394	CREB1/CPEB4/ATF2/OXR1/REST/TBK1/PRNP/MAP3K5/GCLC/RHOA/HIF1A/CTSZ/NF1/CLN3/ZPR1/PICALM/ATP13A2/DKK1/EIF2S1/GPI/F2R/CDK5R1/ATG7/NTRK2/FGF8/SLC23A2/MT3/CDK5/BHLHB9/GABRA5/ERBB3/APOE/SLC30A10/TRAF2/RRAS2/CSF1/GRM4/BARHL1/ISL1/CITED1/DRAXIN/IL13/NRP1/PLA2G3/PTPRZ1/NGF/MDK/TREM2/UCN/SNCB/MAPT/DLX1/EFNB2/MAG/NUPR1/WNT5A/DDIT4/NFATC4/MYBL2/ASCL1	60
GO:0007409	BP	GO:0007409	axonogenesis	75/2342	418/18723	0.000759173703915943	0.042118452460929	0.0369460109306394	CREB1/PTPN11/B3GNT2/TOP2B/GOLGA4/SPAST/GDI1/RNF6/SPART/NPTN/ZDHHC17/DIP2B/PICALM/SEMA4A/CDK5R1/ITGB1/PLXNC1/EVX1/EFNA5/NTRK2/FLRT3/ALCAM/FGF8/BAIAP2/EXT1/TNR/RET/MT3/CDK5/APOE/NTNG1/FGFR2/NRXN1/PHOX2B/EFNB1/NLGN3/ISL1/PLPPR4/CDKL5/SLIT3/POU4F2/SLITRK5/LHX1/CRMP1/LRTM1/DRAXIN/WNT7A/ROBO3/PLXNA1/NRP1/LAMB2/GAP43/EFNA4/PTPRZ1/L1CAM/NGF/DLX5/LAMA1/SHOX2/EPHB2/LAMC2/MAPT/UCHL1/LRP4/RELN/EFNB2/SHTN1/MA…	75
GO:1903312	BP	GO:1903312	negative regulation of mRNA metabolic process	23/2342	92/18723	0.000770657995342019	0.042118452460929	0.0369460109306394	U2AF2/FMR1/CTR9/SRSF10/ZC3H14/HNRNPU/LARP1/TOB1/HNRNPD/PAIP1/FUS/TIRAP/MAPK14/THRAP3/LARP4B/BARD1/AXIN2/DHX34/TRAF2/PKP1/ELAVL4/NOCT/DAZL	23
GO:0032507	BP	GO:0032507	maintenance of protein location in cell	18/2342	65/18723	0.000778440485457143	0.042118452460929	0.0369460109306394	TOPORS/RANGAP1/HNRNPU/GOLPH3/MORC3/GPAA1/KDELR1/SUN1/HK2/VPS13C/BARD1/SP100/CDK5/KDELR3/PDIA2/ANKRD13C/TMSB4Y/PFN4	18
GO:0035418	BP	GO:0035418	protein localization to synapse	18/2342	65/18723	0.000778440485457143	0.042118452460929	0.0369460109306394	RAP1A/VAMP2/MAPK10/MAPK8IP3/BAIAP2/CDK5/PCLO/NRXN1/GPC4/WNT7A/BSN/MAPT/RELN/ADAM22/GRIN2A/WNT5A/ASIC2/DLG2	18
GO:0014037	BP	GO:0014037	Schwann cell differentiation	13/2342	40/18723	0.000804246361658632	0.0431330022384287	0.0378359668758147	PPP3R1/NF1/NTRK2/CDK5/ERBB3/PLEC/POU3F1/LAMB2/MYOC/NAB2/ARHGEF10/ADAM22/ADGRG6	13
GO:0042220	BP	GO:0042220	response to cocaine	16/2342	55/18723	0.000836732441584924	0.0444752180575173	0.0390133491732608	EHMT2/ABAT/FADD/OPRM1/DRD4/DRD3/CDK5/HTR3A/SLC1A2/HNMT/ELAVL4/SLC6A3/HTR1B/SLC1A3/TACR3/CNR1	16
GO:0010038	BP	GO:0010038	response to metal ion	68/2342	373/18723	0.000846592741708012	0.0444752180575173	0.0390133491732608	CREB1/CHUK/ATF1/ANXA7/CDKN1B/GDI1/PRNP/CALR/SLC30A5/ITPKB/EIF2B5/GCLC/PLCG2/HNRNPD/KCNMB4/HIF1A/FUS/ATP13A2/EIF2S1/NUDT1/GPI/EIF2AK3/EGFR/ABAT/GOT1/TFF1/CPNE6/SLC25A24/AANAT/SYT3/PENK/MT3/FABP4/SLC30A10/MT4/FSTL3/LOXL2/XRCC4/AMELX/CYP11B1/CACNA1G/CPS1/TF/CYP11B2/ADAM9/FGB/CASR/SLC6A3/ENDOG/PGAM2/MAPT/SYT9/GLRA2/TSHB/RYR1/HPCA/SLC34A1/FGF23/THBS1/SYT17/ADCY8/KCNH1/WNT5A/KCNMA1/EDN1/NFATC4/ASCL1/DL…	68
GO:0042063	BP	GO:0042063	gliogenesis	57/2342	301/18723	0.000851095929461813	0.0444752180575173	0.0390133491732608	CREB1/UFL1/RHEB/PTPN11/NSUN5/PPP3R1/EIF2B5/RHOA/ERCC2/SUN1/NF1/CDK5R1/EGFR/CDKN2C/NTRK2/CDK5R2/ADCYAP1/IL6ST/MMP14/PENK/MT3/DRD3/CDK5/ERBB3/PLEC/CSF1/TMEM98/TP73/PHOX2B/SPINT1/DLX2/ATP1B2/POU3F1/LAMB2/GAP43/MYOC/PTPRZ1/BACE2/FPR2/MDK/TREM2/SOX10/NAB2/MAPT/RELN/AZU1/DLX1/ARHGEF10/GFAP/SOX2/BMP2/MAG/ADAM22/ASPA/MYRF/ADGRG6/ASCL1	57
GO:1903532	BP	GO:1903532	positive regulation of secretion by cell	54/2342	282/18723	0.000879117765887451	0.0449698305401926	0.0394472197720987	ACSL4/CREB1/STAM/PSMD9/PTPN11/GOLPH3/VPS4B/PARD6A/HIF1A/ATP13A2/VAMP8/EGFR/GAL/ABAT/CD2AP/INHA/CLASP2/CDK5R2/ADCYAP1/SDC4/CDK5/STX1A/RBP4/TCF7L2/ABCG1/ANO1/CADPS2/ISL1/TRPM4/BAIAP3/CACNA1G/GRP/LEP/CADPS/ADAM9/IL13/F2RL1/FGB/CASR/PLA2G3/TREM2/UCN/NPY2R/SYT9/NMU/RPH3AL/NMB/BMP2/ADCY8/SPP1/GCK/EDN1/TNFSF11/CNR1	54
GO:0042133	BP	GO:0042133	neurotransmitter metabolic process	11/2342	31/18723	0.000881136703878903	0.0449698305401926	0.0394472197720987	CLN3/GCHFR/GAD2/ABAT/DBH/AGTPBP1/NOS1/MOXD1/HNMT/SLC6A3/DAGLA	11
GO:0051961	BP	GO:0051961	negative regulation of nervous system development	32/2342	145/18723	0.000888414809152105	0.0449698305401926	0.0394472197720987	GDI1/RNF6/REST/SPART/DIP2B/NF1/SEMA4A/CDK5R1/BMPR1A/CTNNA1/ADCYAP1/TNR/TLX2/MT3/DRD3/CDK5/TMEM98/DLX2/DRAXIN/WNT7A/BRINP1/NRP1/TREM2/SOX10/EPHB2/LRP4/DLX1/MAG/SEMA4G/SPP1/WNT5A/NFATC4	32
GO:0018958	BP	GO:0018958	phenol-containing compound metabolic process	26/2342	110/18723	0.00090397274245901	0.0449698305401926	0.0394472197720987	ZEB2/DCT/ABAT/DBH/CPQ/CRYM/SRD5A1/DRD4/CTNS/DRD3/MOXD1/CITED1/SLC16A2/NPR1/SLC6A3/SLC5A5/TPO/SNCB/TYRP1/GCNT4/SLC45A2/DDC/GRIN2A/WNT5A/TACR3/SLC16A10	26
GO:0007589	BP	GO:0007589	body fluid secretion	23/2342	93/18723	0.000904692371024482	0.0449698305401926	0.0394472197720987	CREB1/ERBB4/HIF1A/VAMP8/HK2/STK39/EGFR/NCOA1/NR1H3/SERPINC1/USF2/CSN3/NPR1/NPR3/SLC6A3/NEUROG1/P2RY2/UCN/NPPB/SOCS2/SCNN1B/CEL/EDN1	23
GO:0033273	BP	GO:0033273	response to vitamin	23/2342	93/18723	0.000904692371024482	0.0449698305401926	0.0394472197720987	HMGCS1/NNT/DCPS/ATP2B1/EGFR/MGMT/POSTN/PENK/ITGA2/TYMS/LEP/CASR/F7/HLCS/STC1/CYP24A1/TSHB/CYP27B1/SLC34A1/FGF23/TNC/SPP1/ASCL1	23
GO:0021782	BP	GO:0021782	glial cell development	27/2342	116/18723	0.000934785741421553	0.0457416397842524	0.0401242454247828	NSUN5/PPP3R1/EIF2B5/ERCC2/NF1/EGFR/NTRK2/MT3/CDK5/PLEC/POU3F1/LAMB2/MYOC/BACE2/FPR2/MDK/TREM2/SOX10/MAPT/ARHGEF10/GFAP/MAG/ADAM22/ASPA/MYRF/ADGRG6/ASCL1	27
GO:0050918	BP	GO:0050918	positive chemotaxis	18/2342	66/18723	0.000947062174058601	0.0457416397842524	0.0401242454247828	FGF8/TSC2/PGF/S1PR1/HGF/ANGPT2/ITGA2/F2RL1/NRP1/CASR/F7/FPR2/CDH13/SCG2/AZU1/WNT5A/F3/CCR4	18
GO:0061138	BP	GO:0061138	morphogenesis of a branching epithelium	38/2342	182/18723	0.00095814409651853	0.0457416397842524	0.0401242454247828	ACVR1/PPP3R1/MYC/GRB2/CTSZ/KDM5B/FGF8/EXT1/MMP14/FOXF1/CTNNBIP1/WNT9B/HGF/FGFR2/CSF1/SULF1/SPINT1/CITED1/LHX1/PLXNA1/NRP1/CASR/MDK/LAMA1/SOX10/EDNRA/EYA1/GRHL2/IHH/BMP2/TP63/TNC/SIX2/WNT5A/EPHA2/PKHD1/EDN1/NFATC4	38
GO:0030178	BP	GO:0030178	negative regulation of Wnt signaling pathway	36/2342	170/18723	0.000984157785594493	0.0457416397842524	0.0401242454247828	LIMD1/TLE4/RUVBL2/LZTS2/IFT80/MAD2L2/DKK1/MAPK14/VGLL4/AMER1/RBMS3/AXIN2/TSC2/CTNNBIP1/APOE/TCF7L2/FUZ/RNF43/ISL1/CITED1/NPHP4/DKKL1/DRAXIN/NKX2-5/BARX1/MDK/SOX10/FZD6/LRP4/GRB10/SOX2/BMP2/SFRP5/SOX30/WNT5A/NFATC4	36
GO:0016053	BP	GO:0016053	organic acid biosynthetic process	59/2342	316/18723	0.000999534758636469	0.0457416397842524	0.0401242454247828	ABHD3/QKI/GLS/SHMT2/PRMT3/SCP2/UGDH/AKR1A1/HACD2/PNPLA8/ATP2B4/MTR/AASDHPPT/CYP2C9/TECR/HACD1/CLN3/GGT5/PSPH/CBR4/SLC27A5/LPGAT1/ERLIN2/DPYD/MID1IP1/CSAD/ABAT/GOT1/DHFR/PER2/MLYCD/HSD3B7/LIPC/NR1H3/OSBPL1A/CBR1/ACOT7/CPS1/ACSBG2/ACACB/ABCD2/ACACA/AASS/APOC1/PLA2G3/GLS2/RBP1/FADS2/EDN2/PYCR3/GOT1L1/PTGIS/SLC1A3/AKR1C4/CYP7B1/CYP39A1/CYP27A1/NR1H4/EDN1	59
GO:0043488	BP	GO:0043488	regulation of mRNA stability	34/2342	158/18723	0.00100038802864693	0.0457416397842524	0.0401242454247828	FMR1/ZC3H14/YTHDF3/HNRNPR/HNRNPU/LARP1/CNOT8/TOB1/YTHDF2/HNRNPD/CNOT2/ZC3H12D/PAIP1/TNRC6B/FUS/CPEB3/TIRAP/MAPK14/THRAP3/DCPS/LARP4B/EXOSC2/AXIN2/PABPC4/TNRC6C/PAN2/TRAF2/ELAVL4/NOCT/PNLDC1/SCGB1A1/DAZL/PLEKHN1/MEX3D	34
GO:0006707	BP	GO:0006707	cholesterol catabolic process	6/2342	11/18723	0.00100251549412657	0.0457416397842524	0.0401242454247828	SCARF1/MT3/APOE/CYP39A1/CYP27A1/CEL	6
GO:0014820	BP	GO:0014820	tonic smooth muscle contraction	6/2342	11/18723	0.00100251549412657	0.0457416397842524	0.0401242454247828	MKKS/EDN2/NMU/SCNN1B/EDNRA/EDN1	6
GO:0016127	BP	GO:0016127	sterol catabolic process	6/2342	11/18723	0.00100251549412657	0.0457416397842524	0.0401242454247828	SCARF1/MT3/APOE/CYP39A1/CYP27A1/CEL	6
GO:0075733	BP	GO:0075733	intracellular transport of virus	6/2342	11/18723	0.00100251549412657	0.0457416397842524	0.0401242454247828	FMR1/KPNA2/NUP153/KPNA3/NMT2/BST2	6
GO:0099550	BP	GO:0099550	trans-synaptic signaling, modulating synaptic transmission	6/2342	11/18723	0.00100251549412657	0.0457416397842524	0.0401242454247828	NPTN/F2R/NTRK2/EPHB2/PLAT/CNR1	6
GO:0048705	BP	GO:0048705	skeletal system morphogenesis	44/2342	220/18723	0.00102592225895292	0.046179965945357	0.0405087420573307	NIPBL/FOXN3/SGPL1/RAB33B/FGFR1/IFT80/EXT2/ACP5/MAPK14/CDX1/CHSY1/AXIN2/COL13A1/FGF8/OSR2/EXT1/PCGF2/MMP14/NPPC/WNT9B/FGFR2/FUZ/FGFR3/LHX1/DLX2/COMP/WNT7A/HOXA3/STC1/NEUROG1/DLX5/NAB2/SHOX2/SERPINH1/HOXB6/EYA1/GRHL2/IHH/FBN2/HOXD4/SIX2/TEK/MMP13/ALX3	44
GO:0018195	BP	GO:0018195	peptidyl-arginine modification	10/2342	27/18723	0.00102722855226833	0.046179965945357	0.0405087420573307	PRMT3/ART1/PRMT7/PRMT6/PADI1/ART5/ART3/ART4/PRDM14/NR1H4	10
GO:0051960	BP	GO:0051960	regulation of nervous system development	78/2342	443/18723	0.0010569291066982	0.0467499833288931	0.0410087573060466	UFL1/RHEB/GOLGA4/NSUN5/GDI1/RNF6/REST/SPART/NPTN/DIP2B/YTHDF2/DCT/HIF1A/NF1/ZPR1/SEMA4A/CDK5R1/EIF2AK3/EGFR/PLXNC1/BMPR1A/CTNNA1/ZNF335/NTRK2/PER2/FLRT3/OPRM1/BAIAP2/ADCYAP1/IL6ST/TNR/TLX2/MT3/DRD3/CDK5/BHLHB9/HAP1/OTP/IL1RAP/HGF/NRXN1/TMEM98/TP73/NLGN3/SPINT1/CDKL5/POU4F2/DLX2/DRAXIN/WNT7A/BRINP1/PLXNA1/NRP1/PTPRZ1/L1CAM/NGF/MDK/TREM2/SOX10/SHOX2/EPHB2/MAPT/LRP4/RELN/DLX1/GFAP/SHTN1/BMP2/MAG/SEM…	78
GO:0051702	BP	GO:0051702	biological process involved in interaction with symbiont	23/2342	94/18723	0.00105840463827733	0.0467499833288931	0.0410087573060466	FMR1/EP300/YTHDC2/PHB/REST/CHD1/IGF2R/HMGA2/APOE/CXCL6/F2RL1/DEFA5/TFAP4/PC/STOM/AZU1/POU2F3/SCNN1B/ELANE/KRT6A/CAMP/CAV2/PTX3	23
GO:0046850	BP	GO:0046850	regulation of bone remodeling	15/2342	51/18723	0.0010628471839575	0.0467499833288931	0.0410087573060466	SUCO/NF1/EGFR/GPR137B/S1PR1/MC4R/TF/LEP/CALCA/MDK/IAPP/SPP1/IL20RA/DCSTAMP/TNFSF11	15
GO:0033627	BP	GO:0033627	cell adhesion mediated by integrin	19/2342	72/18723	0.0010707158760237	0.0467596919000634	0.0410172735965469	PTPN11/NCKAP1L/PIK3CG/ITGA5/ITGB1/IFT74/EXT1/TESC/CYP1B1/RET/ITGB7/ITGBL1/ITGA2/CD3E/ADAM9/DPP4/CCL21/MUC1/EPHA2	19
GO:0032355	BP	GO:0032355	response to estradiol	31/2342	141/18723	0.00113107965066519	0.0484130517181967	0.0424675892264884	STRN3/CDKN1B/RUVBL2/CALR/HNRNPD/GPI/GGT5/EGFR/NRIP1/NCOA1/ETS1/OPRL1/SRD5A1/NCOA3/POSTN/HPGD/PENK/CRYAB/ITGA2/POU4F2/KIF18A/LEP/WNT7A/F7/ENDOG/UCN/RAMP3/SOCS2/SLC34A1/IHH/TACR3	31
GO:0060041	BP	GO:0060041	retina development in camera-type eye	32/2342	147/18723	0.0011323301268731	0.0484130517181967	0.0424675892264884	ACTL6A/TOPORS/MDM1/ATP2B4/HIF1A/ATP2B1/CABP4/AGTPBP1/GRM6/NTRK2/CYP1B1/RET/RBP4/NECTIN3/ROM1/NPHP4/POU4F2/LHX1/DLX2/PDE6C/NRP1/LAMB2/DCX/LAMA1/FOXN4/RHO/HPCA/DLX1/CALB1/IHH/ACVRL1/RHOJ	32
GO:1903531	BP	GO:1903531	negative regulation of secretion by cell	32/2342	147/18723	0.0011323301268731	0.0484130517181967	0.0424675892264884	STXBP3/FMR1/RAP1A/PSMD9/PTPN11/VPS4B/REST/NCKAP1L/RAB33B/CRY1/VAMP8/F2R/HRH3/ABAT/INHA/RAB11FIP1/OPRM1/DRD4/FOXF1/DRD3/NR1H3/APOE/LEP/CRY2/HTR1B/SIRT4/UCN/ATP9A/NMB/FGF23/EDN1/CNR1	32
GO:0031280	BP	GO:0031280	negative regulation of cyclase activity	9/2342	23/18723	0.00115992482561519	0.0492484748875782	0.0432004165680511	DRD3/AKAP9/GABBR2/NPR3/PALM/GRM3/GALR2/HPCA/PDZD3	9
GO:0045121	CC	GO:0045121	membrane raft	68/2433	335/19550	2.79821553080278e-05	0.00817302037322161	0.00709702049215322	PRKAR1A/RAP2B/PTPN11/LCP2/PRNP/ATP2B4/CD55/STOML2/CLN3/PRKACA/F2R/ERLIN2/ATP2B1/EGFR/ITGB1/BMPR1A/CTNNA1/PLPP1/EFNA5/TEX101/FADD/OPRM1/NOS1/PSEN2/SLC9A1/IL6ST/TNR/BCL10/RET/SDC4/ATP1B1/BST2/S1PR1/CARD11/SLC1A2/ADRA1B/TRAF2/SULF1/ANO1/EFNB1/LIPE/KIF18A/EHD2/PLPP2/BAALC/DPP4/SLC6A3/CAVIN2/ARC/CDH13/TREM2/STOM/SERPINH1/MAPT/LRP4/SLC34A1/PTGIS/MAG/ADCY8/SLC22A6/GP2/KCNMA1/SLC2A4/CAV2/TEK/CAVIN3/CNR1/…	68
GO:0098857	CC	GO:0098857	membrane microdomain	68/2433	335/19550	2.79821553080278e-05	0.00817302037322161	0.00709702049215322	PRKAR1A/RAP2B/PTPN11/LCP2/PRNP/ATP2B4/CD55/STOML2/CLN3/PRKACA/F2R/ERLIN2/ATP2B1/EGFR/ITGB1/BMPR1A/CTNNA1/PLPP1/EFNA5/TEX101/FADD/OPRM1/NOS1/PSEN2/SLC9A1/IL6ST/TNR/BCL10/RET/SDC4/ATP1B1/BST2/S1PR1/CARD11/SLC1A2/ADRA1B/TRAF2/SULF1/ANO1/EFNB1/LIPE/KIF18A/EHD2/PLPP2/BAALC/DPP4/SLC6A3/CAVIN2/ARC/CDH13/TREM2/STOM/SERPINH1/MAPT/LRP4/SLC34A1/PTGIS/MAG/ADCY8/SLC22A6/GP2/KCNMA1/SLC2A4/CAV2/TEK/CAVIN3/CNR1/…	68
GO:0000775	CC	GO:0000775	chromosome, centromeric region	45/2433	198/19550	3.86720984906394e-05	0.00817302037322161	0.00709702049215322	FMR1/RAD21/STAG2/SMC3/MEAF6/PHF2/NSL1/RANGAP1/HNRNPU/SMC5/CENPC/NGDN/NUP160/CKAP5/SMC1A/NUP85/TPR/CENPX/FBXO28/CENPK/CENPQ/DCTN4/NCAPD2/MAD2L1/NDE1/CDCA5/SPAG5/ZNF276/CLASP2/PSEN2/CENPE/CENPM/SYCP1/KIF18A/CDCA8/CENPN/CENPF/TP53BP1/AURKB/PLK1/BIRC5/TEX14/SNAI1/PKHD1/SPC25	45
GO:0120111	CC	GO:0120111	neuron projection cytoplasm	26/2433	93/19550	4.57872289816337e-05	0.00817302037322161	0.00709702049215322	FMR1/RANGAP1/AP3S1/ZC3H14/SPAST/DYNC1H1/HNRNPU/UHMK1/BLOC1S4/HIF1A/WASF1/AGTPBP1/GABARAPL1/MAPK8IP3/OPRM1/BAIAP2/HAP1/CDKL5/DST/ARC/CALY/MAPT/UCHL1/HPCA/AGBL4/DLG2	26
GO:0000776	CC	GO:0000776	kinetochore	33/2433	134/19550	7.85481370665764e-05	0.0111878540667675	0.00971494330727707	MEAF6/PHF2/NSL1/RANGAP1/HNRNPU/CENPC/NUP160/CKAP5/SMC1A/NUP85/TPR/CENPX/FBXO28/CENPK/CENPQ/DCTN4/MAD2L1/NDE1/SPAG5/ZNF276/CLASP2/PSEN2/CENPE/CENPM/KIF18A/CENPN/CENPF/TP53BP1/AURKB/PLK1/BIRC5/TEX14/SPC25	33
GO:0098978	CC	GO:0098978	glutamatergic synapse	66/2433	338/19550	0.000122904535533548	0.0111878540667675	0.00971494330727707	PRKAR1A/KPNA2/EIF4E/RAP1A/PPP3R1/RNF19A/ATP2B4/NPTN/LIN7C/DRP2/RHOA/ERBB4/MAPK14/ATP2B1/ITGB1/MAPK10/FLRT3/DLG3/BAIAP2/DRD4/ACTN1/TNR/DRD3/CDK5/HTR3A/PLCB1/APOE/PCLO/NTNG1/STX1A/SLC1A2/IL1RAP/AKAP9/SH3GL3/GPC4/CADPS2/ELAVL4/NLGN3/PLPPR4/CDKL5/SH3GL2/CADPS/LRRC4/WNT7A/NRP1/GRM3/ADAM23/ARC/CALY/BSN/PPFIA3/EPHB2/LRFN4/HPCA/EFNB2/CALB1/ADAM22/ADCY8/SYN3/PLAT/GRIN2A/WNT5A/PRKAR1B/CNR1/PRKAR2B/DLGAP2	66
GO:0032838	CC	GO:0032838	plasma membrane bounded cell projection cytoplasm	48/2433	226/19550	0.000130270934131375	0.0111878540667675	0.00971494330727707	FMR1/PRKAR1A/RANGAP1/AP3S1/ZC3H14/SPAST/DYNC1H1/HNRNPU/UHMK1/NEK4/AMBRA1/AK8/BLOC1S4/HIF1A/PRKACA/WDR11/SPAG16/WASF1/MAP1LC3B/DNAJB13/CCDC65/ATG7/AGTPBP1/GABARAPL1/MAPK8IP3/OPRM1/BAIAP2/GAS8/HAP1/DNAH3/CCDC40/CDKL5/DST/CFAP61/CENPF/DCX/ARC/CALY/SPAG6/MAPT/UCHL1/DNAI2/HPCA/CFAP46/AGBL4/NME8/DNAH6/DLG2	48
GO:0000779	CC	GO:0000779	condensed chromosome, centromeric region	34/2433	144/19550	0.000149857833796911	0.0111878540667675	0.00971494330727707	MEAF6/PHF2/NSL1/RANGAP1/HNRNPU/CENPC/NUP160/CKAP5/SMC1A/NUP85/TPR/CENPX/FBXO28/CENPK/CENPQ/DCTN4/NCAPD2/MAD2L1/NDE1/SPAG5/ZNF276/CLASP2/PSEN2/CENPE/CENPM/KIF18A/CENPN/CENPF/TP53BP1/AURKB/PLK1/BIRC5/TEX14/SPC25	34
GO:0044853	CC	GO:0044853	plasma membrane raft	29/2433	116/19550	0.000156610294212361	0.0111878540667675	0.00971494330727707	PRKAR1A/PTPN11/LCP2/ATP2B4/CLN3/PRKACA/F2R/BMPR1A/CTNNA1/PLPP1/EFNA5/TEX101/ATP1B1/ADRA1B/LIPE/KIF18A/EHD2/PLPP2/SLC6A3/CAVIN2/CDH13/TREM2/LRP4/PTGIS/ADCY8/SLC22A6/KCNMA1/CAV2/CAVIN3	29
GO:0099568	CC	GO:0099568	cytoplasmic region	55/2433	271/19550	0.00015669263398834	0.0111878540667675	0.00971494330727707	FMR1/PRKAR1A/ACTR1A/RANGAP1/AP3S1/ZC3H14/SPAST/DYNC1H1/HNRNPU/UHMK1/NEK4/AMBRA1/AK8/BLOC1S4/HIF1A/CTSZ/PRKACA/WDR11/SPAG16/WASF1/MAP1LC3B/DNAJB13/CCDC65/ATG7/AGTPBP1/GABARAPL1/MAPK8IP3/CLASP2/OPRM1/BAIAP2/GAS8/HAP1/PCLO/DNAH3/CCDC40/CDKL5/DST/CFAP61/CENPF/DCX/ARC/CALY/SPAG6/BSN/PPFIA3/MAPT/UCHL1/DNAI2/SPTBN5/HPCA/CFAP46/AGBL4/NME8/DNAH6/DLG2	55
GO:0005788	CC	GO:0005788	endoplasmic reticulum lumen	60/2433	313/19550	0.000403452379958343	0.0261877272082052	0.0227400432340157	KTN1/SELENOF/TMEM43/ERP44/SIL1/CALR/ERO1A/EDEM2/RCN2/LRPAP1/F8/CTSZ/SDF2L1/EOGT/COL13A1/VCPIP1/MGAT4A/PRSS23/PENK/LIPC/SERPINC1/COL15A1/ARSD/IGFBP7/ITIH2/APOE/SPON1/CSF1/FSTL3/AMELX/P4HA2/PDIA4/TSPAN15/PDIA2/CES3/TF/POGLUT1/EBI3/WNT7A/CASQ1/KNG1/TMEM132A/F7/LAMB2/SERPINA10/IL27/COL5A3/SCG2/SERPINH1/SPP2/FGF23/THBS1/F9/TNC/SPP1/COL19A1/WNT5A/EDN1/COL5A2/SCG3	60
GO:0005901	CC	GO:0005901	caveola	22/2433	84/19550	0.000469169910375627	0.0268990318925356	0.0233577027638265	ATP2B4/CLN3/F2R/BMPR1A/CTNNA1/PLPP1/EFNA5/ATP1B1/ADRA1B/LIPE/KIF18A/EHD2/PLPP2/SLC6A3/CAVIN2/CDH13/PTGIS/ADCY8/SLC22A6/KCNMA1/CAV2/CAVIN3	22
GO:0044306	CC	GO:0044306	neuron projection terminus	32/2433	141/19550	0.000489758283757652	0.0268990318925356	0.0233577027638265	FMR1/VAMP2/HNRNPR/PRNP/POLG/KCNIP3/PDYN/CABP4/PTPRN/GOT1/NTRK2/FLRT3/BAIAP2/ADCYAP1/PENK/SLC1A2/FSTL3/NPFF/ITGA2/BLVRB/CALCA/CASR/CNGB1/HTR1B/UCN/BSN/SNCB/UCHL1/NMU/SYP/CALB1/KCNA6	32
GO:0098889	CC	GO:0098889	intrinsic component of presynaptic membrane	20/2433	75/19550	0.000649949932042262	0.0331474465341554	0.028783496990443	ATP2B4/NPTN/ERBB4/ATP2B1/OPRM1/HTR3A/GABRA5/NTNG1/STX1A/SLC1A2/GPC4/SLC6A3/GRM3/ADAM23/HTR1B/EPHB2/EFNB2/ADCY8/KCNH1/CNR1	20
GO:0099699	CC	GO:0099699	integral component of synaptic membrane	33/2433	150/19550	0.000723398656623216	0.0342952948338783	0.0297802280070092	ATP2B4/NPTN/ERBB4/ATP2B1/ITGB1/FLRT3/OPRM1/DRD3/HTR3A/GABRA5/STX1A/SLC1A2/NECTIN3/CHRND/NLGN3/PLPPR4/LRRC4/NRP1/SLC6A3/GRM3/ADAM23/HTR1B/GABRA3/EPHB2/LRFN4/EFNB2/ADAM22/ADCY8/DAGLA/KCNH1/GRIN2A/CEL/CNR1	33
GO:0099240	CC	GO:0099240	intrinsic component of synaptic membrane	35/2433	163/19550	0.00081027560937351	0.0342952948338783	0.0297802280070092	ATP2B4/NPTN/ERBB4/ATP2B1/ITGB1/FLRT3/OPRM1/DRD3/HTR3A/GABRA5/NTNG1/STX1A/SLC1A2/NECTIN3/GPC4/CHRND/NLGN3/PLPPR4/LRRC4/NRP1/SLC6A3/GRM3/ADAM23/HTR1B/GABRA3/EPHB2/LRFN4/EFNB2/ADAM22/ADCY8/DAGLA/KCNH1/GRIN2A/CEL/CNR1	35
GO:0000793	CC	GO:0000793	condensed chromosome	48/2433	244/19550	0.000816554638901864	0.0342952948338783	0.0297802280070092	RAD21/STAG2/SMC3/MEAF6/PHF2/NSL1/RANGAP1/HNRNPU/SMC5/CENPC/NUP160/HUS1/CKAP5/SMC1A/NUP85/TPR/CENPX/FBXO28/CENPK/CENPQ/DCTN4/NCAPD2/MAD2L1/NDE1/SPAG5/ZNF276/CLASP2/SETMAR/TOP3B/NOL6/CDX2/PSEN2/CENPE/CENPM/SYCP1/KIF18A/CENPN/CENPF/DMC1/RAD21L1/TP53BP1/AURKB/PLK1/BIRC5/TEX14/RGS12/SPC25/FAM9B	48
GO:0099056	CC	GO:0099056	integral component of presynaptic membrane	18/2433	66/19550	0.000892601617263865	0.0354065308181333	0.0307451668168665	ATP2B4/NPTN/ERBB4/ATP2B1/OPRM1/HTR3A/GABRA5/STX1A/SLC1A2/SLC6A3/GRM3/ADAM23/HTR1B/EPHB2/EFNB2/ADCY8/KCNH1/CNR1	18
GO:0097060	CC	GO:0097060	synaptic membrane	69/2433	384/19550	0.00101736483648183	0.038231499644633	0.0331982209799334	FMR1/KPNA2/MAGEE1/ATP2B4/NPTN/LIN7C/ZDHHC17/ATAD1/ERBB4/PICALM/DNAJA3/F2R/ATP2B1/ITGB1/MUSK/GAD2/FLRT3/COL13A1/OPRM1/BAIAP2/GRIK2/DRD3/HTR3A/GABRA5/NTNG1/STX1A/CRYAB/SLC1A2/CHRM2/NRXN1/AKAP9/NECTIN3/GPC4/GABBR2/CHRND/NLGN3/PLPPR4/CHRNB4/DDN/LRRC4/PALM/NRP1/SLC6A3/GRM3/LIN7B/ADAM23/ARC/HTR1B/GRIA4/GABRA3/EPHB2/LRFN4/GLRA2/LRP4/STX19/EFNB2/SYP/ITGA3/ADAM22/ADCY8/DAGLA/KCNH1/GRIN2A/KCNMA1/CEL/CHRNE/…	69
GO:0032589	CC	GO:0032589	neuron projection membrane	17/2433	62/19550	0.00114950250804547	0.0410372395372232	0.0356345777494095	VEZT/RIPOR2/ATP2B1/GABARAPL1/OPRM1/GABRA5/SLC1A2/DDN/PALM/GABRA3/MAPT/HPCA/CNTNAP2/DAGLA/KCNH1/TACR3/SGCE	17
GO:0097731	CC	GO:0097731	9+0 non-motile cilium	29/2433	131/19550	0.00132764101986345	0.0422833924568807	0.0367166713211009	TOPORS/TBCC/IFT80/NXNL1/INHA/PDZD7/CETN3/CEP290/TTLL4/RGR/RRH/ROM1/NPHP4/CACNA1F/PEX6/WHRN/OPN1SW/CNGB1/CNGB3/RHO/GUCY2D/GNAT2/SPTBN5/CETN1/PPEF2/PKHD1/GRK1/PDE6H/PCDH15	29
GO:0098687	CC	GO:0098687	chromosomal region	63/2433	348/19550	0.00135832447417429	0.0422833924568807	0.0367166713211009	FMR1/CDC73/RAD21/STAG2/SMC3/MEAF6/PHF2/NSL1/RANGAP1/HNRNPU/SMC5/PRKDC/CENPC/NGDN/NUP160/CKAP5/LRIF1/STN1/TERF1/ORC4/NBN/SMC1A/NUP85/TPR/CENPX/FBXO28/POT1/CENPK/THOC1/CENPQ/DCTN4/ATM/NCAPD2/SMCHD1/MAD2L1/NDE1/CDCA5/SPAG5/ZNF276/CLASP2/SP100/PSEN2/CENPE/NABP2/TELO2/CENPM/SYCP1/KIF18A/CDCA8/CENPN/CENPF/DMC1/TP53BP1/AURKB/ORC1/PLK1/BIRC5/TEX14/DYDC1/SNAI1/PKHD1/SPO11/SPC25	63
GO:0031256	CC	GO:0031256	leading edge membrane	37/2433	180/19550	0.00136207006513761	0.0422833924568807	0.0367166713211009	VEZT/RIPOR2/FGD2/PLCG2/RHOA/ARHGAP45/ITGA5/TIRAP/ATP2B1/EGFR/ITGB1/EPS8L2/GABARAPL1/CLASP2/OPRM1/TESC/GABRA5/TLN1/SLC1A2/CDKL5/KANK1/DDN/AIF1L/DPP4/PALM/NCKAP1/GABRA3/MYO6/DDX58/MAPT/HPCA/CNTNAP2/DAGLA/KCNH1/EPHA2/TACR3/SGCE	37
GO:0005819	CC	GO:0005819	spindle	69/2433	391/19550	0.00165090315021864	0.0491143687190046	0.0426483313806482	PTP4A1/RB1/RAD21/CDC14A/STAG2/TOPORS/SMC3/RANGAP1/SPAST/BRCC3/HNRNPU/CDC27/VPS4B/WDR73/NEDD9/CKAP5/TERF1/SMC1A/NUP85/TACC3/TPR/ERCC2/MAD2L2/MAPK14/DCTN4/CIAO1/BEX4/TOGARAM1/MAD2L1/NEDD1/NDE1/KIF2A/SPAG5/EVI5/CLASP2/MZT2B/CENPE/CAPG/POLDIP2/MTCL1/ODAM/AAAS/HAUS2/CDC20/KIFC1/PLK4/TTC23L/KIF18A/CDCA8/CRMP1/CXCR2/CENPF/AURKA/PRC1/ANKFN1/CLTCL1/PLEKHG6/SAC3D1/CEP89/AURKB/PLK1/TUBG2/PYCR3/SLC34A1/BIRC5…	69
GO:0043256	CC	GO:0043256	laminin complex	6/2433	12/19550	0.00174575774731018	0.0498588412631787	0.0432947921332924	NTNG1/LAMB2/LAMA1/LAMC2/LAMB3/LAMB4	6
GO:0008528	MF	GO:0008528	G protein-coupled peptide receptor activity	40/2388	147/18368	3.07563635249416e-06	0.00201625161844239	0.00190210655852687	CRCP/F2R/GAL/NMUR2/GRPR/OPRL1/OPRM1/NPY6R/GPR17/MC4R/F2RL3/ACKR4/ACKR2/NPR1/CCR10/F2RL1/CXCR2/NPR3/RXFP1/LHCGR/FPR2/CXCR6/SCTR/NPY2R/CCR8/RAMP3/GALR2/GCGR/BRS3/NMUR1/NMBR/MAS1/EDNRA/GP1BA/QRFPR/NPFFR2/MCHR2/TACR3/PTH2R/CCR4	40
GO:0001653	MF	GO:0001653	peptide receptor activity	41/2388	153/18368	3.54661674308249e-06	0.00201625161844239	0.00190210655852687	CRCP/F2R/GAL/NMUR2/GRPR/OPRL1/OPRM1/NPY6R/GPR17/MC4R/F2RL3/ACKR4/ACKR2/NPR1/CCR10/F2RL1/CXCR2/NPR3/RXFP1/LHCGR/FPR2/CXCR6/SCTR/NPY2R/CCR8/RAMP3/GALR2/GUCY2D/GCGR/BRS3/NMUR1/NMBR/MAS1/EDNRA/GP1BA/QRFPR/NPFFR2/MCHR2/TACR3/PTH2R/CCR4	41
GO:0008022	MF	GO:0008022	protein C-terminus binding	45/2388	189/18368	3.35365731014224e-05	0.0127103612054391	0.0119907957860875	NIPBL/EP300/PHB/VAMP2/TOP2B/FOXN3/VPS4B/KPNA3/YEATS4/BANF1/PRRC2C/YWHAQ/NCL/PEX1/MIF4GD/VTA1/ERCC2/ATXN1/MID1IP1/MAD2L1/POLR2A/FBLN1/CD2AP/OPRL1/TESK1/DLG3/OPRM1/BAIAP2/TCF4/BCL10/ATP1B1/SH3GL3/XRCC4/CDC20/OPTN/DST/CITED1/HSPG2/SH3GL2/PEX6/CENPF/LAMA1/SPTBN5/PDZD3/MPDZ	45
