# Supplementary material for: Identification of glucocorticoid-related genes in systemic lupus erythematosus using bioinformatics analysis and machine learning
Source: PLoS One. 2025 Mar 25;20(3):e0319737. doi: 10.1371/journal.pone.0319737 (PMC11936220; doi:10.1371/journal.pone.0319737)
Supplement: S6 Table — (CSV) [file pone.0319737.s006.csv]

Mixture	B cells naive	B cells memory	Plasma cells	T cells CD8	T cells CD4 naive	T cells CD4 memory resting	T cells CD4 memory activated	T cells follicular helper	T cells regulatory (Tregs)	T cells gamma delta	NK cells resting	NK cells activated	Monocytes	Macrophages M0	Macrophages M1	Macrophages M2	Dendritic cells resting	Dendritic cells activated	Mast cells resting	Mast cells activated	Eosinophils	Neutrophils
GSM4287251	0.00581173	0.018132483	0.000213282	0.225910532	0	0.083106487	0.003156433	0	0	0.04655773	0.029658993	0.003391876	0.50804082	0.005616826	0	0.002106481	0	0	0.027514635	0	0.017990337	0.022791355
GSM4287252	0.120505505	0.032853983	0.019210372	0.124940201	0.101706847	0.064385647	0.015269311	0	0	0	0.074033107	0	0.367740214	0	0	0.006577779	0	0.006184551	0.015517931	0	0	0.051074552
GSM4287253	0.025563236	0.014608004	0.018927234	0.074304937	0.114016909	0.092678252	0.043188396	0	0	0	0.177290096	0	0.348141481	0.002821593	0	0.005366278	0	0.001697893	0.011528292	0	0.024757674	0.045109724
GSM1228863	0.012610991	0.008558149	0	0.033831872	0.058601775	0.206178851	0.00374858	0	0	0	0.152237515	0	0.427517873	7.51E-05	0	0	0	0	0.01650855	0	0.000636719	0.079494004
GSM1228864	0.07092637	0.030005685	0.003785238	0.028778581	0.116817124	0.132828472	0.022120111	0	0	0	0.050227733	0.020600605	0.088811385	0	0	0	0	0.003400709	0.040975823	0	0.009009132	0.381713032
GSM1228865	0.089360576	0	0	0.090025977	0.048274538	0.033466961	0.002794139	0	0	0	0.163227629	0	0.487229236	0	0	0.014790779	0	0.002742646	0.018226045	0	0	0.049861473
GSM1228873	0	0.02544167	0.022348137	0.057322223	0.018866603	0.063484033	0.016817318	0	0	0.033930325	0.045467097	0	0.619632932	0	0	0.004353183	0	0.000705309	0	0	0	0.091631168
GSM1228874	0.150800717	0.018187331	0	0.070194055	0.052291354	0.095328731	0	0	0.001210681	0	0.030726711	0	0.540450484	0	0	0.007054123	0	0	0.033755812	0	0	0
GSM1228875	0.064866786	0.022852914	0.02449572	0.158806749	0.068034898	0.108013679	0.016368911	0	0	0	0.095069697	0	0.369235873	0.005748796	0	0.001683085	0	0.001391635	0.004348077	0	0	0.05908318
GSM1228877	0.054830071	0	0.008905513	0.124309209	0.101427834	0.111191902	0.024848397	0	0	0	0.13570828	0	0.308307185	0	0	0.005534941	0	0.006842338	0.030295008	0	0.005549602	0.08224972
GSM1228883	0.024295996	0.043949713	0.113731849	0.162313098	0.030416484	0.091285895	0.038819183	0	0	0	0.167448592	0	0.259774751	0	0	0	0	0.004388313	0.006500437	0	0	0.057075689
GSM1228884	0.069878432	0.010238316	0	0.084979671	0.115796153	0.151203338	0.006972825	0	0.002641547	0	0.089435133	0.019099077	0.407001886	0.003561081	0	0.001545639	0	0.000646978	0.025904092	0	0.011095834	0
GSM1228885	0.037282211	0.007354569	0	0.087077769	0.130194204	0.132018556	0.003415526	0	0.009624048	0	0.048111218	0.004003033	0.465310828	0.001485781	0	0.003691435	0	0.000258348	0.021300892	0	0	0.04887158
GSM1228886	0.045267436	0.004345209	0	0.016913893	0.059991351	0.210564137	0.000208524	0	0	0	0.083917383	0.024729896	0.51918996	0.00056718	0	0	0	0.000665279	0.014457249	0	0.007246738	0.011935765
GSM1228887	0.067048343	0	0	0.04788578	0	0.043660404	0.00893287	0	0	0	0.194551497	0.008792941	0.467511217	0.005514845	0	0.004541948	0	0.002839584	0.02253355	0	0	0.12618702
GSM1228888	0.036711157	0.028140847	0.003067812	0.091796302	0.016716817	0.112291048	0	0	0	0	0.067154219	0	0.514813713	0.009560368	0	0.007296818	0	0.000658108	0.00500277	0	0	0.10679002
GSM1228889	0.083331517	0.005876633	0.005048302	0.165182302	0.058802215	0.092212779	0.026544391	0	0	0	0.069580525	0	0.399284984	0	0	0.003574462	0	0.004468953	0.008763005	0	0.015277415	0.062052517
GSM1228890	0.069896756	0.003067481	0.004840589	0.1492404	0.192818816	0.062216893	0.017844611	0	0	0	0.071824045	0	0.307149752	0	0	0.003422763	0	0.003556923	0.01342908	0	0	0.100691891
GSM1228891	0	0.025084697	0.054934398	0.167692474	0.103820168	0.071051525	0.02735935	0	0	0	0.065459914	0	0.438684388	0	0	0.003741054	0	0.001703314	0.015996385	0	0	0.024472333
GSM1228892	0	0.000430612	0.044918101	0.047896462	0.115037495	0.157392307	0.032382996	0	0	0	0.061195568	0	0.457763488	0.00124086	0	0	0	0.008784991	0.00395281	0	0.004347619	0.06465669
GSM1228893	0	0.020793301	0.043110927	0.254983454	0.020750757	0.071849043	0	0	0	0	0.030466952	0.038720631	0.284994119	0	0	0.006053017	0	0.002354709	0	0.067856852	0	0.158066236
GSM1228894	0.07531514	0.043278693	0.001908974	0.115193331	0.138031594	0.07272184	0.010153632	0	0	0	0.058814106	0	0.336975004	0	0	0.009432957	0	0.000558873	0.00365672	0	0	0.133959133
GSM1228895	0.020655671	0.08167785	0.115176855	0.252013913	0.198615299	0.003897898	0.02061499	0	0	0	0.070771847	0	0.220063349	0	0	0.003652154	0	0.004483901	0.00264245	0	0	0.005733822
GSM1228896	0.003162134	0.030759167	0.189729728	0.200232303	0.028408015	0.076905477	0.03711041	0	0	0	0.087987116	0	0.295806416	0	0	0.00298506	0	0.004271065	0.023539259	0	0.002128645	0.016975205
GSM1228897	0	0.003938833	0.005142358	0.079404109	0.048058162	0.057486593	0	0	0	0	0.082345225	0	0.615573401	0.008373671	0	0.013779423	0	0	0	0.046873323	0.003664658	0.035360245
GSM1228898	0.018422849	0.022487416	0.007171886	0.125097637	0.036548966	0.0750002	0.007935432	0	0	0	0.124928037	0	0.468007552	0.002654672	0	0.014511142	0	0	0.017435146	0	0	0.079799064
GSM1228899	0.048606066	0.061761708	0.027918898	0.122208335	0.131859212	0.238282581	0.012230371	0	0	0	0.071133406	0	0.216384106	0.008456327	0	0	0	0.008401219	0.000902837	0	0	0.051854934
GSM1228900	0	0.016288537	0.0782406	0.085406075	0.183267842	0.176733006	0.029381558	0	0	0	0.055074244	0	0.336722135	0.002005145	0	0	0	0.004639924	0.026163198	0	0	0.006077736
GSM1228901	0.017709371	0.005058784	0	0.098524575	0.070954343	0.072183809	0.01726995	0	0	0	0.118694766	0	0.567586608	0.004352999	0	0	0	0.00029646	0.012047681	0	0.001974419	0.013346235
GSM1228902	0	0.011190757	0.106596547	0.18914142	0.029398727	0.083036373	0	0	0	0	0.199148894	0	0.32672215	0.010520181	0	0	0	0.000915101	0	0.005788557	0	0.037541293
GSM1228903	0.003671282	0.017577851	0.025294656	0.163210362	0	0.075313958	0.008033781	0	0	0	0.176039829	0	0.437329136	0.004566159	0	0.006789692	0	0.002019017	0.017243983	0	0	0.062910294
GSM1228904	0.030499962	0.028658088	0	0.159210304	0.263432406	0.150245134	0	0	0	0	0.096701367	0	0.260816242	0	0	0.007191394	0	0.000862705	0.000170053	0	0	0.002212345
GSM1228905	0.070995601	0.028758267	0.02868381	0.112333565	0.054676689	0.07178735	0	0	0	0	0.039684909	0	0.470086639	0	0	0.03877994	0	0.000582479	0	0.073794141	0	0.00983661
GSM1228906	0.016516415	0.041999742	0.031884853	0.152208508	0.074109593	0.04676864	0.005095494	0	0	0	0.16507714	0	0.435316572	0	0	0.002231881	0	0.002466255	0.000486193	0	0	0.025838713
GSM1228907	0.078544433	0	1.51E-05	0.297966211	0	0.07136688	0.00505204	0	0	0	0.184478765	0	0.329369835	0.010009305	0	0.00818837	0	0.000401869	0.003009725	0	0	0.011597507
GSM1228908	0	0.051145088	0.018129624	0.171646359	0.080445606	0.033854963	0.031094441	0	0	0	0.216018031	0	0.352952889	0.004355836	0	0.001673188	0	0.004195494	0.007230049	0	0	0.027258433
GSM1228909	0	0.032929243	0	0.169677245	0.122979766	0.031848229	0.003369575	0	0	0	0.075184029	0.016083005	0.47134372	0	0	0.005435863	0	0.003244418	0	0.036597919	0	0.031306987
GSM1228910	0.000369088	0.040791954	0.018029386	0.127736643	0.025598375	0.086187242	0.022259902	0	0	0	0.12594905	0	0.515679651	0.003133346	0.001063208	0.002521397	0	0.001471616	0.017013791	0	0.004864328	0.007331023
GSM1228911	0.006542736	0.00980476	0	0.148611363	0.099604585	0.102961912	0.001560652	0	0	0	0.120680266	0	0.47130114	0.014368728	0	0.00105482	0	0.001450696	0.00625815	0	0	0.015800189
GSM1228912	0.056104251	0.042180096	0.015960875	0.197794203	0.061971186	0.016568369	0.013383129	0	0	0	0.266948441	0	0.286373835	0.012511136	0.000114287	0	0	0.001027515	0.007053123	0	0	0.022009555
GSM1228913	0.004182086	0.017081607	0.049613372	0.194313957	0.028382835	0.040629999	0.011799296	0	0	0	0.169435356	0	0.423016804	0.005416501	0	0.000195608	0	0.001313087	0.00354613	0	0.000776761	0.050296599
GSM1228914	0.068963509	0	0.010782804	0.251783336	0.085650215	0.15490919	0.012887544	0	0	0	0.116370427	0	0.246903479	0	0.000412293	0	0	0	0.019930455	0	0.005557967	0.025848783
GSM1228919	0.027148184	0.009820648	0.025165495	0.12492075	0.03263748	0.090372403	0.020242855	0	0	0	0.130267729	0.004821933	0.425538724	0.00156397	0	0	0	0.008239676	0.01076579	0	0.003913919	0.084580444
GSM1228920	0	0.038815608	0.015402373	0.0938487	0.100732958	0.070257559	0.020270383	0	0	0	0.055899519	0.010082108	0.486331217	0	0	0.019819817	0	0.001138427	0.010288049	0	0.019350477	0.057762805
GSM1228921	0	0.025135647	0.001449107	0.177756336	0	0.043011291	0.026192343	0	0	0	0.033148351	0	0.52889474	0.007543911	0	0.002754211	0	0.002146499	0.012888146	0	0.028395185	0.110684234
GSM1228922	0.093192183	0.021141964	0.003703792	0.145115778	0.005773679	0.146319617	0.009627088	0	0	0	0.134618844	0	0.123620316	0	0	0.014269951	0	0.005654198	0.020115349	0	0	0.276847241
GSM1228923	0.088080802	0	0	0.109481111	0.039004284	0.057518171	0.022808886	0	0	0	0.117103713	5.67E-05	0.494737564	0.001869889	0	0	0	0.000380221	0.028174992	0	0.009364155	0.031419493
GSM1228924	0.086571551	0	0	0.096435954	0.136966485	0.069888848	0.014237448	0	0	0	0.064179078	0.006574683	0.274464403	0.01747258	0	0	0	0.000160435	0.00369164	0	0.035558429	0.193798467
GSM1228925	0	0.006941186	0	0.097951193	0.060731972	0.29031162	0	0	0	0	0.082285536	0	0.37791365	0	0	0.01143704	0	0.00063276	0.026829793	0	0.004386077	0.040579173
GSM1228926	0.11884656	0.046382701	0.022559665	0.225672225	0	0.111290734	0	0	0	0	0.019915669	0.027621688	0.31070266	0	0	0.002512207	0	0.002305151	0.018895102	0	0	0.093295637
GSM1228927	0.044054402	0.006957463	0.014049521	0.225216216	0	0.05223486	0.021619646	0	0	0	0.131211909	0	0.429877683	0.005411698	0	0	0	0.001377953	0.013822068	0	0	0.054166582
GSM1228928	0.086606682	0	0.001210279	0.092024654	0.106856747	0.197648416	0.029479732	0	0	0	0.075060676	0	0.35676378	0.000684778	0	0.004509288	0	0.000901897	0.020851525	0	0.014821444	0.012580102
GSM1228929	0.052208341	0	0	0.142304496	0.065876297	0.140571843	0.011339127	0	0.000783679	0	0.146006333	0.012240577	0.39446814	0.000397181	0	0.001992149	0	0.002117782	0.021290251	0	0.008403804	0
GSM1228930	0.137485623	0.009148976	0.000110056	0.152352907	0.066376267	0.07389104	0.035978622	0	0	0	0.155256272	0	0.341650726	0.002471135	0	0.006096945	0	0.004198622	0.002817209	0	0	0.012165599
GSM1228931	0	0.001062787	0.006271902	0.197010335	0.023375301	0.084372616	0.009792474	0	0	0	0.087021866	0.032609482	0.343265447	0	0	0.011646733	0	0.003556399	0	0.063675633	0.003698784	0.132640242
GSM1228932	0.047403475	0.008476082	0.006240881	0.106125917	0.09033833	0.123024609	0.033923873	0	0	0	0.116300689	0	0.391553236	0.005256321	0	0	0	0.00551342	0.010717684	0	0	0.055125482
GSM1228933	0.037836412	0.032491823	0.019155059	0.25677775	0	0.040470705	0.049435942	0	0	0	0.157719313	0	0.35677622	0	0	0.017023289	0	0.000546357	0.010287443	0	0.013460642	0.008019043
GSM1228934	0	0	0.005604476	0.201967225	0	0.02148912	0.019287503	0	0	0.038475023	0.092427804	0	0.516828922	0.018442015	0	0.004147721	0	0.000217282	0.044241259	0	0.010062585	0.026809063
GSM1228935	0.015862416	0.023786564	0.016483331	0.087222248	0.055447785	0.156239195	0.01427359	0	0	0	0.081835824	0	0.474374828	0	0	0.010599862	0	0	0.017123835	0	0	0.046750523
GSM1228936	0.074133922	0	0.000107538	0.319580153	0	0.119905575	0.028302303	0	0	0	0.162013219	0	0.2448747	0	0	0.006667856	0	0.001714496	0.010076025	0	0.003356438	0.029267776
GSM1228937	0.003257093	0.046922694	0.034013933	0.423818202	0	0.164646318	0.025396805	0	0	0.114153881	0.048715371	0	0.114213137	0	0	0.005656198	0	0.001702612	0.009746586	0	0.002632062	0.005125107
GSM1228938	0.052475225	0.006716456	0	0.211015489	0	0.102223279	0.049643534	0	0	0	0.277025383	0	0.18245859	0.001267692	0	0.004372519	0	0.002585806	0	0.005595539	0.009655868	0.094964622
GSM1228939	0.038373639	0	0.004460077	0.135375279	0.054406058	0.095634788	0.015695283	0	0	0	0.170072175	0	0.378627587	0.009499982	0	0.004075924	0	0.002601693	0.014686354	0	0.004877829	0.071613333
GSM1228940	0.080207639	0.044454522	0.009311773	0.102062133	0.017486471	0.038812975	0	0	0	0	0.04029305	0.014684914	0.460430667	0	0	0.001036217	0	0.003526525	0	0.092964288	0.018402066	0.076326759
