# Supplementary material for: Identification of glucocorticoid-related genes in systemic lupus erythematosus using bioinformatics analysis and machine learning
Source: PLoS One. 2025 Mar 25;20(3):e0319737. doi: 10.1371/journal.pone.0319737 (PMC11936220; doi:10.1371/journal.pone.0319737)
Supplement: S7 Table — (CSV) [file pone.0319737.s007.csv]

	logFC	AveExpr	t	P.Value	adj.P.Val	B	gene_symbol	group
PSMB3	0.495983906676209	12.6826403030117	10.7291464828886	1.26456155597114e-17	1.54769688835307e-13	29.5884787914157	PSMB3	no
ZNF91	-0.934006878962013	11.2398387740889	-10.4449606422913	4.77811060884913e-17	2.00094744775559e-13	28.2991104008159	ZNF91	no
NEMF	-0.80071989563201	10.5739736519676	-10.4393816476352	4.9046836696354e-17	2.00094744775559e-13	28.2737439345722	NEMF	no
DUSP1	1.17606673419903	14.3110412187049	10.0899874097316	2.53018305459272e-16	7.74172760129007e-13	26.6814583251229	DUSP1	up
PPP2R5E	-0.493286454989109	10.8907430359748	-9.95512276767048	4.77368509937751e-16	9.77544448251139e-13	26.065125894228	PPP2R5E	no
MTX1	0.592537645876693	10.4920622788117	9.95429750236309	4.79227607607389e-16	9.77544448251139e-13	26.0613518598291	MTX1	no
CXCL2	3.31679831709266	8.19184388904218	9.85243992327791	7.74415072626984e-16	1.31338443424331e-12	25.5953238558562	CXCL2	up
CYSTM1	1.46126542825551	10.0148699812883	9.83057552400453	8.58491337032964e-16	1.31338443424331e-12	25.495233135047	CYSTM1	up
PSENEN	0.713983982272836	10.3201605434305	9.76298512121029	1.18073933499228e-15	1.60567430233005e-12	25.1857046298072	PSENEN	no
TXN	0.653300256930793	11.8023301456414	9.7072248392605	1.535999179766e-15	1.8799093961156e-12	24.9302304573061	TXN	no
CXCL8	4.06622047057343	10.934091420516	9.646696849399	2.04379905787431e-15	2.27400515175669e-12	24.6527983181647	CXCL8	up
ARGLU1	-0.646731430123491	12.3280889990617	-9.58168765428216	2.77788181355859e-15	2.83320795967863e-12	24.3547062089334	ARGLU1	no
FNBP4	-0.608078430972697	11.1683860954577	-9.55997115043469	3.07782681926461e-15	2.89765557238304e-12	24.2551022420409	FNBP4	no
TNFAIP6	2.24619083611657	9.03030547917479	9.39643670441778	6.66348027882043e-15	5.48394262299301e-12	23.504696668167	TNFAIP6	up
PLXDC1	-1.36644962826822	8.13271535134922	-9.3946153773728	6.72106702711783e-15	5.48394262299301e-12	23.4963362487678	PLXDC1	down
EIF4B	-0.826539782468819	12.653806077635	-9.37110942941859	7.51053385462064e-15	5.74508899041888e-12	23.388432281155	EIF4B	no
ZNF665	-0.684661733358233	9.4918172411805	-9.3361444409134	8.85975580583762e-15	6.37850301809686e-12	23.2279100783071	ZNF665	no
UBXN7	-0.738945689258847	9.95900597569253	-9.2689428762539	1.21713574987984e-14	8.2758469126552e-12	22.9193472001158	UBXN7	no
SON	-0.578137559717392	12.6143868187351	-9.20916806724191	1.61445383215779e-14	9.63410641241994e-12	22.6448471306604	SON	no
PMS2P3	-0.608137212136887	10.0584105397926	-9.20763588873235	1.62618701693155e-14	9.63410641241994e-12	22.6378106471056	PMS2P3	no
CCDC69	-0.571858536195938	11.1209721790277	-9.20416979647109	1.65304546662978e-14	9.63410641241994e-12	22.6218926676445	CCDC69	no
TIA1	-0.740794910639767	10.6420986156936	-9.13669567036491	2.27394882773073e-14	1.26503907739075e-11	22.3120066835714	TIA1	no
FOS	1.9629321955373	12.6626479540692	9.09976575592006	2.70758674650025e-14	1.44078931262681e-11	22.1423942863514	FOS	up
DYSF	1.41809918559975	10.7432561770472	9.00909501895652	4.15607261585521e-14	2.11942386439383e-11	21.7259647800092	DYSF	up
ATL2	-0.692455366161211	9.48271929278643	-8.98188787336083	4.72629887074447e-14	2.25836873456615e-11	21.6010149291448	ATL2	no
SCAF8	-0.504094410620381	11.1638481567568	-8.97744328264897	4.82661535250199e-14	2.25836873456615e-11	21.5806034215591	SCAF8	no
NFKBIA	1.40490040151102	13.5624324567017	8.96757405380775	5.05704416230381e-14	2.25836873456615e-11	21.5352801046428	NFKBIA	up
NOP10	0.536977687868626	12.7308630134547	8.95832314441375	5.28301065171953e-14	2.25836873456615e-11	21.4927970247672	NOP10	no
COX6B1	0.570005061757392	12.4025536871118	8.95561117962916	5.35114742237261e-14	2.25836873456615e-11	21.480342962152	COX6B1	no
DYRK2	-0.841109831142804	9.99252177631655	-8.94753950041289	5.55918624519417e-14	2.26796268183105e-11	21.4432760364354	DYRK2	no
GNG5	0.491601198018536	13.0398943300546	8.88953368742788	7.31203155866694e-14	2.82752925434813e-11	21.176919543542	GNG5	no
SLTM	-0.548450851536806	11.1282277270579	-8.88471911562069	7.4802583538236e-14	2.82752925434813e-11	21.1548132608136	SLTM	no
FFAR2	2.34829997201554	8.82283163862395	8.88069405241042	7.62386350138805e-14	2.82752925434813e-11	21.1363322622452	FFAR2	up
USP14	-0.429065451840117	11.3598635779426	-8.87426811731991	7.85885820194731e-14	2.82895780981274e-11	21.1068281459065	USP14	no
TXNDC12	0.422530375511824	11.6753802910524	8.83468349119131	9.47481001184122e-14	3.31320570671213e-11	20.9250916511914	TXNDC12	no
EIF4E2	0.569896204969984	10.9715579480051	8.80946601106793	1.06733338190025e-13	3.61107087516448e-11	20.8093287278835	EIF4E2	no
SLPI	2.30315916124482	8.99381711957065	8.80469240160466	1.0916710710114e-13	3.61107087516448e-11	20.7874163014338	SLPI	up
MAP3K7	-0.497170908375988	10.4214162327136	-8.7968972019919	1.13261168031121e-13	3.64790377771813e-11	20.7516346648219	MAP3K7	no
MSRB1	1.11768176878409	12.3203569350759	8.75016878629892	1.41226863149684e-13	4.43198866176663e-11	20.5371656062097	MSRB1	up
ARID1A	-0.992980379380485	11.2388132185211	-8.74365108217095	1.45640769517808e-13	4.45624344532113e-11	20.507254897635	ARID1A	no
CRKL	-0.416675882137877	10.9034957411909	-8.71625323533213	1.65753284710287e-13	4.91930316332141e-11	20.3815324392398	CRKL	no
DDIT3	0.977695276285312	8.45745199454117	8.70819781577171	1.72178231716627e-13	4.91930316332141e-11	20.3445712604329	DDIT3	no
CHMP1B	0.568194134712835	11.0911049907962	8.70739408132494	1.72832777206325e-13	4.91930316332141e-11	20.3408835211783	CHMP1B	no
NDUFB3	0.551611771992036	11.0339338348288	8.67374762771496	2.0258327717629e-13	5.63503802127413e-11	20.1865193828398	NDUFB3	no
CLIC1	0.405414094522026	13.551749127115	8.66868222295686	2.07485080156541e-13	5.64313310230201e-11	20.1632826988946	CLIC1	no
CXCL1	2.53475317542552	8.09056943137943	8.64455884672818	2.32504680117114e-13	6.18614082598556e-11	20.0526303519887	CXCL1	up
ILF3	-0.819075721768927	9.94429621446364	-8.62215792660417	2.58427946366831e-13	6.72957369273116e-11	19.9498935245359	ILF3	no
THUMPD1	-0.616467946192291	11.1399678372391	-8.61195609998501	2.71171850803656e-13	6.9143172541374e-11	19.903110031752	THUMPD1	no
SFSWAP	-0.482728043011708	10.2430075543717	-8.56978874454128	3.30854290640273e-13	8.26392992478838e-11	19.7097736252226	SFSWAP	no
PSMA1	0.497461285186203	12.597793338565	8.56064134345881	3.45441501286158e-13	8.45571706848257e-11	19.6678406458508	PSMA1	no
ATP6V1E1	0.444905782483662	11.0833743189294	8.52289686962177	4.12741020841691e-13	9.9049752040813e-11	19.4948453129143	ATP6V1E1	no
PRPF4B	-0.877580906611797	10.1444338141551	-8.50900860673686	4.40672569133005e-13	1.03719068723439e-10	19.4312037666224	PRPF4B	no
VPS13C	-0.87824013743977	12.0641176753691	-8.49983400057152	4.60151368798584e-13	1.0626023778728e-10	19.3891660348529	VPS13C	no
PAFAH2	-0.630521865311318	8.46175317356335	-8.49377224908035	4.73490404476016e-13	1.07315723340407e-10	19.3613930583681	PAFAH2	no
N4BP2L2	-1.35889129272041	11.0554553443939	-8.47301224896872	5.22166748513174e-13	1.16196342455504e-10	19.2662883354115	N4BP2L2	down
MYBL1	-1.52364746534334	10.0620780633793	-8.45973992005397	5.55872532661687e-13	1.21487927272257e-10	19.2054947926028	MYBL1	down
NAA35	-0.578807037631684	9.54710546880882	-8.4545999189614	5.69501673458154e-13	1.22282999674638e-10	19.1819530900095	NAA35	no
ELP1	-0.568893785875741	10.2789956858482	-8.45041694510113	5.80838964245279e-13	1.22567035920655e-10	19.1627954717494	ELP1	no
IFITM2	0.55975770042807	14.5522105938055	8.42341022196275	6.5965838879158e-13	1.36839983396952e-10	19.0391250679875	IFITM2	no
SQOR	0.720662871556428	11.6801768357853	8.40489511815699	7.19777486281222e-13	1.46799369464536e-10	18.9543581720475	SQOR	no
SLC5A3	-0.883733682876239	9.80122224377449	-8.40141951534683	7.31657940790643e-13	1.46799369464536e-10	18.9384476749806	SLC5A3	no
RALGAPB	-0.49953184787462	10.2780827046496	-8.37908614603836	8.1280886569311e-13	1.60451092051903e-10	18.836223892165	RALGAPB	no
HLX	1.13356080816687	9.81280091468072	8.36520046869191	8.67730626012702e-13	1.68121147015071e-10	18.7726784135592	HLX	up
PURA	-0.648073949602631	10.8445867417462	-8.36242693561563	8.79136645883206e-13	1.68121147015071e-10	18.759986902431	PURA	no
SCD5	-1.58079138250848	7.32572342288646	-8.34137382117824	9.70737020490535e-13	1.82782313750518e-10	18.6636613478815	SCD5	down
CCR1	0.979091844594354	11.7816725417004	8.33620840541296	9.94629577209917e-13	1.84443505992003e-10	18.6400310475326	CCR1	no
IFITM3	0.93778313152675	13.6922433110281	8.29051206646683	1.23325812132416e-12	2.25281285774424e-10	18.4310425680578	IFITM3	no
COX7B	0.478766905033702	12.325183117917	8.28589038607929	1.26036694539336e-12	2.26847515362785e-10	18.4099117727177	COX7B	no
CERK	-0.576293238328784	10.6409373126451	-8.28119367554616	1.28852492374977e-12	2.28554442634398e-10	18.3884391064577	CERK	no
ZAP70	-0.948608063719171	10.9175348102713	-8.25483186525983	1.45862245922382e-12	2.55029718263434e-10	18.2679391439155	ZAP70	no
AHNAK	-0.612985423688047	13.3873078938951	-8.25027205586003	1.49023817481933e-12	2.56887676360757e-10	18.2471001423365	AHNAK	no
CREBZF	-1.07647544609075	9.18541407999582	-8.24405038832857	1.53448194117475e-12	2.570676116362e-10	18.2186680949577	CREBZF	down
NAA16	-0.838155353190931	10.2622664472959	-8.23912332926871	1.57044712778234e-12	2.570676116362e-10	18.1961537651435	NAA16	no
COG5	-0.453169654427807	10.016316384597	-8.23852771159022	1.5748514302217e-12	2.570676116362e-10	18.1934321678952	COG5	no
NR2C1	-0.61036473743728	8.63309104937048	-8.23846742722291	1.57529788975529e-12	2.570676116362e-10	18.1931567074776	NR2C1	no
DNMT1	-0.568092484147334	10.7038464067306	-8.22789430436921	1.6555864631611e-12	2.66614772666168e-10	18.1448476328509	DNMT1	no
TIMM17B	0.666116693818942	9.87351638331555	8.2055087999999	1.83929529783667e-12	2.92352404548351e-10	18.042588771818	TIMM17B	no
ERMP1	-0.678394134498285	8.90557915045355	-8.19680647939054	1.91608009643614e-12	2.9251930136059e-10	18.0028438740589	ERMP1	no
CYBA	0.493879201180025	13.4961724555639	8.19280705340539	1.95243320762197e-12	2.9251930136059e-10	17.9845793833091	CYBA	no
ADAT1	-0.6559290100782	9.00304197782263	-8.19272597038242	1.95317728867997e-12	2.9251930136059e-10	17.9842091051655	ADAT1	no
DPP8	-0.44584830706351	11.0384405430053	-8.192231682415	1.95771938137722e-12	2.9251930136059e-10	17.9819518714774	DPP8	no
U2SURP	-0.472465282226421	10.8102989408046	-8.19200040445111	1.95984824835104e-12	2.9251930136059e-10	17.9808957140815	U2SURP	no
FBXO21	-0.532805965617612	10.2106579013262	-8.16517964024076	2.22305513739114e-12	3.27806889476267e-10	17.8584379013537	FBXO21	no
SPOCK2	-0.836297342110994	11.6758899280706	-8.16156470246561	2.2611275414286e-12	3.2945166642315e-10	17.8419362997914	SPOCK2	no
ANXA3	2.79517835201942	9.07170528909711	8.15698230467116	2.31032508468125e-12	3.32659631898987e-10	17.8210195865244	ANXA3	up
LYRM9	-0.842943973082127	7.52993575152821	-8.10582297612118	2.93763803060527e-12	4.18066882053231e-10	17.5875910165961	LYRM9	no
IKBKB	-0.465993591528123	11.0678574187544	-8.10239601930845	2.98527246601164e-12	4.19962640362259e-10	17.5719607701742	IKBKB	no
TTC13	-0.508767461816813	9.62106296022479	-8.09487157094554	3.09258062602032e-12	4.3011470774844e-10	17.5376447823954	TTC13	no
USP24	-0.613092252391976	10.1301694838978	-8.09131771911385	3.14459170540999e-12	4.32434358230481e-10	17.521438433388	USP24	no
SUN1	-0.779399674821981	10.4488488011293	-8.08424765571999	3.25067029178916e-12	4.42055041124528e-10	17.4891999619522	SUN1	no
SLC35A3	-0.960491228169808	9.42587784341263	-8.07952667199522	3.3234824066404e-12	4.4699012280079e-10	17.4676748779288	SLC35A3	no
IFI27	4.79613469979536	8.7151754940559	8.07707407491623	3.36194844188124e-12	4.47248771523744e-10	17.4564929977357	IFI27	up
SFPQ	-0.65236619097853	11.8731451851952	-8.06583030869174	3.54405313735371e-12	4.66405014495399e-10	17.4052358046881	SFPQ	no
MMP9	2.60274155193964	10.383032484982	8.05152865525583	3.78995783157788e-12	4.93460573411507e-10	17.3400514649193	MMP9	up
CLEC4E	1.37437369299398	11.5178873702943	8.04362986973589	3.93298670378887e-12	5.06692887028126e-10	17.3040565076892	CLEC4E	up
PAFAH1B1	-0.412305151695575	11.2867588640897	-8.02952947244582	4.20181712515995e-12	5.35687914529507e-10	17.2398119013499	PAFAH1B1	no
TMEM63A	-0.94855988889125	9.90727094547313	-8.01632928819651	4.47005619924151e-12	5.64010493015637e-10	17.1796821038411	TMEM63A	no
S100P	2.76771019549088	10.3889143393588	8.00969496613181	4.6112484871959e-12	5.75888471783578e-10	17.1494661720528	S100P	up
UHMK1	-0.596577103098584	12.2875006390905	-7.9810957225286	5.27256724637757e-12	6.51827783115304e-10	17.0192494121936	UHMK1	no
BBS2	-0.625228167153447	9.37703873056416	-7.97716372073699	5.37059308445826e-12	6.57306887606847e-10	17.00135130844	BBS2	no
AFG3L1P	-0.678544341080597	9.43547886799056	-7.96689963769818	5.635122216765e-12	6.82854067435513e-10	16.9546358367407	AFG3L1P	no
ZFP36	1.09431662850646	12.783632203026	7.96017583175479	5.8154088861808e-12	6.97591986837092e-10	16.9240378972784	ZFP36	up
FPR1	0.882840331286175	13.5034799759421	7.95815390303248	5.87073900189725e-12	6.97591986837092e-10	16.9148374295737	FPR1	no
ATP2B4	-0.86680168194888	11.2921532890888	-7.95137542324296	6.06008778766352e-12	7.13167446473209e-10	16.8839953937981	ATP2B4	no
CUEDC2	0.46675742301654	10.7208711763241	7.9358932095029	6.51569858501945e-12	7.59482237924315e-10	16.8135652198901	CUEDC2	no
NR3C1	-0.437335177409707	11.8409412892693	-7.91957638206139	7.0328494514892e-12	8.12028721101663e-10	16.7393593379853	NR3C1	no
BTAF1	-0.543313822382306	10.2401407406158	-7.91484576004745	7.19029052948058e-12	8.16660159398033e-10	16.7178494395251	BTAF1	no
BCOR	-0.797956595240933	9.05599583952268	-7.91251078235538	7.26929103915355e-12	8.16660159398033e-10	16.7072330967414	BCOR	no
GPR84	1.51335160429741	7.62633780279269	7.91239767484758	7.27313974788672e-12	8.16660159398033e-10	16.7067188471743	GPR84	up
AAK1	-0.91775450994421	11.0801984216964	-7.90001652717351	7.7069436471506e-12	8.54642348471198e-10	16.6504337169191	AAK1	no
CDA	1.29399692199216	10.22554645117	7.89831817053975	7.76842655077114e-12	8.54642348471198e-10	16.6427139292665	CDA	up
PSMD13	0.642751033054218	10.6086197302521	7.89687935882237	7.82089574546729e-12	8.54642348471198e-10	16.6361740788275	PSMD13	no
PRRC2C	-0.749416386312173	12.4618074181102	-7.88725256407606	8.18115634337557e-12	8.86098871562598e-10	16.5924217788935	PRRC2C	no
FNBP1	-0.439455716171171	12.1730684002654	-7.88044369916766	8.44589859389128e-12	8.95335750920922e-10	16.5614812922692	FNBP1	no
CHI3L1	3.09503320571781	8.26591512722986	7.87988436342627	8.46802231629321e-12	8.95335750920922e-10	16.5589397642688	CHI3L1	up
TMEM168	-0.577755142531771	9.57396321257236	-7.87943340422382	8.48590138956017e-12	8.95335750920922e-10	16.5568907006436	TMEM168	no
TNIK	-0.731573161889395	9.22229177549975	-7.87680253377459	8.59095906985815e-12	8.98673060307641e-10	16.5449369272758	TNIK	no
LRRC59	0.550596515308555	10.6486695974724	7.8727154239045	8.7567439342622e-12	9.0825244924945e-10	16.5263676817207	LRRC59	no
G3BP2	-0.637432754693361	10.3353342707766	-7.86725527496239	8.98320629550251e-12	9.23911444123153e-10	16.5015624640106	G3BP2	no
RANBP2	-0.747531326833707	10.4457961321902	-7.86284444126197	9.17040052370454e-12	9.32586140961106e-10	16.4815261272905	RANBP2	no
ACAD8	-0.557375571060684	9.44197907908301	-7.86169200872464	9.21994632374326e-12	9.32586140961106e-10	16.4762914488898	ACAD8	no
PUDP	0.763129941382692	10.1013675766015	7.84578856903951	9.93153447608609e-12	9.96328282400145e-10	16.4040653580625	PUDP	no
FOSB	2.68269635026811	7.52929135406409	7.83621400963942	1.03860539679837e-11	1.03345458954595e-09	16.3605929018062	FOSB	up
ADAM10	-0.417415743190896	12.4928408017855	-7.82925739789829	1.07292357531794e-11	1.05899287405776e-09	16.3290121432488	ADAM10	no
HNRNPM	-0.348226495412399	12.1255274723701	-7.82264173513111	1.10660686584978e-11	1.0823195338783e-09	16.2989832196423	HNRNPM	no
EMC7	0.400390420508845	11.1546214657356	7.82116974758901	1.11424349431054e-11	1.0823195338783e-09	16.2923023102624	EMC7	no
NINJ2	0.823115456034484	9.71709792264257	7.80561004391337	1.19824759954855e-11	1.15475215518698e-09	16.2216935486898	NINJ2	no
MRPL47	0.489350624744517	11.123506730781	7.79256187765519	1.2735341464157e-11	1.21008886968768e-09	16.1624991012092	MRPL47	no
LUC7L3	-0.659988315363897	11.9683595861877	-7.79080155999829	1.28404524567512e-11	1.21008886968768e-09	16.1545144343688	LUC7L3	no
AKT3	-0.69502965753316	9.31862296176106	-7.7905873646275	1.28533011732493e-11	1.21008886968768e-09	16.1535428801781	AKT3	no
SHKBP1	0.512805671678191	10.4720018740306	7.78685367368408	1.30793382485195e-11	1.21921035611564e-09	16.1366081735623	SHKBP1	no
OFD1	-0.664938949766443	10.8832579511937	-7.78570908079925	1.31494212768417e-11	1.21921035611564e-09	16.131416964455	OFD1	no
PCMTD2	-0.597162903331176	11.2254245120503	-7.77394848235303	1.38915394938786e-11	1.27833497643293e-09	16.0780848434538	PCMTD2	no
IFI44	1.8914491533971	11.2764664832877	7.76598047261496	1.44178933262387e-11	1.31687012253609e-09	16.0419588354477	IFI44	up
CAPRIN2	-0.734075593032633	9.34554148831152	-7.76427163418106	1.45333372755874e-11	1.31758159196974e-09	16.0342119520246	CAPRIN2	no
SF3B1	-0.76477689946077	13.0832456388615	-7.75507524270609	1.5170607301478e-11	1.36524310854992e-09	15.9925256393754	SF3B1	no
DERL1	-0.601427611086791	11.14199044755	-7.75212336174651	1.53810007263531e-11	1.37407348824697e-09	15.9791467843086	DERL1	no
BTBD1	-0.349903546766001	11.3982495357101	-7.72991276534944	1.70600493058884e-11	1.51302857575919e-09	15.8785084857796	BTBD1	no
SSSCA1	0.787555939427513	8.75090935816493	7.70387375618855	1.92621997850029e-11	1.69604361991835e-09	15.7605851983333	SSSCA1	no
TCP11L2	-1.0620018020526	8.16130788517272	-7.68278160547923	2.1251706493912e-11	1.85785454127849e-09	15.6651148144588	TCP11L2	down
CMPK1	-0.508010565352322	12.1105531250739	-7.67939621851162	2.1589552857619e-11	1.87400381152056e-09	15.6497956074003	CMPK1	no
NFIL3	1.27550109048248	10.6414846046831	7.67751513253084	2.17795819146959e-11	1.87718523277439e-09	15.6412840186321	NFIL3	up
ARG1	2.78975873750376	8.87634455388192	7.66988944252177	2.25671432185757e-11	1.93146339756747e-09	15.6067828302223	ARG1	up
RNASE2	1.42531082153037	12.2760607847343	7.65741214523906	2.39173555872681e-11	2.03280913217065e-09	15.5503443591722	RNASE2	up
UCHL3	0.502360624008395	9.86116460446853	7.65008032344299	2.47479552023168e-11	2.08879664798522e-09	15.51718797967	UCHL3	no
CIR1	0.639582727390998	9.08198363137327	7.64861454590869	2.49174205903948e-11	2.08879664798522e-09	15.510560036238	CIR1	no
NFATC2IP	-0.594956747974971	11.4016837879916	-7.64432470126133	2.54200549370977e-11	2.11643573044312e-09	15.4911635485577	NFATC2IP	no
RALB	0.570506329905388	11.3951781398949	7.64176475465057	2.57247943989131e-11	2.12733620708309e-09	15.4795897051792	RALB	no
BASP1	1.01249590673692	12.3227197581573	7.62456827557957	2.78682920306400e-11	2.28912769236915e-09	15.4018603509472	BASP1	up
SRSF11	-1.05663166954431	12.4687854105189	-7.61697214911811	2.88708666553521e-11	2.34390367460934e-09	15.3675354136495	SRSF11	down
MAD2L1BP	0.667433123881219	9.43640272261999	7.6166202829963	2.89181677315149e-11	2.34390367460934e-09	15.3659455725984	MAD2L1BP	no
CLK2	-0.570620350277038	10.711828896588	-7.6114126129591	2.96273154919927e-11	2.37115403999095e-09	15.3424172641044	CLK2	no
KCNJ2	1.40827725480623	9.66602315664943	7.61130720017583	2.9641847219431e-11	2.37115403999095e-09	15.3419410384773	KCNJ2	up
BCL6	0.910336616570403	11.8469469233458	7.6022267601625	3.09206280159215e-11	2.45207758106891e-09	15.3009226891553	BCL6	no
ATR	-0.516434362356856	10.2315792477198	-7.60060310778836	3.11550021320198e-11	2.45207758106891e-09	15.2935892447775	ATR	no
MIEN1	0.501475052399066	10.8199819587391	7.59862203823125	3.14433650390847e-11	2.45207758106891e-09	15.2846418698571	MIEN1	no
NONO	-0.348602409593527	13.2572687115241	-7.59854335934287	3.14548721486901e-11	2.45207758106891e-09	15.2842865305617	NONO	no
IL1RN	1.22045092549292	10.7368859367454	7.59228385321183	3.23839073630413e-11	2.50852305200166e-09	15.2560187635939	IL1RN	up
CTDSP2	-0.364202168096631	12.3238140725074	-7.58325662396896	3.37720101740241e-11	2.59959517308101e-09	15.2152596673332	CTDSP2	no
NAA15	-0.503185010784057	9.81729243348827	-7.57793260867565	3.46182665758995e-11	2.64808102889022e-09	15.1912253080766	NAA15	no
UBP1	-0.343472436315196	11.2301421360604	-7.57452462636908	3.51710099816931e-11	2.67365211904312e-09	15.1758422169197	UBP1	no
RALGAPA1	-0.55419134374443	9.69540176180513	-7.54896651410972	3.96059352579022e-11	2.99220396062633e-09	15.0605187307685	RALGAPA1	no
ASNA1	0.462866451571593	10.3985154516574	7.54551671651812	4.02456989865466e-11	3.02188410979352e-09	15.0449582267727	ASNA1	no
EHBP1L1	-0.914268950840405	9.88621058624576	-7.53523096330252	4.22148557787486e-11	3.12464211416957e-09	14.9985718900658	EHBP1L1	no
PSMD1	0.469589546599479	10.2503752764799	7.53466274095539	4.23263907170426e-11	3.12464211416957e-09	14.9960096964842	PSMD1	no
EIF4G2	-0.468837995730015	13.6835302611164	-7.53392232032725	4.24721660230095e-11	3.12464211416957e-09	14.9926710930155	EIF4G2	no
ENY2	0.571225961468043	11.2706303568386	7.53309598209117	4.26354467739455e-11	3.12464211416957e-09	14.9889451566274	ENY2	no
AKAP11	-0.530262614184576	10.6049653642115	-7.53042613088516	4.31672777402828e-11	3.14478757299596e-09	14.9769074123625	AKAP11	no
MAPK1	-0.357661460917566	12.5771859876406	-7.52449268062641	4.43729622473041e-11	3.2134951771879e-09	14.9501578197611	MAPK1	no
INVS	-0.552776540123511	7.84189849449385	-7.52106502280109	4.50846717333059e-11	3.24583116084666e-09	14.9347068862825	INVS	no
TRIB2	-0.901727213464572	10.7583040149372	-7.51533256060757	4.6300409010106e-11	3.31386377704496e-09	14.908869607159	TRIB2	no
ZNF831	-0.832902983186504	8.35946012379558	-7.50862412776199	4.77645982897884e-11	3.39878440970186e-09	14.8786383533849	ZNF831	no
PDCD4	-1.18296998124599	7.01070258616531	-7.49230234868196	5.15222119288898e-11	3.64497313177851e-09	14.8051072519752	PDCD4	down
TRIM44	-0.416818713783698	11.2861324276531	-7.48072884368164	5.43634560196377e-11	3.80193004403234e-09	14.75298685537	TRIM44	no
ZBTB14	-0.459454307445178	9.11180699729814	-7.48017339967172	5.45036669581857e-11	3.80193004403234e-09	14.7504858612931	ZBTB14	no
IL11RA	-0.727044174610672	9.26001331096965	-7.47950549843107	5.46727418702256e-11	3.80193004403234e-09	14.7474785561432	IL11RA	no
ZNF528	-0.693700852415929	8.05862272326552	-7.46205613443344	5.92796098593576e-11	4.09900081959705e-09	14.6689298976228	ZNF528	no
PPP2R5C	-0.449662639923076	11.6274464190316	-7.46080952317284	5.96231352812567e-11	4.09959299273765e-09	14.6633196738669	PPP2R5C	no
ZNF593	1.04393968628057	8.54907116538146	7.45784107611494	6.04491334870532e-11	4.12258411589783e-09	14.6499613029686	ZNF593	up
IFI6	1.62437692047514	10.9704492806673	7.45719223215998	6.06311905271354e-11	4.12258411589783e-09	14.6470415707932	IFI6	up
PHC1	-0.719564823061349	9.43239398283626	-7.44778039638741	6.3334178675164e-11	4.28258018124493e-09	14.6046950952871	PHC1	no
CSNK2B	0.408663871779666	12.2842128851726	7.44441738347868	6.43287867045135e-11	4.32593417844253e-09	14.5895666175005	CSNK2B	no
KLRB1	-1.11439391201249	12.33833165711	-7.43571666040599	6.69746819571648e-11	4.47925209002044e-09	14.550433030777	KLRB1	down
SS18L1	-0.508854689407185	9.1720076772082	-7.43121471161237	6.8385928699635e-11	4.54877924649366e-09	14.5301881467786	SS18L1	no
TALDO1	0.535624856327185	13.3921092380182	7.42943071851937	6.89533109875792e-11	4.56172742257828e-09	14.5221663827785	TALDO1	no
FBXO11	-0.443425651495987	10.8224787512899	-7.42124805379235	7.16162936037154e-11	4.71242912589179e-09	14.4853779787456	FBXO11	no
APPL2	-0.613653967788236	8.58876679842533	-7.41720420363561	7.29698420045296e-11	4.77581762723764e-09	14.4672003708766	APPL2	no
ASB16-AS1	-0.507539503956419	8.76917232198671	-7.40998678847775	7.54491550987645e-11	4.91182026198818e-09	14.4347623470197	ASB16-AS1	no
USP33	-0.543588449130125	11.0734938600705	-7.40267345712906	7.80468507311847e-11	5.03690461336309e-09	14.4019000037853	USP33	no
UBALD2	0.705969112985992	10.8929580015142	7.40226747431125	7.81936331840009e-11	5.03690461336309e-09	14.4000759264723	UBALD2	no
NCF4	0.934963029520041	10.9681384671556	7.39325988587239	8.15218483368203e-11	5.22380053295468e-09	14.3596103509483	NCF4	no
POMP	0.390825431512182	12.43035023572	7.3913078209291	8.22614813709184e-11	5.24371586430021e-09	14.3508422961373	POMP	no
SPATS2L	1.48103149081063	9.5974464017946	7.39018605565284	8.26895303382581e-11	5.24371586430021e-09	14.3458039058973	SPATS2L	up
RNASE1	2.36052615088572	7.83928244247275	7.3878021723047	8.36065522093024e-11	5.2745391365446e-09	14.3350972733001	RNASE1	up
SREK1	-0.468485996562757	10.1590256659851	-7.3533671854522	9.80378993553533e-11	6.15326077030856e-09	14.1805236068848	SREK1	no
TSG101	0.418299351065526	11.0574337383539	7.34845783296664	1.00287742948333e-10	6.24444768282332e-09	14.15849896282	TSG101	no
MIR570HG	-1.15626468458214	8.85962727188092	-7.34797628848527	1.00511168683405e-10	6.24444768282332e-09	14.1563388005621	MIR570HG	down
CCDC91	-1.34151706242891	8.12322059305423	-7.34031141642547	1.04134845914879e-10	6.43690090480914e-09	14.121959088271	CCDC91	down
CD44	-0.461026636724879	13.7931190915378	-7.3389722804096	1.0478113599124e-10	6.44430313264714e-09	14.1159533873348	CD44	no
COX5B	0.34961466029632	12.6412823951871	7.33653881243672	1.05965791464062e-10	6.48457660864328e-09	14.1050404881469	COX5B	no
KCNJ15	1.91779372823684	9.1598326939814	7.33344463415109	1.07491336183456e-10	6.54520628631502e-09	14.0911657792773	KCNJ15	up
TMEM267	-0.910736490868917	8.68498280370568	-7.32817393472442	1.10140413932981e-10	6.67330953527601e-09	14.0675342282214	TMEM267	no
SMAD4	-0.591398544848412	10.0629619695979	-7.31747363684461	1.15719658410846e-10	6.97681231177509e-09	14.0195702532581	SMAD4	no
OGT	-0.661587913406654	12.6514611181231	-7.3119848893863	1.18689643023495e-10	7.1207967694341e-09	13.99497304169	OGT	no
CMC2	0.525454586957791	10.141052040194	7.29606820641027	1.27737445248159e-10	7.62623703605959e-09	13.9236675400135	CMC2	no
FAR2	1.03783529147369	9.36804349229137	7.28894680021481	1.32004448751046e-10	7.84273033137888e-09	13.8917755105549	FAR2	up
PTX3	1.54563781897818	8.51244862740635	7.28732955448449	1.32993037099523e-10	7.86329362831432e-09	13.884533925806	PTX3	up
JADE2	-0.547935091200417	11.1008147608117	-7.28559995577033	1.34058447243429e-10	7.87445629173365e-09	13.8767896576367	JADE2	no
ENTPD4	-0.608244991799943	11.167551043295	-7.28493772586123	1.34468613855081e-10	7.87445629173365e-09	13.8738246373294	ENTPD4	no
RECK	-1.16669153174592	8.65006663041794	-7.2830137466959	1.35667360783037e-10	7.90682299344567e-09	13.8652106988429	RECK	down
PTPA	0.464775468880816	9.04474719046999	7.27654174443166	1.39778262328387e-10	8.07103345092054e-09	13.8362383843031	PTPA	no
ANGEL2	-0.520445348752675	10.0361922977092	-7.27650208462649	1.39803831325693e-10	8.07103345092054e-09	13.8360608628235	ANGEL2	no
CDK5RAP3	-0.430244387026184	11.5242985313377	-7.26823140594691	1.45238832179448e-10	8.34543693448011e-09	13.7990452559148	CDK5RAP3	no
MARCH6	-0.408269386794091	10.8536820480172	-7.26543947461188	1.47120516864992e-10	8.41121024023716e-09	13.7865520787167	MARCH6	no
POLR2B	-0.560363054736106	11.6728699051062	-7.26450165130462	1.47758003239725e-10	8.41121024023716e-09	13.7823558066266	POLR2B	no
AQP9	1.32352951832173	11.3341523941449	7.25849533289666	1.51906387073785e-10	8.60732533053727e-09	13.7554836023025	AQP9	up
XPOT	-0.477930873484594	10.6988774990952	-7.25212346141304	1.56433799064094e-10	8.82301044583156e-09	13.7269815134234	XPOT	no
FASTKD2	-0.950716616500801	7.26515468416894	-7.25017695178877	1.57843403574055e-10	8.86167622175624e-09	13.718275712262	FASTKD2	no
NAP1L1	-0.446997419601191	13.8486493489482	-7.2439562433239	1.62433415742567e-10	9.0777286542159e-09	13.690457104422	NAP1L1	no
PTP4A2	-0.425275374771694	13.8841879933164	-7.23660385925389	1.6802970620013e-10	9.32777107465887e-09	13.6575848688093	PTP4A2	no
ADRM1	0.38552998466106	10.6546836257493	7.23608493241512	1.68431849620035e-10	9.32777107465887e-09	13.6552650599248	ADRM1	no
ITGAL	-0.572607010265076	12.5298932569141	-7.23440248871308	1.69742249998642e-10	9.35799728708732e-09	13.6477441358572	ITGAL	no
CKAP4	0.922567997898481	11.3667240992628	7.23053441514451	1.72793504006954e-10	9.48349639256101e-09	13.6304544749862	CKAP4	no
LRPAP1	0.808020321163884	10.707434746267	7.22895677457054	1.74053583547409e-10	9.51000807605685e-09	13.6234032987096	LRPAP1	no
CEACAM1	2.23711569896421	8.20048360131809	7.2205388107858	1.80933023680802e-10	9.81886517187609e-09	13.5857857812697	CEACAM1	up
SGK1	1.28778196601581	11.643121213241	7.22008574182617	1.81310852916415e-10	9.81886517187609e-09	13.5837614353527	SGK1	up
DLAT	-0.376351390671557	9.07249930521344	-7.2165353750628	1.84298885763873e-10	9.93671393332177e-09	13.567899167638	DLAT	no
SLC6A16	-0.794901802354163	7.93210930538995	-7.20882937446619	1.90953718641527e-10	1.02061532349475e-08	13.5334767688095	SLC6A16	no
EP400	-0.522919784781157	9.59652628471454	-7.20881761214437	1.90964056769588e-10	1.02061532349475e-08	13.5334242336351	EP400	no
CNOT7	-0.349187100995847	11.7456859163065	-7.20750857877229	1.92118071988603e-10	1.02231873176892e-08	13.5275777005451	CNOT7	no
MX1	1.82370788421138	11.8034174325418	7.20569969395872	1.93724154136504e-10	1.02640256384271e-08	13.5194990962794	MX1	up
LRRC47	-0.334766880768838	11.3624299237675	-7.20346874294477	1.9572336210097e-10	1.02839596137166e-08	13.5095361781205	LRRC47	no
BUD31	0.45355554250766	10.8602868930073	7.20340485698519	1.95780912655934e-10	1.02839596137166e-08	13.5092508887953	BUD31	no
TRMT2B	-0.501783024943885	9.6534955490621	-7.20030793825657	1.98590968755609e-10	1.03869866094013e-08	13.4954220010568	TRMT2B	no
FRAT2	0.968302040879358	11.0807436916159	7.19703321733046	2.01605945808639e-10	1.04998092372423e-08	13.4808007007931	FRAT2	no
MLX	0.530966759841375	11.1342912608764	7.19422392366315	2.04228616463427e-10	1.05562589365195e-08	13.468258750654	MLX	no
TAF11	-0.513800467125963	10.2688610642573	-7.19402580134967	2.04414851536491e-10	1.05562589365195e-08	13.4673742876909	TAF11	no
DYNLRB1	0.53097416873435	12.1965244860568	7.19050032458397	2.07757151924281e-10	1.06837805983247e-08	13.4516367331485	DYNLRB1	no
SPEN	-0.825278316085322	10.3601365367562	-7.1884149577938	2.09759659526356e-10	1.07416254098036e-08	13.4423286275646	SPEN	no
YTHDC2	-0.813400977306237	9.90016501042185	-7.18208061422339	2.15960631996332e-10	1.10130923958463e-08	13.4140590411971	YTHDC2	no
SRA1	0.563614953590861	9.95974191684554	7.16401680536592	2.34661963564856e-10	1.19171276849389e-08	13.3334749548269	SRA1	no
GNPTAB	-0.575101021709315	10.9890117474136	-7.15990646907615	2.39137114133054e-10	1.20942113217952e-08	13.3151452884697	GNPTAB	no
BLVRA	0.965891288995921	11.2842317232228	7.14630181237602	2.54562520077656e-10	1.28213608363392e-08	13.2544948848468	BLVRA	no
LGALS1	0.605036136489936	13.6484030205063	7.14438642207062	2.56812167499818e-10	1.28816562214355e-08	13.2459582243125	LGALS1	no
MBNL1	-0.459855825718352	13.2753253648415	-7.13943616264349	2.62718167303934e-10	1.31241128556443e-08	13.2238981279116	MBNL1	no
CRY1	-0.796243432083115	9.55895555489131	-7.13589426878629	2.67026477274528e-10	1.32495822895643e-08	13.2081165142675	CRY1	no
SLC30A5	-0.605423935046362	9.42263115318518	-7.13559398148703	2.67394952653189e-10	1.32495822895643e-08	13.2067786131891	SLC30A5	no
FAM120A	-0.501144161744424	13.040324504124	-7.13010914230801	2.74214803427655e-10	1.35327216901253e-08	13.1823438888081	FAM120A	no
WWP1	-0.527673995056373	11.5317121568479	-7.1149529463104	2.93971247560262e-10	1.44494542124098e-08	13.1148479202354	WWP1	no
IL1R2	3.24320000359979	10.0145438724314	7.11371390030841	2.95647523328958e-10	1.44737201520925e-08	13.1093315860135	IL1R2	up
MPHOSPH8	-0.418040557859907	10.6110917014803	-7.10872889797897	3.02488057716586e-10	1.47496069258697e-08	13.0871403740291	MPHOSPH8	no
CARF	-0.698458468303804	7.77541475101618	-7.10350181475832	3.0982959589709e-10	1.50476366039067e-08	13.0638757007327	CARF	no
CHMP2A	0.501597112735251	11.5585337971882	7.10259050269837	3.11127540716504e-10	1.50509485013015e-08	13.0598200776246	CHMP2A	no
ARID2	-1.03077250894671	8.66349496569498	-7.09019051941036	3.29334212145446e-10	1.58689819781422e-08	13.0046493046411	ARID2	down
CARD16	0.597766700372588	12.4306214151921	7.08872856897511	3.31549295789696e-10	1.59130660045886e-08	12.998146308277	CARD16	no
NACAP1	-0.97871850551946	10.6796386375965	-7.08482045435905	3.37543585642573e-10	1.61374841589041e-08	12.9807640380744	NACAP1	no
MLXIP	-0.63999881089263	10.7011383475622	-7.08025035421657	3.44689824018721e-10	1.64150146154285e-08	12.9604405145507	MLXIP	no
RTL8C	0.382104099617887	10.5420994519807	7.07866427587548	3.4720491128379e-10	1.64707011984586e-08	12.9533879032259	RTL8C	no
FAM208B	-0.684763459377475	9.95501317160429	-7.07683695118159	3.50125142450257e-10	1.65451027739332e-08	12.9452630711793	FAM208B	no
FAM13B	-0.517957589658117	10.5759660100402	-7.0750138859577	3.5306286252316e-10	1.66197552862345e-08	12.9371577104942	FAM13B	no
ZC3H14	-0.623169523682602	9.68283886251593	-7.06892577131132	3.6305179748122e-10	1.70244863960638e-08	12.9100937721458	ZC3H14	no
S100A11	0.499397385514385	13.9183114865809	7.06527334687552	3.69178545978489e-10	1.72457107795066e-08	12.8938602439645	S100A11	no
SIDT1	-0.781546454783742	9.97861958312765	-7.06427878220035	3.70864581448203e-10	1.72585992864812e-08	12.8894401843347	SIDT1	no
NMT2	-1.01017895826693	9.04721881446288	-7.05851741582744	3.80783005203669e-10	1.76530424268474e-08	12.8638385738179	NMT2	down
LRPPRC	-0.415262467698602	11.223068117396	-7.05513506414865	3.86728061439848e-10	1.786099903382e-08	12.8488110216849	LRPPRC	no
NNT	-0.956380277308197	10.010772243235	-7.05294055425354	3.90634471753882e-10	1.79735913526157e-08	12.8390619601678	NNT	no
ZNF611	-0.533131603487083	9.8762538043725	-7.04630619264274	4.026839644256e-10	1.84265469015716e-08	12.8095937186959	ZNF611	no
PCM1	-0.43416265739306	10.9009565565322	-7.0458694331017	4.03490037553819e-10	1.84265469015716e-08	12.8076539892864	PCM1	no
CXCR1	2.75176951696843	8.56423143495362	7.04496538664722	4.05163616437586e-10	1.84341914556863e-08	12.8036390517153	CXCR1	up
ZNF254	-0.933889633025608	7.77671998470826	-7.03629886708672	4.21560877753546e-10	1.91091984549098e-08	12.7651571765301	ZNF254	no
SCAF11	-0.63359017009323	11.831944608086	-7.03482415311816	4.24415917682812e-10	1.91676251532101e-08	12.7586102421527	SCAF11	no
MED6	-1.26540338030076	7.90549531078307	-7.03382274482445	4.26365572161609e-10	1.91696639151157e-08	12.7541647333355	MED6	down
PSMB2	0.460371971270355	11.7582975994694	7.03298286111271	4.2800760461405e-10	1.91696639151157e-08	12.7504364008013	PSMB2	no
COPE	0.36514906781338	11.9406364792113	7.03239538485792	4.29159891555004e-10	1.91696639151157e-08	12.7478286006134	COPE	no
ZNF551	-0.810647844682119	8.43848412326025	-7.0312997223489	4.31317176714427e-10	1.91959670029377e-08	12.7429651193943	ZNF551	no
ANKRD36B	-1.06946195404263	9.86541598350168	-7.0298003008816	4.34286888790494e-10	1.9258105912706e-08	12.7363097332955	ANKRD36B	down
TRMT11	-0.547071756205897	9.08789305584575	-7.02875776779807	4.36363652028303e-10	1.92803420114599e-08	12.7316825268389	TRMT11	no
BRD1	-0.598629134855901	9.73252870956054	-7.02745344737659	4.38975789852226e-10	1.93259881007245e-08	12.7258936490166	BRD1	no
U2AF1	0.49897980066717	12.1975073423557	7.02344518990566	4.47100567607668e-10	1.9613132067922e-08	12.7081058275654	U2AF1	no
BCLAF1	-0.431115981272672	12.1255807577723	-7.01973646607649	4.54751040991639e-10	1.98774928239167e-08	12.6916496430522	BCLAF1	no
TXNDC17	0.580875279713192	10.8576335973642	7.01333606455058	4.68260772683467e-10	2.03951729426084e-08	12.6632554357447	TXNDC17	no
CYTH1	-0.476312781513771	11.7348324680237	-7.01138274938103	4.72462537363772e-10	2.05052092014014e-08	12.6545912689249	CYTH1	no
ANAPC15	0.623924213236094	10.075814088408	6.99850806671759	5.01108748587107e-10	2.16716253496735e-08	12.5975000027873	ANAPC15	no
RAD1	-0.562232705366485	9.55091364711088	-6.99654874850158	5.05616800202158e-10	2.17895916115289e-08	12.5888140738643	RAD1	no
SARAF	-0.457115841747841	13.5168383628441	-6.99393834243099	5.1168547473777e-10	2.19078514738521e-08	12.5772427862623	SARAF	no
GSAP	-0.726633774310779	11.2072137441105	-6.99382911800931	5.11940969157749e-10	2.19078514738521e-08	12.5767586463084	GSAP	no
GATAD1	-0.710658398474227	10.3171807986238	-6.990630804906	5.19478751738244e-10	2.21529632143706e-08	12.5625829365056	GATAD1	no
SGK494	-0.955380364493202	7.68286657372202	-6.98762294234983	5.26668129545772e-10	2.23815667969122e-08	12.5492529268455	SGK494	no
ZBED5	-0.455792760734465	11.2601791177317	-6.98454274699049	5.34132717088328e-10	2.25595946391486e-08	12.5356039450481	ZBED5	no
PSMD8	0.483527839374366	11.1945723233612	6.98437433116101	5.34543871668689e-10	2.25595946391486e-08	12.5348577060775	PSMD8	no
FUBP1	-0.749593077490461	9.54277412941969	-6.97773233097074	5.51011888916548e-10	2.31746890324729e-08	12.5054312997058	FUBP1	no
USP13	-0.578808657419914	8.60723382445203	-6.97449750613674	5.59213545561008e-10	2.34390910415109e-08	12.4911026012977	USP13	no
PIGG	-0.404649896564983	10.0307875550276	-6.97166641641701	5.66490885432972e-10	2.36630783167718e-08	12.4785637174975	PIGG	no
ERP44	0.497983136663414	11.941640310442	6.95805624266136	6.02808980768093e-10	2.50944867878255e-08	12.4183034803535	ERP44	no
TNKS	-0.557224277661884	8.92846465451605	-6.95531242163137	6.10405833001038e-10	2.53245999664397e-08	12.4061588298574	TNKS	no
PRKCB	-0.319406788065621	12.7825398545168	-6.94995542528406	6.25512617843283e-10	2.58636788168376e-08	12.3824515376668	PRKCB	no
TMSB10	0.243654695421592	15.1793931739572	6.94843939240852	6.29854783347744e-10	2.59555309541853e-08	12.3757432625727	TMSB10	no
ZCCHC14	-0.632537851520132	8.42553989869075	-6.94183861369907	6.49111682310887e-10	2.66593217443052e-08	12.3465402065346	ZCCHC14	no
RNF181	0.375959296820797	11.7636432600347	6.93283122766839	6.76335040332812e-10	2.76844968516163e-08	12.3067021167085	RNF181	no
ZMYM2	-0.590029579883657	10.0999751705477	-6.93190835382091	6.79187447660628e-10	2.77085839063948e-08	12.3026212078563	ZMYM2	no
TGFBR2	-0.386287219938881	12.0857800427115	-6.92828276446537	6.90509370258535e-10	2.80768909720738e-08	12.286590450403	TGFBR2	no
USP47	-0.356076189419879	10.6501633563203	-6.92589532541227	6.98066849120369e-10	2.82901992264377e-08	12.2760355066683	USP47	no
RBM25	-0.666639294701429	10.7554420545474	-6.9191492270859	7.19868087154506e-10	2.90774439560528e-08	12.2462162098158	RBM25	no
ZDHHC17	-0.66291927507638	10.4465529935283	-6.91291173082688	7.40625988521418e-10	2.98175048470843e-08	12.2186521931068	ZDHHC17	no
MLLT6	-0.591846888083715	11.3217978193233	-6.9116410728782	7.44926874516975e-10	2.98923279252894e-08	12.213037893385	MLLT6	no
CBR4	-0.734951371205922	9.15306784172545	-6.91041445786315	7.49102182360822e-10	2.99616392480853e-08	12.2076184652257	CBR4	no
TRIB1	1.29024368141015	10.5419188828058	6.90501074895145	7.67774108714107e-10	3.06084277412116e-08	12.1837469881744	TRIB1	up
PDE7A	-0.747695962925933	11.1523049514957	-6.90180611836306	7.79064651992616e-10	3.09577021939533e-08	12.169592633837	PDE7A	no
S100A8	0.242745825293607	15.3631747406623	6.89789902204255	7.9305310742502e-10	3.14115759927988e-08	12.1523380745657	S100A8	no
ARFGEF2	-0.341761903651138	10.585905397004	-6.89667219429313	7.97496658494112e-10	3.14856825913208e-08	12.146920707507	ARFGEF2	no
AHCYL1	-0.337389806557102	11.6532187354714	-6.89258694599583	8.12472138058724e-10	3.19737829508062e-08	12.128883205431	AHCYL1	no
RBM3	-0.674099452009699	12.1741909400253	-6.89177498493611	8.15481637971174e-10	3.19893582279782e-08	12.1252985287075	RBM3	no
CPTP	0.665217130104205	8.30810995711907	6.87998876844821	8.60432375398421e-10	3.36448301677357e-08	12.0732776316777	CPTP	no
SLC25A36	-0.51045189090236	10.3173193690384	-6.87312899409606	8.87716830088745e-10	3.46011665078221e-08	12.0430121402442	SLC25A36	no
EDF1	0.429623909728447	11.918850729892	6.86505064212976	9.20949997103699e-10	3.57825619509593e-08	12.0073811971041	EDF1	no
CEP83	-0.584095389093355	7.18074878466214	-6.86416588884406	9.24663875657812e-10	3.58131682727087e-08	12.0034795638087	CEP83	no
TRAM1	-0.642231786455557	11.7433313442275	-6.85547094946636	9.61961529478107e-10	3.71200741359468e-08	11.9651437485223	TRAM1	no
COQ10B	0.453014547570096	10.5412039490256	6.85489756699086	9.64472879747618e-10	3.71200741359468e-08	11.9626162025777	COQ10B	no
RASEF	-1.37977129645045	9.5028231396875	-6.85337625614078	9.71167599266652e-10	3.72605650389484e-08	11.955910354778	RASEF	down
PNISR	-0.833554674645546	11.1936787706639	-6.85219265688098	9.76408028975392e-10	3.73445558332182e-08	11.9506934131962	PNISR	no
ATOX1	0.576167119661958	9.65362253466406	6.84581689122522	1.00512301986938e-09	3.83230549538358e-08	11.9225954265265	ATOX1	no
PAF1	0.4347871701475	9.17378352095236	6.84478568959424	1.00984533507152e-09	3.83835312296284e-08	11.918051625853	PAF1	no
ARHGAP12	-0.725758349343289	8.58905407680421	-6.8416708394676	1.02424356310952e-09	3.88102692535523e-08	11.9043278014643	ARHGAP12	no
SEC14L1	0.558978447478014	11.4321368003954	6.8372477335336	1.04503950467057e-09	3.94760447458739e-08	11.8848429677804	SEC14L1	no
PDCL	-0.611681842585453	8.30122649275793	-6.83125668130328	1.0738763898983e-09	4.04405327260469e-08	11.8584567357321	PDCL	no
DNTTIP1	0.607498048590729	9.74395251896754	6.82535207963318	1.10306880193861e-09	4.14124511255419e-08	11.8324577809332	DNTTIP1	no
NDUFA3	0.465471162963311	11.7731914479258	6.81902184108787	1.13523978808382e-09	4.24899075423789e-08	11.8045918959549	NDUFA3	no
RBL2	-0.935895845750016	12.2709374869488	-6.8176634224853	1.14226371870413e-09	4.26224562598168e-08	11.7986130760245	RBL2	no
SLC44A1	0.584806090807939	10.5716440122022	6.81574257247739	1.15226938529474e-09	4.28651216006758e-08	11.7901594116139	SLC44A1	no
SYNE2	-0.804522177432215	10.7579168232155	-6.80382086008055	1.21634152074975e-09	4.51115268862308e-08	11.7377074332564	SYNE2	no
TMEM126A	0.325643480552539	10.9355496135192	6.79244843356059	1.28074864280319e-09	4.7356745133741e-08	11.6876971508397	TMEM126A	no
ADGRA3	-1.61381714290728	4.72391617996463	-6.78851348624052	1.30381212634369e-09	4.79455211781593e-08	11.6703989217509	ADGRA3	down
MAP4K5	-0.784527201239348	8.7535007928324	-6.7883960409416	1.30450678587524e-09	4.79455211781593e-08	11.6698826715134	MAP4K5	no
PDE8A	-0.574592368754139	9.47424184677647	-6.78481695510972	1.32585302514388e-09	4.85354265466724e-08	11.6541514684495	PDE8A	no
KLRG1	-1.04319472695583	10.0086546914135	-6.78437907522832	1.32848826645439e-09	4.85354265466724e-08	11.6522270169862	KLRG1	down
HSF2	-0.613706426755362	8.9314073608939	-6.77880191456946	1.36251027600842e-09	4.96302478216281e-08	11.6277189908882	HSF2	no
IDI1	0.561693863513	10.7096955365348	6.76964393878536	1.42025899156834e-09	5.15802664623292e-08	11.5874885202521	IDI1	no
MED14	-0.468414815080635	9.11345223298456	-6.75579751493779	1.51220965265413e-09	5.47572010024672e-08	11.5266926479426	MED14	no
CMTR2	-0.777573906394618	9.85751849183641	-6.74999936691197	1.55244416522656e-09	5.60482717941234e-08	11.501245593507	CMTR2	no
ZNF12	-0.421115874908461	10.6055632173632	-6.74259985668078	1.60533495461135e-09	5.77873367926126e-08	11.4687799488547	ZNF12	no
H2AFX	0.745995032861185	9.88186197547613	6.74050495117752	1.6206307625805e-09	5.79681117502961e-08	11.4595904098645	H2AFX	no
LRIG1	-0.774711318862678	9.36067376645807	-6.74042723152188	1.62120099705026e-09	5.79681117502961e-08	11.4592495003559	LRIG1	no
DCLRE1C	-0.486961146722633	10.1752354556697	-6.73996916244896	1.62456592289824e-09	5.79681117502961e-08	11.4572402501269	DCLRE1C	no
G6PD	0.602820233231428	10.9523771753523	6.73400971768721	1.66897923441656e-09	5.93797582849544e-08	11.431103800498	G6PD	no
G0S2	2.57388110611439	9.83975650787345	6.72500076472971	1.73841326618355e-09	6.16708404777404e-08	11.3916063159665	G0S2	up
RASGRP2	-0.600572669587057	11.916515001819	-6.7205944784639	1.77340828291182e-09	6.2730473914907e-08	11.3722938935477	RASGRP2	no
AMMECR1	-0.569432698382224	9.26155143887087	-6.71462708370318	1.8219168462499e-09	6.42606348162898e-08	11.3461453767044	AMMECR1	no
MALAT1	-0.879056040309861	13.9363269622409	-6.71370753624107	1.82950778367141e-09	6.43429475987195e-08	11.3421166413918	MALAT1	no
BATF	0.549066638134377	9.76431540684146	6.70877262347005	1.87078438804616e-09	6.56061035108797e-08	11.3204985984841	BATF	no
ETS1	-0.756565864461445	13.633535153637	-6.70490553828637	1.90377309303477e-09	6.65722253875786e-08	11.3035617062305	ETS1	no
SPTLC2	0.766469860560987	10.9122984434408	6.70405927868827	1.91106873091979e-09	6.66369521302774e-08	11.2998556930049	SPTLC2	no
TMEM30A	-0.616274571121146	10.9863207521341	-6.70127656935628	1.93525442072574e-09	6.72402911548284e-08	11.2876704204522	TMEM30A	no
TWF2	0.521088120766052	10.3421371067881	6.70080766056336	1.9393596517407e-09	6.72402911548284e-08	11.2856172569415	TWF2	no
CAPRIN1	-0.506047945116846	12.1797093088657	-6.69073711402139	2.02963798678529e-09	7.0171580000749e-08	11.2415330107175	CAPRIN1	no
STK38	-0.443524065792355	12.4586274046569	-6.68915666954868	2.04417906833999e-09	7.04752327251073e-08	11.2346163973711	STK38	no
JAK1	-0.374564493730441	13.0322776484143	-6.68816340672867	2.05337047134002e-09	7.05623299670145e-08	11.2302697669008	JAK1	no
SCAND1	0.40462636077152	10.7535626650414	6.68763938577067	2.05823611391651e-09	7.05623299670145e-08	11.227976672002	SCAND1	no
TCERG1	-0.629878605163203	10.6257578501252	-6.68494471294665	2.0834376581133e-09	7.12267974794657e-08	11.2161857651786	TCERG1	no
BABAM2	0.482749953810861	9.39990999562373	6.68019909457994	2.12856574534264e-09	7.25668973739515e-08	11.1954242326348	BABAM2	no
ESYT2	-0.42162836514038	11.0351073623387	-6.67859470255896	2.14404053920339e-09	7.28914226647507e-08	11.188406233088	ESYT2	no
TMEM245	-0.514673059010343	10.9148955492454	-6.67641443283735	2.16524859022873e-09	7.34085249191396e-08	11.1788700407299	TMEM245	no
ATP6V1D	0.484129649893484	10.5998673819872	6.67163663083242	2.21245287505213e-09	7.48016871208925e-08	11.1579759810925	ATP6V1D	no
UBE3A	-0.39991749662032	10.8927629765502	-6.66924475773042	2.23646584227529e-09	7.54052491559428e-08	11.1475176966048	UBE3A	no
ZMPSTE24	0.275653017835356	10.9373727462228	6.66349468756922	2.29525450562942e-09	7.7013242444902e-08	11.1223807181731	ZMPSTE24	no
ZFR	-0.280493298121831	11.5460023672857	-6.66335103234564	2.2967426662627e-09	7.7013242444902e-08	11.121752802082	ZFR	no
MYL6B	0.762434208492171	8.12703984592723	6.65492090759293	2.38576664695259e-09	7.97797759345702e-08	11.0849121722922	MYL6B	no
ZRANB2	-0.574219405960703	11.6566498629985	-6.64859121141823	2.45484823408693e-09	8.18661785749046e-08	11.0572602430459	ZRANB2	no
BST2	0.73501552518878	11.0137447892288	6.64064754155799	2.54435369421472e-09	8.4620502346451e-08	11.0225691811203	BST2	no
BLVRB	0.920635605298639	11.3151294908289	6.6336271763149	2.62614144941224e-09	8.71039165294212e-08	10.9919211746498	BLVRB	no
SACS	-0.613264021153354	8.99094479914123	-6.62600393169353	2.71790303949596e-09	8.99038251361921e-08	10.9586528355553	SACS	no
ADM	1.3797383149888	9.41926035066287	6.62380501721071	2.74495663611104e-09	9.05539737718679e-08	10.9490588776826	ADM	up
NRF1	-0.299140637677356	9.41414811135089	-6.6216448087558	2.77179364671754e-09	9.11935011886451e-08	10.9396347785475	NRF1	no
SS18	-0.914721550720888	9.33827492324495	-6.6202210889544	2.7896228853315e-09	9.15340334948316e-08	10.9334242088904	SS18	no
TIMM8B	0.369185881608702	11.7278220753371	6.61953540796155	2.79825013689188e-09	9.1571613436951e-08	10.930433273258	TIMM8B	no
TACC3	0.554029720898066	10.2961535378827	6.61860334007014	2.81001981294782e-09	9.17115533084491e-08	10.9263677574453	TACC3	no
MRPS18A	0.446758387149561	9.19814268586484	6.6073570023078	2.95595602712985e-09	9.62179410001125e-08	10.8773275748078	MRPS18A	no
ITGA6	-1.12327880941806	9.77813910170804	-6.59932020000054	3.06481757089488e-09	9.94968229447809e-08	10.8422990293744	ITGA6	down
KLHL2	0.849034376080585	10.2499098343525	6.59586039213917	3.11289552953726e-09	1.00790286735467e-07	10.8272235980322	KLHL2	no
TC2N	-1.25995960177528	9.58242786300781	-6.59395357327201	3.13971134120275e-09	1.01251128858219e-07	10.8189160941668	TC2N	down
HMG20A	-0.534849666251411	9.70973581624757	-6.59367314809869	3.14367423532342e-09	1.01251128858219e-07	10.8176944211186	HMG20A	no
PAXBP1	-0.650623037980687	8.77001396488061	-6.59283054803598	3.15561145501591e-09	1.01368841464409e-07	10.814023731974	PAXBP1	no
LBH	-0.867315939580976	11.7869316301642	-6.59108274048412	3.18051613905323e-09	1.01901405826891e-07	10.806410092217	LBH	no
PLSCR1	0.893095088841655	12.0526147879399	6.5903135948465	3.19153733789251e-09	1.01987533886335e-07	10.8030598157589	PLSCR1	no
GLOD4	-0.356359803143324	10.433317168467	-6.58845818748398	3.21827959891655e-09	1.0257428127901e-07	10.7949784729615	GLOD4	no
ITPKB	-1.06453614319435	9.18919379011136	-6.58755924564864	3.23131584045671e-09	1.02722271613895e-07	10.7910633388843	ITPKB	down
IL6R	-0.64656899550411	11.6115917044316	-6.58667146209053	3.24424157388191e-09	1.02865991250624e-07	10.7871969709052	IL6R	no
PGLYRP1	2.93960350172236	8.52660293335321	6.58509056948988	3.26738552524416e-09	1.03332122592928e-07	10.7803124734813	PGLYRP1	up
IER3	1.42380281717501	11.3272375494637	6.58338405168884	3.29255208046071e-09	1.03859651837007e-07	10.7728814991146	IER3	up
PTPRC	-0.379433979916422	14.3840876483051	-6.58137420609611	3.32243809602613e-09	1.04532955931269e-07	10.7641304907196	PTPRC	no
MME	2.78389419842247	7.42190496541992	6.57488436906502	3.42078631726778e-09	1.07351291633437e-07	10.735879179948	MME	up
SP110	0.691020688155888	11.8002535092115	6.57229271244299	3.46086115904331e-09	1.08331150193174e-07	10.7245997990558	SP110	no
SRP9	-0.427587630808251	13.0505863659068	-6.56933006416041	3.50724220302966e-09	1.09502901333878e-07	10.7117075576111	SRP9	no
TXK	-0.911255730895208	9.80007367027468	-6.56740078529824	3.53777583737145e-09	1.10175161510405e-07	10.7033131338917	TXK	no
ACTR1B	-0.304343253278946	10.2253235068571	-6.56647665477401	3.55249460606751e-09	1.10244497544526e-07	10.6992924626233	ACTR1B	no
OASL	1.64436412281018	10.0217092247378	6.56595882161257	3.56076869755417e-09	1.10244497544526e-07	10.697039574523	OASL	up
SEPT2	-0.466468681191138	12.4236290466977	-6.56556805131272	3.56702516771241e-09	1.10244497544526e-07	10.6953395250992	SEPT2	no
TOR1A	0.458184347456328	10.2940679108714	6.56439883558812	3.58581008505693e-09	1.10545918466025e-07	10.6902530388165	TOR1A	no
PTGDR	-1.08241679057482	9.04395936804589	-6.56139192133189	3.63457087475062e-09	1.11561841510019e-07	10.6771732918204	PTGDR	down
HP1BP3	-0.345449196126644	12.1344556673938	-6.56124351273074	3.63699442458515e-09	1.11561841510019e-07	10.6765277811973	HP1BP3	no
TTC31	-0.369643607739411	9.84585206900509	-6.55880976290439	3.67696714690529e-09	1.12112473019893e-07	10.6659427432043	TTC31	no
TRIM21	0.586787123334581	10.5651318724494	6.55850948870513	3.68192898972821e-09	1.12112473019893e-07	10.6646368579543	TRIM21	no
IFI27L2	0.590292385340193	9.74007357473798	6.55847942181111	3.68242619119184e-09	1.12112473019893e-07	10.6645060988307	IFI27L2	no
INIP	-0.375078082909438	10.9328120565448	-6.55723183499491	3.70311561755599e-09	1.124626105292e-07	10.6590805906953	INIP	no
DDHD2	-0.482022066325948	9.33576141448553	-6.55647857760576	3.7156629675802e-09	1.12564354109441e-07	10.6558049863707	DDHD2	no
ADGRG3	1.33765502659801	8.1811043957656	6.55303760088151	3.77351817241674e-09	1.14034787437552e-07	10.6408431662325	ADGRG3	up
SDHB	0.521766642441628	10.6447973494648	6.5490087197451	3.84239215818216e-09	1.15830141931013e-07	10.6233283223862	SDHB	no
PABPC3	-0.247549015054796	14.491038692243	-6.54581825554048	3.8978148903305e-09	1.17212177992027e-07	10.6094608482986	PABPC3	no
XPO1	-0.357155113159928	12.2712943436986	-6.54128407277298	3.97794361774383e-09	1.19328558670507e-07	10.5897566618374	XPO1	no
SYNCRIP	-0.417909672966193	10.5316584006145	-6.52917937653162	4.19993337405474e-09	1.25679668863217e-07	10.5371753085635	SYNCRIP	no
LARS	-0.441625929354919	10.5043661025403	-6.51856424565464	4.40466765202161e-09	1.31484700958762e-07	10.4910909119115	LARS	no
ZNF41	-0.706382233825758	6.95476587961532	-6.51611073365076	4.45337628025471e-09	1.32457727070384e-07	10.4804427992614	ZNF41	no
TCN2	1.14033806502788	8.85059749230975	6.51564114831423	4.46275936528636e-09	1.32457727070384e-07	10.4784049753103	TCN2	up
ZNF345	-0.880213069997914	7.64486055955123	-6.51529286393458	4.4697312917778e-09	1.32457727070384e-07	10.4768935834281	ZNF345	no
PLAUR	0.900547114643343	10.8303185751677	6.51415248465099	4.49263481341368e-09	1.32814873143406e-07	10.4719450565428	PLAUR	no
KIF2A	-0.63793007173075	10.8470266832884	-6.5068840246484	4.64136904329465e-09	1.36881242700923e-07	10.4404112923872	KIF2A	no
ABCA1	1.07883179350714	9.11851425641746	6.50517525639866	4.67703689496685e-09	1.37601573455527e-07	10.4329996087407	ABCA1	up
ANKLE2	-0.481226818144723	9.28479200251504	-6.49984466834583	4.79005643547826e-09	1.40588730728581e-07	10.409882663765	ANKLE2	no
RNF126	-0.518735704572405	9.80177573817013	-6.49639636361171	4.86460280787985e-09	1.42151948502148e-07	10.394931913189	RNF126	no
MGEA5	-0.634496255844764	11.3774019140073	-6.49630714066496	4.86654681121007e-09	1.42151948502148e-07	10.3945451061402	MGEA5	no
SPIN1	-0.287039226658903	10.274552307938	-6.49344460176507	4.9293258395335e-09	1.43642902262025e-07	10.3821361233679	SPIN1	no
FLOT1	0.404199145621915	11.5268172979503	6.49075995967027	4.98893123195594e-09	1.45034511515223e-07	10.3704999807593	FLOT1	no
CCDC85B	0.67610119880081	10.3748130789749	6.48767838579434	5.0582289154077e-09	1.46700624871268e-07	10.3571453920065	CCDC85B	no
KAT6A	-0.468789028938579	11.7289558854021	-6.48431011212783	5.13506351787806e-09	1.48576932376618e-07	10.3425507716177	KAT6A	no
PTGS2	2.33515837732482	8.87968333240546	6.48239258153505	5.17931945556033e-09	1.49503987775007e-07	10.3342433122999	PTGS2	up
EVA1B	0.515335769400469	8.69101297897413	6.48137227255841	5.20302143046037e-09	1.49834774793893e-07	10.3298232894628	EVA1B	no
POLG	-0.706893311783256	10.3741085637964	-6.48038828643404	5.22598125793882e-09	1.50142686891815e-07	10.3255608407118	POLG	no
NMI	0.556772041756931	12.1360257388389	6.4794189317985	5.24869768826067e-09	1.50442180343378e-07	10.3213619860695	NMI	no
ABI1	-0.498744347814306	11.5351694180242	-6.47297569784395	5.4021948572227e-09	1.54480053405488e-07	10.2934578710725	ABI1	no
THOC2	-0.453145543834259	10.1948724707407	-6.46993475406154	5.47617369734082e-09	1.56230512544882e-07	10.2802915236197	THOC2	no
MAPK3	0.785684515006839	9.59624668597032	6.46452624117913	5.61023444514964e-09	1.59682928777178e-07	10.2568795077426	MAPK3	no
IFI44L	2.46060156641851	10.986235391123	6.45238268008425	5.92317939724288e-09	1.68199054855813e-07	10.2043374771334	IFI44L	up
EML4	-0.47093950008721	10.7526209937276	-6.45050877123375	5.97298480091303e-09	1.69220743005497e-07	10.1962325556869	EML4	no
TUBB4B	0.568420214349031	10.9022923882395	6.44483652794708	6.12628221213057e-09	1.73162974582601e-07	10.1717041958424	TUBB4B	no
PYCARD	0.566985877594659	12.1694563873661	6.44344749055385	6.16441149446649e-09	1.73839244886579e-07	10.1656987350146	PYCARD	no
CD177	2.21736087333554	7.40064431249669	6.44159174168077	6.21571858023122e-09	1.74883171732069e-07	10.1576761522625	CD177	up
PTCD3	-0.371232756507483	10.2699789365052	-6.43789217127956	6.31926662800421e-09	1.77388771238861e-07	10.1416849108723	PTCD3	no
FBXL14	-0.532150966176806	10.5940587160446	-6.43679520139879	6.35029659858434e-09	1.77851899473853e-07	10.1369439086771	FBXL14	no
C1QB	1.73837889372716	7.28228032151522	6.4313522975774	6.50650294481747e-09	1.8181070671603e-07	10.1134242836328	C1QB	up
GM2A	0.750392554351166	10.9201649776175	6.42881342276179	6.58066023591761e-09	1.83464010540764e-07	10.1024557531419	GM2A	no
MED8	0.49468308821633	9.36776338084509	6.42297554319747	6.75436303317e-09	1.87878748097654e-07	10.077240409817	MED8	no
NDUFV2	0.363173393939361	11.4289440287025	6.41955960538444	6.85809720696544e-09	1.89986921537881e-07	10.0624897357624	NDUFV2	no
NPLOC4	0.510631838431545	10.0941939888884	6.41945824007534	6.861199388818e-09	1.89986921537881e-07	10.0620520623176	NPLOC4	no
ZFP36L2	-0.332744417843681	13.9537870160492	-6.41885735563058	6.87961736046701e-09	1.90066900394483e-07	10.0594576224751	ZFP36L2	no
C5AR2	0.940669725756744	6.6934689756533	6.41531655339743	6.989145206962e-09	1.92275611532842e-07	10.04417119895	C5AR2	no
RRN3	-0.701435772961355	9.46333688265566	-6.41525759449048	6.99098350617818e-09	1.92275611532842e-07	10.0439166850435	RRN3	no
SRGN	0.387209411908401	14.6857405856522	6.41045343352127	7.14239200115608e-09	1.95999407403922e-07	10.0231807965435	SRGN	no
NUDT21	-0.535261958655788	11.084131269874	-6.40605129434048	7.28397503672665e-09	1.99437517840039e-07	10.0041848568579	NUDT21	no
FPR2	1.00637623577589	10.0486575796576	6.40226454902323	7.40798358864377e-09	2.02030676760794e-07	9.98784806652338	FPR2	up
MRPS22	0.419158881563279	10.6551975417748	6.40215208940988	7.41169816697413e-09	2.02030676760794e-07	9.98736294419589	MRPS22	no
SACM1L	-0.541516763760427	11.2081981152384	-6.40060496418337	7.46298757425273e-09	2.02976677602843e-07	9.98068933818993	SACM1L	no
LAMTOR5	0.316081510253992	11.6281323562412	6.39904412165346	7.51508735203924e-09	2.03940474726404e-07	9.97395713069627	LAMTOR5	no
FRYL	-0.587989868722696	10.4786338638564	-6.3967435369679	7.59253554719413e-09	2.05586377349799e-07	9.9640353187165	FRYL	no
SLC23A2	-0.670620230329352	8.7759199751366	-6.3944959930033	7.66896014033692e-09	2.07197357963761e-07	9.95434345824931	SLC23A2	no
TOMM40	0.435103091112934	8.94199432974005	6.38960040399102	7.83807054625902e-09	2.11119284966952e-07	9.93323681123192	TOMM40	no
NDUFA13	0.536313063128457	11.793120410378	6.38929844364816	7.84862118310019e-09	2.11119284966952e-07	9.93193513637486	NDUFA13	no
MTMR4	-0.401907504518404	10.0356793240615	-6.38438638201063	8.022236317091e-09	2.15254697938661e-07	9.91076350052985	MTMR4	no
PARP9	1.06631398229233	11.0829082378704	6.38395857644751	8.03753549783219e-09	2.15254697938661e-07	9.90891987178321	PARP9	up
CFP	0.656101029776984	11.9543763435367	6.3816100781389	8.12203777089517e-09	2.17042839034904e-07	9.89879978584143	CFP	no
UBR5	-0.417817333648953	10.614431162612	-6.38011779251921	8.17618808121899e-09	2.18013869119911e-07	9.89236994707915	UBR5	no
CASD1	-0.523328944301513	8.76927415021191	-6.37874410321416	8.22635034855052e-09	2.18874569382413e-07	9.88645157286677	CASD1	no
DCUN1D4	-0.706510491838735	8.06850251866238	-6.37687177813226	8.29521133695989e-09	2.20227964323323e-07	9.87838560729878	DCUN1D4	no
IL15RA	0.544222718994797	9.02020043810307	6.37487052402237	8.3694442837302e-09	2.21717810797779e-07	9.86976513613191	IL15RA	no
CLTB	0.391266814991987	10.012471781072	6.37354504489204	8.41897172389065e-09	2.22548153193731e-07	9.86405611273463	CLTB	no
NKIRAS2	0.538199688526905	9.5132207110064	6.3725507776627	8.45631329700833e-09	2.23053488021735e-07	9.85977393930154	NKIRAS2	no
STK26	-0.638136161045304	11.2771148633101	-6.36940783992996	8.57543242484326e-09	2.25709069779907e-07	9.84623928176227	STK26	no
MTR	-0.589738165721203	9.88858936786424	-6.36850808269571	8.60983812104055e-09	2.2612834498587e-07	9.84236502592007	MTR	no
ITGB1	-0.534565567427203	13.0673167310855	-6.36459107825212	8.76121706175096e-09	2.29611425307859e-07	9.82550108431552	ITGB1	no
FGFR1OP	-0.602441916113747	9.19566048043261	-6.36242359104738	8.84611082054945e-09	2.31282106840241e-07	9.81617094126062	FGFR1OP	no
S100A9	0.327957201801064	14.9880158435503	6.36200094483456	8.86275905777214e-09	2.31282106840241e-07	9.81435175353988	S100A9	no
AAMDC	0.557467194436897	7.88430396579013	6.36110687858138	8.89807888732986e-09	2.31709760642617e-07	9.81050358262596	AAMDC	no
KLHDC1	-0.702391354153871	7.73114364399122	-6.35882297084649	8.98893698087286e-09	2.33578767959454e-07	9.80067423164597	KLHDC1	no
NUP160	-0.655058644711751	9.36294814018989	-6.35176482117953	9.27555957576742e-09	2.4051604586402e-07	9.77030567385741	NUP160	no
PPP1R2	-0.667257681664632	10.2933778093742	-6.3470415078963	9.47239417697553e-09	2.45100702604659e-07	9.74998972100756	PPP1R2	no
ZNF83	-0.710942201654262	9.74072729442959	-6.34468534129217	9.5721205347521e-09	2.47158614398378e-07	9.73985736660449	ZNF83	no
HERC5	1.58227924673407	10.3325518487873	6.34401288886719	9.60077241783817e-09	2.47376533940887e-07	9.7369658275192	HERC5	up
CWC15	0.399813226985604	11.6455285940713	6.34305231931774	9.64184749941021e-09	2.47912965431264e-07	9.73283557673726	CWC15	no
TIMP1	0.607323311819822	12.7404536760483	6.34211352364169	9.68215933059198e-09	2.48427564040074e-07	9.72879916430188	TIMP1	no
CYP4F3	1.92896297939915	8.57885927066403	6.33900597852382	9.81678921075787e-09	2.5135498567043e-07	9.71543959275023	CYP4F3	up
CD2BP2	0.542285344070249	9.84952834835977	6.3383293939888	9.84634563851266e-09	2.51585436888844e-07	9.71253121412023	CD2BP2	no
FYB1	-0.451974936261871	12.8879593608557	-6.33546823897343	9.97230997551495e-09	2.54273128729849e-07	9.70023342578131	FYB1	no
ADPRHL2	0.547574233954126	9.63060842567435	6.33044391114304	1.01973753049874e-08	2.59471260619005e-07	9.67864271027578	ADPRHL2	no
TSHZ1	-0.671094297433012	10.2722932266866	-6.32787239685111	1.03145014634636e-08	2.61907019525584e-07	9.66759468103961	TSHZ1	no
PIK3CG	-0.925947422574332	9.06003359860457	-6.32658289390889	1.03737347036216e-08	2.62865712293218e-07	9.66205517854985	PIK3CG	no
GYG1	0.48038001566932	12.1595576771476	6.32264767624432	1.05565849837597e-08	2.66946371107923e-07	9.64515260297443	GYG1	no
NUBPL	-0.577883947367383	7.74011102086789	-6.31974591501205	1.06934524881871e-08	2.69849824748293e-07	9.63269135504855	NUBPL	no
TPI1	0.382738768593503	12.3661132119	6.31373398757111	1.09826222416985e-08	2.76450846125784e-07	9.60688043555356	TPI1	no
CCDC13	2.27773168561704	6.76837411924085	6.31337341024071	1.10002093359961e-08	2.76450846125784e-07	9.60533265529087	CCDC13	up
COX6A1	0.384834825364827	13.1236813583236	6.31045504739818	1.11435799413585e-08	2.79480071521079e-07	9.59280673835012	COX6A1	no
KTN1	-0.745201667812065	11.0194028734587	-6.30839941503654	1.12456740249855e-08	2.81463812662164e-07	9.58398500412934	KTN1	no
FEZ1	-1.08346233329773	7.36416724265003	-6.30692766303442	1.13193366308815e-08	2.82729308215018e-07	9.57766962628424	FEZ1	down
RAP1GAP2	-0.667649858195364	10.3055657048641	-6.30601201502419	1.13654060902545e-08	2.83215308840381e-07	9.57374079320079	RAP1GAP2	no
ICE2	-0.547614943057685	9.44047777911438	-6.30562220625608	1.13850749202931e-08	2.83215308840381e-07	9.57206827679182	ICE2	no
GALNT12	-0.648149967179561	7.93746711227482	-6.30143925291081	1.15982655425168e-08	2.87558884784169e-07	9.55412321871959	GALNT12	no
EIF5	-0.349537030149794	12.4657144148716	-6.30127582495071	1.1606674490022e-08	2.87558884784169e-07	9.5534221928562	EIF5	no
PTBP3	-0.26334998464824	12.7549731412612	-6.29875011843372	1.17373996452908e-08	2.90210170219625e-07	9.5425889866012	PTBP3	no
INTS12	0.496353708053322	9.51335123271463	6.29564813801728	1.18999435758872e-08	2.93635906099363e-07	9.52928619205796	INTS12	no
HP	1.75093153727072	8.92743928089508	6.2934967175465	1.20139823892399e-08	2.95453195919907e-07	9.52006125492535	HP	up
UBE2S	0.621527943026372	9.58976333430097	6.29313591253013	1.20332127727273e-08	2.95453195919907e-07	9.51851429441135	UBE2S	no
LOC401261	-0.821198980255101	8.51054230633421	-6.29250266489378	1.20670375153369e-08	2.95453195919907e-07	9.5157993072215	LOC401261	no
ITPK1	0.506835019295282	10.7341465646237	6.29244443383328	1.20701526235766e-08	2.95453195919907e-07	9.51554965223669	ITPK1	no
PSMD4	0.358588797807299	11.7847936027237	6.28956369932057	1.22252554000021e-08	2.98652496687876e-07	9.50320007967121	PSMD4	no
ADNP	-0.3909937414615	11.122012857325	-6.28888432410829	1.22621199387793e-08	2.98956346475537e-07	9.5002879298322	ADNP	no
IARS2	-0.372123364914701	10.8128359336978	-6.28352292941318	1.25569217539332e-08	3.0553511997294e-07	9.47731026540848	IARS2	no
PARP15	-0.897426947223163	8.14685527940322	-6.28242057916977	1.2618397974479e-08	3.06421771447714e-07	9.47258673884401	PARP15	no
SPEF2	-0.868884432313878	6.86417032022088	-6.27835305382091	1.28478209059342e-08	3.11375208054908e-07	9.45516017162723	SPEF2	no
TAPT1-AS1	-0.593221733250722	8.08783438375087	-6.27134001833737	1.3253098681621e-08	3.20562598348536e-07	9.42512379093667	TAPT1-AS1	no
CEACAM3	0.821642601170188	8.65406629909092	6.26572961241887	1.35863914007888e-08	3.27976024367365e-07	9.40110363340786	CEACAM3	no
LTF	3.16099910091217	11.2255349711011	6.26351762792135	1.37200609974128e-08	3.30550839660108e-07	9.39163550295465	LTF	up
RFX7	-0.506093995435558	10.5471959000712	-6.26162078803956	1.38357206266145e-08	3.32682484772366e-07	9.38351728854808	RFX7	no
CHERP	-0.396675056498308	10.7235950251476	-6.26023942780536	1.39205545478467e-08	3.34066013943324e-07	9.37760582496821	CHERP	no
SRSF8	-0.498523024027339	11.4505805203117	-6.25878234739947	1.40105955888631e-08	3.35568844250676e-07	9.371370840388	SRSF8	no
KAT6B	-0.514084204365137	10.2551114382653	-6.25700662497739	1.41211053904344e-08	3.37555095456106e-07	9.36377307852898	KAT6B	no
CD63	0.451864626891247	12.8461587985168	6.25596936373834	1.41860559398587e-08	3.38446664031054e-07	9.35933532874307	CD63	no
LGALS3BP	1.22593842152243	10.1953284289211	6.2540256852241	1.43085595398295e-08	3.40552874859129e-07	9.35102035308305	LGALS3BP	up
CCNT2	-0.844767086225882	9.28675077198619	-6.25365159033351	1.43322571346634e-08	3.40552874859129e-07	9.34942010000317	CCNT2	no
RRP1B	-0.478127602091016	10.9139180047509	-6.25324883154397	1.43578138268903e-08	3.40552874859129e-07	9.34769727177767	RRP1B	no
SUN2	-0.482595406895854	12.0375889428562	-6.25119916288155	1.44885728044028e-08	3.42989637433435e-07	9.33893030813301	SUN2	no
SIGLEC1	3.25499789940589	8.2584839685013	6.24890501441033	1.46363239042953e-08	3.45818471553418e-07	9.32911889895054	SIGLEC1	up
NOL9	-0.541869009055379	9.50167951812946	-6.24556859805775	1.48538605113679e-08	3.5028207861008e-07	9.31485238587696	NOL9	no
RINT1	-0.601666204267804	8.762771589518	-6.23745370666332	1.53963768294333e-08	3.62377415414298e-07	9.28016488856385	RINT1	no
MIB1	-0.387972287680173	9.46642263077927	-6.23563779391973	1.55204329425958e-08	3.64596120507544e-07	9.27240497041859	MIB1	no
CLEC4D	1.12762125118948	9.60572239510144	6.23444179573993	1.5602677618422e-08	3.6582599879668e-07	9.26729458380415	CLEC4D	up
NDUFA8	0.45392391177791	9.67884134727672	6.23217691610137	1.57596067538089e-08	3.68798904512175e-07	9.25761796583257	NDUFA8	no
CAND1	-0.44432829183302	10.2209940475474	-6.23093132603311	1.58465746451204e-08	3.70126387560361e-07	9.25229678332895	CAND1	no
CAPG	0.724177890515586	11.2896674541924	6.22657649578749	1.61543736618119e-08	3.76596912851267e-07	9.23369598270049	CAPG	no
DNAJB14	-0.525617332420685	10.2327250727734	-6.224514487932	1.63021687522479e-08	3.79319854294224e-07	9.22489021122924	DNAJB14	no
LRRC4	1.58601631426038	6.74827966985621	6.22367438509097	1.63627655569361e-08	3.80007376947516e-07	9.22130287717594	LRRC4	up
CXCR2	1.60057861581689	10.7120292715889	6.22180710795279	1.64982505243747e-08	3.82428197287541e-07	9.21333003953156	CXCR2	up
LGALS9	0.667560410196742	10.4792545492302	6.21927251179987	1.66839285819437e-08	3.85881787965526e-07	9.20250933386745	LGALS9	no
CKS2	0.998682459207416	9.25271322745317	6.21858986728731	1.67342891589388e-08	3.85881787965526e-07	9.19959526723872	CKS2	no
SULT1B1	0.655631770864883	8.69459935052232	6.21848785573943	1.67418277154747e-08	3.85881787965526e-07	9.19915981154151	SULT1B1	no
TRAF5	-0.675558928873439	10.5943900787913	-6.21259883426324	1.71827535204327e-08	3.95300226196572e-07	9.17402593114629	TRAF5	no
SLC22A4	0.862064348155725	8.67087571900264	6.21178040313591	1.72449322352902e-08	3.95986352021983e-07	9.17053363677626	SLC22A4	no
PNO1	-0.508291382269116	9.68057377268814	-6.20947411169774	1.74213460257015e-08	3.99288116120899e-07	9.16069348105312	PNO1	no
IFT80	-0.763039206281595	8.85145990935042	-6.20785979475455	1.7545888129408e-08	4.01390887506213e-07	9.15380655845662	IFT80	no
TSR1	-0.541336608788756	9.1008163218607	-6.20144772271062	1.80493105578095e-08	4.12137149098939e-07	9.12645831760286	TSR1	no
ITK	-0.759543981391893	12.0290137252614	-6.19938040113039	1.82146399195744e-08	4.1513776159343e-07	9.11764321255658	ITK	no
NFE2	1.018889503575	10.513555678985	6.1982551660347	1.83052555962122e-08	4.164275524945e-07	9.11284564993064	NFE2	up
PRRC1	-0.3425300911252	10.4515208326623	-6.19531742982865	1.85439362313627e-08	4.21074648489143e-07	9.1003218367449	PRRC1	no
EDRF1	-0.472823820012088	9.68738016439092	-6.19286391545557	1.8745628461911e-08	4.24409254418673e-07	9.08986401615696	EDRF1	no
FYN	-0.347597062072579	13.1386282304121	-6.19249870496267	1.87758353777835e-08	4.24409254418673e-07	9.08830748234008	FYN	no
APOA2	1.66734552492015	6.89954993166741	6.19226945834347	1.87948211369328e-08	4.24409254418673e-07	9.08733044673671	APOA2	up
RUNX3	-0.673182714143008	12.089536951796	-6.19166224156181	1.88452012985346e-08	4.24763202012458e-07	9.08474259048656	RUNX3	no
N4BP2L1	-0.610052637920711	10.8881340417028	-6.18999181766938	1.89844836552801e-08	4.27015257288548e-07	9.07762401774514	N4BP2L1	no
LENG8	-0.625176291501559	9.70572675042638	-6.18962868692959	1.90148962515123e-08	4.27015257288548e-07	9.07607661872464	LENG8	no
PEX1	-0.761299041732292	8.31500460143676	-6.18753063466264	1.91915546103774e-08	4.30193107832252e-07	9.06713691782117	PEX1	no
KRR1	-0.74427910722908	9.54512977541477	-6.181952539268	1.9669156568295e-08	4.40092883435763e-07	9.04337449347348	KRR1	no
UROD	0.410309128472221	10.6528179292287	6.17443954268803	2.03310189629409e-08	4.54071790305536e-07	9.0113823169104	UROD	no
ZNF675	-0.569158886911902	7.82450658927394	-6.17320404467331	2.04419464037264e-08	4.55717635765405e-07	9.00612267807167	ZNF675	no
FAM219B	-0.320015438520063	9.69669621710285	-6.17210468778381	2.05411528480697e-08	4.57096672195499e-07	9.00144294191509	FAM219B	no
CCNH	0.426573350137787	10.5270245019531	6.16662092474987	2.10431530104868e-08	4.66907951600958e-07	8.9781044257838	CCNH	no
LIN7C	-0.502254086006445	10.7018741118346	-6.16616601202167	2.10853370362599e-08	4.66907951600958e-07	8.97616870343201	LIN7C	no
PI4KB	-0.361908147091013	10.9142391070143	-6.16604575122272	2.10965027563796e-08	4.66907951600958e-07	8.97565698466431	PI4KB	no
GVINP1	-0.497511282694225	10.5799751765219	-6.1650545275618	2.11887563943715e-08	4.68103230163742e-07	8.9714393980888	GVINP1	no
DNAJA2	-0.429324510795555	10.7451376217701	-6.16075644130746	2.1593410219281e-08	4.76183329141946e-07	8.95315433640374	DNAJA2	no
ZNF3	-0.821947470016436	8.23900352492335	-6.15742305876974	2.19124835311773e-08	4.82009774954744e-07	8.93897670116986	ZNF3	no
CCAR1	-0.430748844118648	11.4680577671103	-6.15717526651064	2.1936387339635e-08	4.82009774954744e-07	8.93792290131398	CCAR1	no
NDUFS7	0.425204304691725	10.3417687514868	6.15594801362449	2.20551568757832e-08	4.8375101254966e-07	8.93270393402722	NDUFS7	no
ABCE1	-0.440863123434648	10.027669031475	-6.1533202250673	2.23116045080348e-08	4.88500407108832e-07	8.92153044217386	ABCE1	no
RPL26L1	0.419152139279765	10.5633338491312	6.1511564757162	2.25249740720789e-08	4.92291352978881e-07	8.91233143977357	RPL26L1	no
TP73-AS1	-0.343557477097102	9.21723792761277	-6.14608057847003	2.30334500500841e-08	5.02506943249517e-07	8.89075654678997	TP73-AS1	no
PCK2	0.440529546099926	9.39627588119063	6.14416471913761	2.32283014944029e-08	5.0585619571174e-07	8.88261504183508	PCK2	no
EMSY	-0.428719012096856	9.38146191953079	-6.13504122239811	2.41787524791581e-08	5.25619452206779e-07	8.84385784448491	EMSY	no
NTMT1	0.393483969598956	8.71948298019048	6.13431363993258	2.42561811496971e-08	5.26367732431104e-07	8.84076798238388	NTMT1	no
MORC4	-0.594698914723388	7.50555067934868	-6.1330103026501	2.43954934243865e-08	5.28453883223127e-07	8.83523338570713	MORC4	no
ARPC2	-0.271207438962142	14.3013477308756	-6.13162350232009	2.45445941604673e-08	5.30744324964593e-07	8.8293448628685	ARPC2	no
RIPOR2	-0.720028807708506	12.5905240947886	-6.13104694998056	2.46068460788702e-08	5.31152009099281e-07	8.82689690272544	RIPOR2	no
SPTBN1	-0.657813017945232	11.9374421769727	-6.1301247588131	2.47067416565106e-08	5.32369385799355e-07	8.8229815934289	SPTBN1	no
NREP	0.494072862120712	10.0473382636365	6.1289660283785	2.4832827707859e-08	5.34145831839167e-07	8.81806234139721	NREP	no
FAM122B	-0.534068633380743	10.990027089295	-6.12849932807646	2.48837904238429e-08	5.34303001749847e-07	8.81608112231227	FAM122B	no
TMED1	0.609956588853729	8.88328889350042	6.12712103537337	2.5034900469876e-08	5.36606211647657e-07	8.81023038469681	TMED1	no
SNAPIN	0.425599361019637	10.7663806875735	6.12666893050151	2.50846642648029e-08	5.36732877512102e-07	8.80831134797342	SNAPIN	no
TRA2A	-0.772782795883735	9.84090518659842	-6.12602376732769	2.51558473451548e-08	5.37316606731848e-07	8.80557293694406	TRA2A	no
ANKRD12	-1.04716960529515	9.88609544587111	-6.12468590268012	2.53040944868951e-08	5.39541485061167e-07	8.79989469277568	ANKRD12	down
PPP4R3A	-0.305782210539506	10.9275767036036	-6.1155944745592	2.63345937423113e-08	5.60537552716779e-07	8.76132103931275	PPP4R3A	no
TES	-0.6712160074241	12.2562377113259	-6.11469257264011	2.64390533692697e-08	5.6178398296266e-07	8.75749560757327	TES	no
UBE2G2	-0.47213505471737	10.5595557009256	-6.11201532431826	2.67515506086246e-08	5.67438869842212e-07	8.74614130559512	UBE2G2	no
RAD17	-0.460470822338486	9.62952631412515	-6.11139588470659	2.68243712455307e-08	5.67999099782094e-07	8.74351451616483	RAD17	no
GNA15	0.743919237482299	9.66237727847935	6.11093080256339	2.68791743207972e-08	5.68176536290564e-07	8.74154236148992	GNA15	no
RYK	-0.415482046409585	9.76701610702077	-6.10934244694081	2.70671729203425e-08	5.71164016158745e-07	8.73480746879263	RYK	no
RSBN1	-0.520807265214104	10.8014599928356	-6.10828905518645	2.71925678967543e-08	5.728224414602e-07	8.73034128769161	RSBN1	no
CNPY3	0.468806259794148	11.3483099840099	6.10563019597272	2.75116316930391e-08	5.78547869915989e-07	8.71906956256519	CNPY3	no
NAPA	0.428258681629181	10.9171622749797	6.10389410313912	2.77219538464921e-08	5.81970828691624e-07	8.71171076055437	NAPA	no
SERPINB1	0.544493026602062	12.2574118968332	6.10273429640169	2.78633439320159e-08	5.83937442438258e-07	8.70679512528243	SERPINB1	no
USP18	1.70935431828758	8.72767903246934	6.09778448398175	2.84748084805808e-08	5.95731933322784e-07	8.68582031962068	USP18	up
RPS6KB1	-0.597631945100662	9.12507483189293	-6.09577198986278	2.87271866118056e-08	5.99986411163633e-07	8.67729428630327	RPS6KB1	no
PTCH1	-0.860211438452067	9.11525003893168	-6.08304761034927	3.03747694324768e-08	6.32603916238745e-07	8.62341232015345	PTCH1	no
GUF1	-0.590623228550912	8.2871418116252	-6.08291607271423	3.03922790055055e-08	6.32603916238745e-07	8.62285554862875	GUF1	no
CAMP	2.43138092211406	10.2924746643887	6.08238942973539	3.04624826497564e-08	6.32988667487891e-07	8.62062642550394	CAMP	up
DHRS9	0.876261780186969	9.20032146426883	6.07671326919257	3.12293667290653e-08	6.47824100672933e-07	8.59660574149951	DHRS9	no
EIF4EBP1	0.664207817177275	9.83488917146155	6.07586933253736	3.13450024345939e-08	6.4912264771065e-07	8.59303507803469	EIF4EBP1	no
CLASP2	-0.603324099556092	9.31352121589199	-6.0718413602178	3.19027580835087e-08	6.59557189500107e-07	8.57599557373632	CLASP2	no
ZMYM1	-0.503940557337777	7.82203904232224	-6.06885878898307	3.23220543829812e-08	6.67098859347903e-07	8.56338129374884	ZMYM1	no
BAZ1A	0.371142550099176	11.2020388343047	6.06809402008099	3.24304399952239e-08	6.67614877660158e-07	8.56014722716099	BAZ1A	no
SERTAD3	0.59881198934954	8.74662896796479	6.0679129616606	3.24561526438266e-08	6.67614877660158e-07	8.55938158806292	SERTAD3	no
SLF2	-0.367681194552739	9.00804226736784	-6.06456485645441	3.29352676453407e-08	6.76333457569337e-07	8.54522513092092	SLF2	no
YES1	-0.774618995955411	7.67247812425276	-6.05898515636706	3.3749272360939e-08	6.91888349121495e-07	8.52163991154605	YES1	no
MDM1	-0.698085725966354	9.60871911973831	-6.05775856874807	3.39308587223752e-08	6.94447792480184e-07	8.51645631622184	MDM1	no
ZNF777	-0.578915392250527	8.39934625470958	-6.04994310181718	3.51107193233853e-08	7.17395816024896e-07	8.48343770093244	ZNF777	no
STX10	0.492562712081304	10.9113894161089	6.04890909955387	3.52698177196871e-08	7.19445498452084e-07	8.47907053857361	STX10	no
SNRPA1	-0.683064390544377	11.0362862237861	-6.04423898483847	3.59972957863521e-08	7.33063066770654e-07	8.45934976509557	SNRPA1	no
RAB13	0.967934484857867	9.42675286302313	6.04255092056527	3.62638757215574e-08	7.35668072190665e-07	8.45222296688912	RAB13	no
MRPL40	0.417445350056502	10.0707644543424	6.04234238761564	3.62969421695707e-08	7.35668072190665e-07	8.45134262164856	MRPL40	no
KCNA3	-0.874156253228495	9.04992849624571	-6.04228819030362	3.63055409431458e-08	7.35668072190665e-07	8.45111382359791	KCNA3	no
SLC35D1	-0.485001520759152	9.27026974363759	-6.04137914900555	3.64500663626774e-08	7.37375805310428e-07	8.44727635892622	SLC35D1	no
B4GALT5	0.665431173952523	10.6878246700598	6.03873711949912	3.68733425682625e-08	7.44707656259018e-07	8.43612449275391	B4GALT5	no
EIF2S2	0.488790748952573	11.7553634886189	6.03742711407612	3.70850108940079e-08	7.47748679294503e-07	8.43059575114861	EIF2S2	no
MAP2K6	0.623937073841603	9.45021138439543	6.03465317130938	3.75371827285575e-08	7.55621018774367e-07	8.41889019506507	MAP2K6	no
CCNL2	-0.479240885028755	11.2057067479973	-6.03248117593445	3.78950244762969e-08	7.61571764475201e-07	8.40972625271898	CCNL2	no
TNRC6A	-0.482581219870717	9.93582240126724	-6.02991630123309	3.8321927902897e-08	7.6888864853042e-07	8.39890639819919	TNRC6A	no
CAAP1	-0.308182043535394	9.60465042634132	-6.02852401256273	3.85556458888394e-08	7.72311865848617e-07	8.3930338372282	CAAP1	no
LTBP3	-0.983182904789199	9.13218882869637	-6.02706790485187	3.88015807126535e-08	7.75968212977395e-07	8.38689267367421	LTBP3	no
OSBP	-0.838872492938523	7.51763717776314	-6.02521775656886	3.91163011503878e-08	7.8098598658988e-07	8.37909049353217	OSBP	no
UST	-0.639763210389671	7.51103686166888	-6.01847451197769	4.02848171108902e-08	8.02426015463443e-07	8.35066198401294	UST	no
PHPT1	0.441366493176931	10.6865519966255	6.01794817272727	4.0377459689764e-08	8.02426015463443e-07	8.34844355443697	PHPT1	no
ZBTB40	-0.483812731585019	9.80584421877948	-6.01789499650714	4.0386831074882e-08	8.02426015463443e-07	8.34821943013562	ZBTB40	no
WAPL	-0.391449399802232	10.9178450938082	-6.01148940971942	4.15315358397295e-08	8.23832199582577e-07	8.32122733261502	WAPL	no
PDS5A	-0.40623570810636	10.7061675422211	-6.00543967419391	4.26419967855428e-08	8.44490936340223e-07	8.29574536995384	PDS5A	no
NQO2	0.965644129268533	10.0491129904548	6.00364640813	4.29767492369513e-08	8.49745450583275e-07	8.28819398145461	NQO2	no
CNOT2	-0.484088485470346	10.8936480417713	-5.99479736130011	4.46669330145523e-08	8.81739666395331e-07	8.25094427056612	CNOT2	no
NDFIP1	-0.641650080250047	11.7681689653455	-5.99405970232682	4.48107508475651e-08	8.83025578443479e-07	8.24784012895877	NDFIP1	no
SLC38A1	-0.603770488279181	12.1073426253239	-5.99367378830913	4.48861724460973e-08	8.83025578443479e-07	8.24621622645002	SLC38A1	no
PUM1	-0.332863713922462	12.0972962562297	-5.99335525374196	4.4948519925671e-08	8.83025578443479e-07	8.24487588446372	PUM1	no
ZNF763	-0.559025514672467	7.60631514743332	-5.99215905115803	4.51834185791194e-08	8.86217724342696e-07	8.23984271518002	ZNF763	no
NME6	-0.323170255934574	9.17659974975831	-5.98947707901307	4.57144856313663e-08	8.95199343427668e-07	8.22855946932794	NME6	no
STT3B	-0.462989553679646	12.1036904405964	-5.97138209314404	4.9461884777703e-08	9.67035156220937e-07	8.1524863085889	STT3B	no
TOP2B	-0.604918781475165	11.778897478008	-5.97040506048273	4.96726230021768e-08	9.69606432095122e-07	8.14838143515806	TOP2B	no
NCL	-0.526937337825947	12.8741287208891	-5.95938673314944	5.21113286982003e-08	1.01559005085553e-06	8.10210842275138	NCL	no
TMCO1	0.425920976917515	11.1628642629886	5.95663344906954	5.27389183900792e-08	1.02618699869027e-06	8.09055109163384	TMCO1	no
MSANTD2	-0.577257215312091	8.78070528296223	-5.94904119345204	5.45083640122064e-08	1.05893312245301e-06	8.05869280827819	MSANTD2	no
CSK	-0.403236218482874	12.4668450766792	-5.94439108237708	5.56208727503168e-08	1.07883337811589e-06	8.03918848001462	CSK	no
NUCB1	0.352833817403383	10.7737753933986	5.94386663938005	5.5747737890372e-08	1.07958317094978e-06	8.03698916180395	NUCB1	no
EPHB2	1.03682913474829	7.72070273896767	5.94313792679185	5.59244902886087e-08	1.08129516057233e-06	8.03393334602171	EPHB2	up
CRADD	0.386141318352285	9.0159669577819	5.93935520428427	5.68509178486892e-08	1.0974737910885e-06	8.01807319393035	CRADD	no
GPBP1L1	-0.774421348899359	9.28661889323709	-5.93791801872307	5.72068498018969e-08	1.10260572397703e-06	8.01204847335114	GPBP1L1	no
SEH1L	-0.45391402247936	9.68245259096983	-5.93710247678046	5.7409801775247e-08	1.10362553527773e-06	8.00862996753179	SEH1L	no
ZNF573	-0.659110188877204	8.43360446081389	-5.93698094333255	5.74401067057697e-08	1.10362553527773e-06	8.00812055259505	ZNF573	no
AGAP1	-1.27094241324202	6.88641721850249	-5.93542115050718	5.78304505684188e-08	1.10938383151548e-06	8.00158296763	AGAP1	down
MEX3C	-0.764141076511871	10.6665532911354	-5.93413706119865	5.81537593805765e-08	1.11312073295731e-06	7.99620147654407	MEX3C	no
ANKH	-0.664399789989412	9.95245875976317	-5.93392569891486	5.82071467515877e-08	1.11312073295731e-06	7.99531572432797	ANKH	no
PARVG	0.450473204403433	11.4844323875165	5.93158449744056	5.88017437650909e-08	1.12273719491567e-06	7.98550536591341	PARVG	no
NOC2L	-0.732750987341564	8.05429017050115	-5.92831777404234	5.96414096833227e-08	1.13699565905637e-06	7.97181946447383	NOC2L	no
MPST	0.461968023510259	9.35357357750836	5.92781817780254	5.97708612863709e-08	1.13769140168568e-06	7.96972668709958	MPST	no
LCN2	2.16017143193396	10.9528630691141	5.92260023521008	6.11395506383746e-08	1.16193627370041e-06	7.94787342658641	LCN2	up
GPSM3	0.312021727217168	12.6487715846464	5.92185826066991	6.13366650349381e-08	1.16387510598854e-06	7.94476661271088	GPSM3	no
GMFG	0.243844439521004	12.9924197146162	5.92006870147512	6.1814662797841e-08	1.17112950152132e-06	7.93727399248659	GMFG	no
FLII	0.50942154106613	11.1241733999357	5.91947385557697	6.19743595863027e-08	1.17234031990226e-06	7.934783669001	FLII	no
ABCB1	-0.7679072751711	8.17113757885931	-5.91845283266963	6.2249419255139e-08	1.17572629978958e-06	7.93050939729945	ABCB1	no
ECSIT	0.467349227576053	8.86926355264235	5.91642690211296	6.27987630897644e-08	1.18427436279758e-06	7.9220292249717	ECSIT	no
F2R	-1.21834724694993	9.30372475945384	-5.90688531532004	6.54509199446892e-08	1.232390475697e-06	7.88210617064368	F2R	down
TMEM184C	-0.447785301323162	9.35330650704284	-5.90442928451305	6.61512612578755e-08	1.24195605633282e-06	7.8718342190813	TMEM184C	no
VDR	0.750631193521393	9.19242808505347	5.90439221473267	6.61618881223137e-08	1.24195605633282e-06	7.87167919439786	VDR	no
FAM107B	-0.396336459807181	12.2317132633847	-5.90080532108148	6.71981437405393e-08	1.25947638781081e-06	7.8566808406077	FAM107B	no
IL6ST	-0.641370978260845	11.7295553392588	-5.89705584423128	6.82984619085761e-08	1.27814201116065e-06	7.84100673485563	IL6ST	no
CD14	0.625932305404149	13.6062231834602	5.89048491367309	7.02697270494841e-08	1.31302471657807e-06	7.81354805571606	CD14	no
POLK	-1.16327152226292	9.15134285803893	-5.88929208335713	7.06335361229379e-08	1.31781074483024e-06	7.80856482112547	POLK	down
CIRBP	-0.573335413941289	11.8530298065446	-5.88820552374364	7.0966547405459e-08	1.32200848355466e-06	7.80402591803389	CIRBP	no
MAP2K4	0.266337007348428	9.3516285546625	5.88548215115339	7.1808023715895e-08	1.33565106726267e-06	7.79265107687678	MAP2K4	no
ACVR1B	0.590389619849756	9.78598891130463	5.88479617262613	7.20215243842003e-08	1.33758943389716e-06	7.78978626639819	ACVR1B	no
SIL1	0.822277403385813	8.47283895800288	5.8791278076976	7.38098149391509e-08	1.3687247349095e-06	7.76611920004421	SIL1	no
CACNA2D2	-0.694158248792834	7.973572098053	-5.87781639240315	7.42297376223864e-08	1.37237293271941e-06	7.76064503036002	CACNA2D2	no
ZNF408	1.34279151696084	7.56402289980612	5.87781305328087	7.42308098259863e-08	1.37237293271941e-06	7.7606310927005	ZNF408	up
BTN3A1	-0.598335390506527	11.2502985260225	-5.87714592112498	7.44453344987576e-08	1.37426312055851e-06	7.75784651748773	BTN3A1	no
SIN3B	-0.512687872406014	9.22858482981642	-5.87417772822702	7.54072195680661e-08	1.38992313297223e-06	7.7454590504713	SIN3B	no
HNRNPD	-0.447981320005718	11.7045613462175	-5.87102880990282	7.6441053184269e-08	1.40686022544702e-06	7.73232023282732	HNRNPD	no
LTK	-1.50765144733573	6.09950660871781	-5.86673565996717	7.78730750301983e-08	1.43106391185375e-06	7.71441192481521	LTK	down
HDAC1	-0.30614638591592	12.1328448866186	-5.86634236921861	7.80055744415727e-08	1.43134966355384e-06	7.71277164161355	HDAC1	no
ABCA5	-0.705516883082566	8.29576878403129	-5.8653754137946	7.8332285852897e-08	1.43519288406229e-06	7.70873899432485	ABCA5	no
TAF1C	-0.398433780053884	9.42760255212477	-5.86164332848653	7.96059554822821e-08	1.45509317792441e-06	7.69317712992767	TAF1C	no
OLFM4	3.6796029992659	8.1669508991173	5.86149726440672	7.96562161295331e-08	1.45509317792441e-06	7.69256816455613	OLFM4	up
NAA38	0.426560666907232	10.909956967403	5.85930211410029	8.0415341985568e-08	1.46677104405569e-06	7.68341699430147	NAA38	no
CTR9	-0.614569916927755	11.3164425707649	-5.8582253586466	8.07903049822304e-08	1.4714174742225e-06	7.6789287344118	CTR9	no
ISG15	1.58730157780491	12.3013749590281	5.85401922229498	8.22715953659907e-08	1.49616947352802e-06	7.66139957548671	ISG15	up
VEZF1	-0.648915307721442	11.1942160444509	-5.85339814657549	8.24925760236325e-08	1.4979623708505e-06	7.65881168321427	VEZF1	no
ZSCAN18	-0.581901755469838	9.59164860336357	-5.85075307523204	8.34402640424518e-08	1.51292650609714e-06	7.64779153368108	ZSCAN18	no
SLC4A7	-0.848997955617836	9.25010020235663	-5.84874863665241	8.41655559098552e-08	1.52381987985313e-06	7.6394418618535	SLC4A7	no
ORM1	1.62916372375897	7.78716594580347	5.84749960657141	8.46206442736814e-08	1.52979625593144e-06	7.63423952932653	ORM1	up
LMAN2	0.360028756006313	9.99516376539366	5.84186615567308	8.6703502291735e-08	1.56513888576482e-06	7.61078154235976	LMAN2	no
MX2	0.865394660879989	11.4208013068506	5.83990435257962	8.74406257669151e-08	1.57612049891204e-06	7.60261475613391	MX2	no
NDUFB8	0.392444633371756	12.0348042252984	5.83842261954499	8.80014556863555e-08	1.58389678844898e-06	7.59644722938173	NDUFB8	no
TRIM28	-0.367051271672855	11.4010328666499	-5.8363089919984	8.88075891416539e-08	1.59605885977196e-06	7.58765067928233	TRIM28	no
EIF2S1	0.464601217939851	10.9299638850638	5.8330471179652	9.00659507239151e-08	1.61630083711143e-06	7.57407800120227	EIF2S1	no
MSRB2	0.573319655656672	10.4626517638923	5.83114897413082	9.08062771410053e-08	1.62720062361459e-06	7.56618130823208	MSRB2	no
SLC39A13	-0.411814379743817	9.56417201426861	-5.83057160574129	9.10326521374758e-08	1.62887226536633e-06	7.56377954799936	SLC39A13	no
RHOG	0.284157960209471	12.7979670546771	5.82816463169267	9.19823814274257e-08	1.64346330845294e-06	7.55376801892656	RHOG	no
PHF3	-0.338641871619062	10.7178777910294	-5.82773721027112	9.21520477363955e-08	1.64409462426493e-06	7.55199039447921	PHF3	no
ATP8B1	-0.636769643970382	8.70479069495535	-5.82189350211759	9.45028621849105e-08	1.68024799136229e-06	7.52769231571382	ATP8B1	no
CANT1	0.588655407924913	9.51146048104384	5.82147253642682	9.4674470361302e-08	1.68024799136229e-06	7.52594234899052	CANT1	no
ECE1	0.522174301692601	9.40408014340063	5.82146333998207	9.46782227471356e-08	1.68024799136229e-06	7.52590411970703	ECE1	no
KRT23	1.9103337444486	7.74203092184001	5.82134235481179	9.47276014412925e-08	1.68024799136229e-06	7.52540119120874	KRT23	up
TDRKH	-0.674747644354567	6.91662690976669	-5.81588699931038	9.69806826621359e-08	1.71772297409824e-06	7.50272825963475	TDRKH	no
PRKCA	-0.609231953049415	10.1881535453134	-5.81305799247888	9.81697603179283e-08	1.73627123776174e-06	7.49097426517812	PRKCA	no
DCTN2	0.355272015074632	10.6345696195366	5.80946622279903	9.97001349367953e-08	1.76079358079573e-06	7.4760546859115	DCTN2	no
SMURF2	-0.268726222110244	10.4004294059868	-5.80018938347662	1.03762287047333e-07	1.8298942812281e-06	7.43753875685392	SMURF2	no
FLNA	-0.4355808807369	13.0864943373496	-5.79841783316083	1.04556335220316e-07	1.84124458526826e-06	7.43018659571631	FLNA	no
MYCBP2	-0.311547009705198	12.3683069850229	-5.79747592977627	1.0498094941675e-07	1.84606586194196e-06	7.42627797185321	MYCBP2	no
CARHSP1	0.548247129702434	9.53817384347619	5.78999030029753	1.08416394627737e-07	1.90232540332015e-06	7.3952245863806	CARHSP1	no
JUN	1.20053834720099	10.4125409271567	5.78983003034339	1.0849114564241e-07	1.90232540332015e-06	7.39455991289632	JUN	up
AIMP2	0.410545551111099	10.3680985895922	5.78583067096338	1.1037298764578e-07	1.93255364205537e-06	7.37797631055362	AIMP2	no
KLHL24	-0.565622066647565	9.22614365888612	-5.78356189937436	1.11454768412202e-07	1.94870701513848e-06	7.36857091765366	KLHL24	no
TBC1D4	-0.747306978505531	9.7592099407203	-5.78147860733903	1.12457295849126e-07	1.96343059043859e-06	7.35993586061855	TBC1D4	no
TOM1	0.46832009893666	9.26421425137818	5.78023266704441	1.13061105851321e-07	1.97116078990644e-06	7.35477219822873	TOM1	no
PRKAA1	-0.491916137726738	8.68287459290705	-5.77896626699959	1.13678100343281e-07	1.9790985349949e-06	7.34952423956943	PRKAA1	no
OPHN1	-0.674844720443703	9.67345774675618	-5.77626405742506	1.1500572540313e-07	1.9993680017172e-06	7.33832796589643	OPHN1	no
WDR82	-0.376320485373599	12.4543441088704	-5.77591948256432	1.15176111869066e-07	1.99948997612128e-06	7.33690042644577	WDR82	no
SEC13	0.432218488180331	11.1104832889065	5.77227108669747	1.16995491191387e-07	2.02819804063936e-06	7.32178776492569	SEC13	no
SLC2A3	0.70398528361628	11.2449644524833	5.76894042732164	1.18681098192886e-07	2.05450913830655e-06	7.30799489807272	SLC2A3	no
SERPING1	1.35834561764615	8.7634527048958	5.76745957245977	1.19438194049043e-07	2.06469499571502e-06	7.3018635263479	SERPING1	up
YIPF1	0.482011578942744	9.39440080596509	5.75749480133197	1.24657776476697e-07	2.1518850864574e-06	7.26062304811988	YIPF1	no
GMPPA	0.517103702117133	8.57408115230587	5.75459004017072	1.26221103913151e-07	2.17580294477896e-06	7.24860721209222	GMPPA	no
ASB1	-0.459462431567891	8.56262346967202	-5.75166763990927	1.27813386455496e-07	2.20015195053279e-06	7.23652109881886	ASB1	no
NPC1	-0.514078563257513	9.25143305972538	-5.74684214937435	1.30485937466218e-07	2.24034198430721e-06	7.21657032426135	NPC1	no
TOGARAM1	-0.556069917499077	8.28282833205036	-5.746791561577	1.3051424420386e-07	2.24034198430721e-06	7.21636121032464	TOGARAM1	no
BMPR1A	-0.782097265366387	7.19524537798826	-5.74501705537341	1.31511012638919e-07	2.25429031328814e-06	7.20902647667312	BMPR1A	no
MPZL3	-1.23702086391308	6.93891248077539	-5.7444624751893	1.31824062400707e-07	2.25649608352763e-06	7.20673438287793	MPZL3	down
CALR	0.947887214089175	10.8617026233039	5.74250311057735	1.32935967362318e-07	2.27235098400476e-06	7.19863706101844	CALR	no
RNPS1	-0.31242560288336	12.2810441822479	-5.74037135611527	1.3415618123557e-07	2.29001046323869e-06	7.18982870032159	RNPS1	no
CARD6	0.675954437417527	9.96142090242325	5.73904017976064	1.3492372642596e-07	2.29990457900742e-06	7.18432904215419	CARD6	no
CPSF7	-0.337632793062987	10.748145834582	-5.73654234050195	1.36375635355202e-07	2.31846977441693e-06	7.17401092136173	CPSF7	no
GABBR1	-0.568862973072841	9.4210906658926	-5.73651481880196	1.36391718079924e-07	2.31846977441693e-06	7.17389724526542	GABBR1	no
ENOPH1	-0.349356130169349	10.7599212301811	-5.73459679741954	1.37517150874639e-07	2.33435840437547e-06	7.16597561103527	ENOPH1	no
CD247	-0.773079826866393	12.0943394787348	-5.73156391653634	1.39315416060406e-07	2.36160855562785e-06	7.15345187846302	CD247	no
TYMS	1.36814983147402	9.43628974285676	5.72956873548739	1.4051099779144e-07	2.37858105389964e-06	7.14521473854763	TYMS	up
CEBPG	0.454155934999655	9.84874745268589	5.72861839589617	1.41084017119937e-07	2.38229063695699e-06	7.14129169145669	CEBPG	no
SRSF10	-0.586567398737728	9.76665719846166	-5.72832716293948	1.41260079416979e-07	2.38229063695699e-06	7.14008952565167	SRSF10	no
CCND2	-0.722899124684609	11.9768301209652	-5.72823791263505	1.41314078146154e-07	2.38229063695699e-06	7.13972111925088	CCND2	no
PTGES3	-0.26827065969734	13.2785013634021	-5.72605020725155	1.42644063026578e-07	2.40140397164001e-06	7.13069152907931	PTGES3	no
ETAA1	-0.556529309456967	7.34582184046245	-5.72336395481985	1.44293981942016e-07	2.42584346839056e-06	7.11960631548582	ETAA1	no
ACOT13	0.348661000125949	9.15516059454817	5.72289467843008	1.4458413523036e-07	2.4273871482639e-06	7.11767001462812	ACOT13	no
ABCC10	-0.312189187519847	10.0435704353247	-5.72196282963476	1.45161998949228e-07	2.43375028101316e-06	7.11382528341456	ABCC10	no
EEF2	-0.467795638367303	14.2288596670077	-5.71824969826629	1.4748725368926e-07	2.46935225431307e-06	7.09850797158062	EEF2	no
MOAP1	-0.452834501222194	11.0575792739761	-5.71681155130684	1.48397665526735e-07	2.48120085844497e-06	7.09257655282143	MOAP1	no
TLR5	0.716379231641938	10.1300928255275	5.71190804627893	1.51543550833522e-07	2.53034313595017e-06	7.07235778133217	TLR5	no
NINJ1	0.591565625338019	10.2747461453424	5.7070245201717	1.54741781562732e-07	2.5802243386189e-06	7.05222907182731	NINJ1	no
TECPR2	0.68878609582406	8.943099906199	5.70544524280343	1.5579018779757e-07	2.59417157612852e-06	7.04572131689365	TECPR2	no
TRAK1	-0.365398761562981	9.93717425206823	-5.69420898413449	1.63453736073272e-07	2.71808461385974e-06	6.99944311491476	TRAK1	no
RASSF1	-0.443589072738378	10.0117459118457	-5.69378737067221	1.63748394826028e-07	2.7192898294108e-06	6.99770743185575	RASSF1	no
IFIT1	1.94332054398935	10.9537270696701	5.68639404492083	1.69001172849111e-07	2.80271728252069e-06	6.96728022191208	IFIT1	up
PPP3CB	-0.299258160882717	11.4440341255792	-5.68561105724223	1.69567075421434e-07	2.80829693651277e-06	6.96405887749851	PPP3CB	no
ARHGEF6	-0.288451700951882	11.7252188929928	-5.68198915585907	1.72209132785364e-07	2.84819942724334e-06	6.94916035304859	ARHGEF6	no
ANO10	0.723477726069662	8.39859474518953	5.68055773419511	1.73264430194738e-07	2.86178591248772e-06	6.94327344282819	ANO10	no
SLC25A37	1.28365633463122	10.7695852133781	5.67925758681581	1.74228456007217e-07	2.87191108844343e-06	6.93792699370728	SLC25A37	up
SLIRP	0.383162974527826	11.303563987936	5.67909852815968	1.7434675534876e-07	2.87191108844343e-06	6.93727295258239	SLIRP	no
MGAM	1.54762436029459	9.14716474573813	5.67273935675031	1.79141614658718e-07	2.94692771748393e-06	6.91113112198394	MGAM	up
GTPBP3	-0.376264661847829	9.45294480509801	-5.67185722729057	1.79816903870511e-07	2.95406588788078e-06	6.90750583083693	GTPBP3	no
CREB1	-0.871500189413384	10.781307673486	-5.67020091341797	1.81091615639139e-07	2.97101914719493e-06	6.90069955794605	CREB1	no
VPS36	-0.363322682072907	10.4432283970248	-5.6694577381044	1.81666452312555e-07	2.97646012028562e-06	6.89764592716477	VPS36	no
CNOT8	-0.436117361707266	11.1965751333054	-5.66581265707823	1.845119544123e-07	3.01772171262718e-06	6.88267128256242	CNOT8	no
GLRX2	0.402467795246698	9.70710142080854	5.66560171276268	1.84677960843023e-07	3.01772171262718e-06	6.88180481879743	GLRX2	no
UTY	-0.834582384866421	7.87518258692539	-5.66471051054801	1.85380930488892e-07	3.02516961100473e-06	6.87814432445177	UTY	no
IFI35	0.831603909809729	10.8048473643791	5.66433468748132	1.8567816315098e-07	3.02598540453375e-06	6.87660075932684	IFI35	no
API5	-0.307366613133906	10.9279099979034	-5.66319371706372	1.86583412125464e-07	3.03669465558983e-06	6.87191489603936	API5	no
MRFAP1L1	-0.612363451818801	11.446008028478	-5.66069444252587	1.8858153057451e-07	3.06513858260482e-06	6.86165209185838	MRFAP1L1	no
LY96	0.723645605873058	11.6257232529202	5.65931052344825	1.89696978199218e-07	3.07917946443001e-06	6.85597016876428	LY96	no
HACD2	-0.489861134666979	10.4589410118354	-5.65697657920619	1.91592861952066e-07	3.10583448666402e-06	6.84638917595057	HACD2	no
TRIM52	-0.396327202288521	9.62522552663953	-5.65617997849307	1.92244201516207e-07	3.11227087613341e-06	6.84311948821557	TRIM52	no
C1orf43	0.329840996676335	12.491876625066	5.65571408607649	1.92626146082778e-07	3.11433474492353e-06	6.84120730607744	C1orf43	no
COMMD9	0.59281759536659	10.145257598017	5.6547628160442	1.93408327257715e-07	3.12285556372979e-06	6.83730318966554	COMMD9	no
MKL2	-0.520722101749882	8.64754672262231	-5.64886938033152	1.98324255007602e-07	3.19801127409492e-06	6.81312252741123	MKL2	no
PLA2G2F	0.915208039974151	6.73806567293846	5.64773005825429	1.9928867251263e-07	3.2093342932659e-06	6.80844923017061	PLA2G2F	no
LY6E	1.30167949909812	11.4574445861436	5.64597710102482	2.00781531127104e-07	3.22912635934904e-06	6.80125974719888	LY6E	up
SENP7	-1.08060988014497	9.30444933273365	-5.64456725752981	2.01990156281116e-07	3.24113892326934e-06	6.7954782286318	SENP7	down
CYB5B	-0.409372696120297	9.5187189657525	-5.64448825683547	2.02058092855176e-07	3.24113892326934e-06	6.79515428020644	CYB5B	no
SLC19A1	0.51564805526605	9.40160926153212	5.64223148578894	2.04008313331735e-07	3.26443595930045e-06	6.78590108837255	SLC19A1	no
SLC25A32	-0.502160872035562	9.50341514822144	-5.64219048222484	2.04043917710993e-07	3.26443595930045e-06	6.78573298151854	SLC25A32	no
ZNF80	-0.700482945452301	6.9975377494424	-5.63619411100166	2.09317000275411e-07	3.34442658795138e-06	6.76115498800987	ZNF80	no
SCAMP2	0.331527956086946	11.2479817728619	5.63562993117087	2.09819966996862e-07	3.34809201574263e-06	6.75884313476674	SCAMP2	no
PRKY	-0.917607569226946	7.73173104311184	-5.6284322576209	2.16341881783489e-07	3.44766704576578e-06	6.72935833038146	PRKY	no
DESI1	0.314133904477254	9.41914031437535	5.62762404724323	2.17086538318702e-07	3.45503529581612e-06	6.72604862433013	DESI1	no
GADD45B	0.643390030192631	10.9970170118133	5.62491996500421	2.19596342243121e-07	3.49044108144618e-06	6.71497670563516	GADD45B	no
AMIGO2	-0.516656080263381	9.6309928138953	-5.62252467200587	2.21843343105512e-07	3.52158323770215e-06	6.70517116552796	AMIGO2	no
MANSC1	1.25355938525139	8.63750464958863	5.62162749672841	2.22690777614653e-07	3.53045651195043e-06	6.70149891813911	MANSC1	up
CALM3	0.369800099608881	9.57402139866873	5.61917784957602	2.25020845840419e-07	3.56278154235561e-06	6.69147358280782	CALM3	no
APC	-0.768190525524099	7.74305691887132	-5.61724562817562	2.26875631819508e-07	3.58750756826738e-06	6.68356725875472	APC	no
SCRN1	-0.469145196897292	9.66882688561561	-5.61563960576171	2.28428717198733e-07	3.60740525134877e-06	6.67699663557247	SCRN1	no
IL16	-0.40647552037758	11.713151199389	-5.61403793447787	2.29987997718518e-07	3.62734936092389e-06	6.67044467309626	IL16	no
RCBTB1	-0.59382596437108	9.6605285277039	-5.61341608625206	2.30596202096646e-07	3.63226115503327e-06	6.66790110767628	RCBTB1	no
CALU	0.343213206389159	9.39306560430015	5.61267266617976	2.31325385186477e-07	3.63906348238727e-06	6.66486044298917	CALU	no
MID2	-0.777893675173339	7.18242965596319	-5.61188182876337	2.32103564516255e-07	3.64391532007434e-06	6.66162603963784	MID2	no
RBCK1	0.423844447660743	10.9550861505762	5.61175433009495	2.32229262983739e-07	3.64391532007434e-06	6.6611046093104	RBCK1	no
ATM	-0.726254928512226	11.6616237224675	-5.61042494960325	2.33543864368256e-07	3.65977586620539e-06	6.65566817655184	ATM	no
FOXP1	-0.477975394337538	12.6892467071901	-5.61012839495859	2.33838118095646e-07	3.65977586620539e-06	6.65445551246786	FOXP1	no
ERBIN	-0.233424043279665	12.175222595161	-5.60919074585895	2.34770890861985e-07	3.66968190710068e-06	6.65062149441798	ERBIN	no
STX17	-0.357306358019022	10.0865520047214	-5.60801473086759	2.35945959144965e-07	3.68334514537656e-06	6.64581322243529	STX17	no
YTHDC1	-0.386426412620834	12.0329601709695	-5.60698874595111	2.36975836547108e-07	3.69470988980898e-06	6.64161874457797	YTHDC1	no
HIC2	-0.441086854930605	9.35138625562387	-5.60510463530674	2.3887861047699e-07	3.71963780359781e-06	6.63391695864197	HIC2	no
DUT	-0.450432200086979	12.5043604311323	-5.60441322236086	2.39580630580042e-07	3.72582889157451e-06	6.63109092975989	DUT	no
ERCC1	0.515537248079704	9.76175348180197	5.60162484477572	2.42432413794283e-07	3.76539379749775e-06	6.61969555704887	ERCC1	no
MRPS11	0.470349277595131	9.70156878245284	5.59960462840031	2.44519376365831e-07	3.79299448332244e-06	6.61144109273786	MRPS11	no
VAMP1	-0.486434345000994	10.4542634961495	-5.59855543076649	2.45610191834972e-07	3.80509257958003e-06	6.60715468581779	VAMP1	no
DOCK9	-0.782974985322706	9.46536228832432	-5.59379656171561	2.5061814522116e-07	3.87776925330187e-06	6.58771739137395	DOCK9	no
MARC1	1.32859143522904	9.47822580834579	5.59263993408901	2.51850385280341e-07	3.89191523414911e-06	6.58299437408891	MARC1	up
MSN	-0.412401896349049	13.7860828582964	-5.59116289881448	2.53432635463525e-07	3.91142752262053e-06	6.57696364868012	MSN	no
NANS	0.406252546143019	9.89495313928269	5.59049682504196	2.54149347054724e-07	3.91754894030575e-06	6.57424431487867	NANS	no
SMARCC2	-0.46797228007558	10.4171069236903	-5.58978079213869	2.54922036631483e-07	3.92451673752543e-06	6.57132118355014	SMARCC2	no
PIAS1	-0.341777340999537	11.5879328285757	-5.58845143177974	2.56362707833268e-07	3.94173766478815e-06	6.56589466496012	PIAS1	no
RNF216	-0.459912007415891	9.17938554487263	-5.58293544201805	2.62426490557944e-07	4.02990943279633e-06	6.54338449405216	RNF216	no
UBE4A	-0.240506935692558	11.7784637494384	-5.5784055152602	2.67511456802703e-07	4.10284801980988e-06	6.52490605278011	UBE4A	no
TOMM20	-0.381950740733263	11.368343284454	-5.57755360205041	2.68478506569375e-07	4.1125262101409e-06	6.52143171317893	TOMM20	no
SH3KBP1	0.278880146734307	12.3082360349682	5.57681525910324	2.69319413977332e-07	4.11826822516293e-06	6.51842074417975	SH3KBP1	no
DNAJC8	0.413908952348317	10.680370103445	5.57663392068886	2.69526337801741e-07	4.11826822516293e-06	6.51768127286888	DNAJC8	no
DDX17	-0.289754703285265	13.8224279887951	-5.57444203390778	2.72039867151226e-07	4.1514911896058e-06	6.50874396582707	DDX17	no
KLHDC10	-0.299812907276722	10.132043193237	-5.57407955249765	2.72457752579449e-07	4.1526904530758e-06	6.50726612369206	KLHDC10	no
TRIM23	-0.629738626374715	7.89456579993804	-5.57068774545675	2.76398662335897e-07	4.20751645314558e-06	6.49343984212558	TRIM23	no
AGFG2	-0.670502677193129	8.59271812338285	-5.56872640686032	2.7870301473369e-07	4.23732446872749e-06	6.48544647581865	AGFG2	no
RPS25	-0.211069831506695	14.4974631170139	-5.56604258325508	2.81886805381248e-07	4.28041266881029e-06	6.47451077232157	RPS25	no
DNAH3	-0.793657545251982	8.31422951383586	-5.5643607392073	2.83900135750563e-07	4.305642827077e-06	6.46765906042757	DNAH3	no
DCPS	0.513494110561401	9.60517114070431	5.56080161758837	2.88207427547085e-07	4.36555780414452e-06	6.45316264005694	DCPS	no
TNRC6B	-0.523005461604559	10.6737334486718	-5.56050580724263	2.88568295866685e-07	4.36562098036138e-06	6.45195798959719	TNRC6B	no
CDC5L	-0.538183114855769	9.38978318821207	-5.55917288278198	2.90199884480962e-07	4.38488442736111e-06	6.44653019352202	CDC5L	no
NAT1	0.492128298760596	9.33517960482248	5.55810009173018	2.91519629362535e-07	4.3993942586536e-06	6.44216212714483	NAT1	no
COMMD4	0.401907103063801	9.41249101743148	5.55682859778538	2.93091452093109e-07	4.41766783518173e-06	6.43698551554808	COMMD4	no
ZNF562	-0.479794368697311	8.48618618837552	-5.55614753916856	2.93936797562329e-07	4.42331313063175e-06	6.43421296093801	ZNF562	no
KIF3A	-0.447322006718155	8.06052787101438	-5.55594487289274	2.94188813492462e-07	4.42331313063175e-06	6.43338794762771	KIF3A	no
WDR70	0.292184577952884	9.33607592013547	5.55524221010942	2.95064220352296e-07	4.43103189311872e-06	6.43052765891548	WDR70	no
KMT2E	-0.351209946672318	11.4930606797658	-5.55492109628311	2.95465128605142e-07	4.43161483945874e-06	6.42922057578491	KMT2E	no
ATP6V0B	0.371593863866504	12.3761007055609	5.55190033133131	2.99262811464849e-07	4.48308145595874e-06	6.41692638343538	ATP6V0B	no
NOL12	0.423524128506084	9.3873857287725	5.55123770808012	3.00102244763941e-07	4.49016060350351e-06	6.41422999588494	NOL12	no
ELOB	0.424735592391446	12.4394398084878	5.5496767907415	3.0208881629108e-07	4.51436510694326e-06	6.40787881020669	ELOB	no
RAB1B	0.442600912004067	10.9733121120065	5.54834027418283	3.0380005161665e-07	4.53440101431242e-06	6.40244134947082	RAB1B	no
BCL7B	0.36042678836124	9.89116414393631	5.54759499846871	3.04758410084495e-07	4.54316465410978e-06	6.39940954929182	BCL7B	no
TMEM59	0.293793189063688	12.6601102356022	5.54314223542785	3.10546428841061e-07	4.62381720509215e-06	6.38129957864027	TMEM59	no
ZCCHC4	-0.409310429924451	7.85490797167109	-5.54126893229237	3.13013614425502e-07	4.65488897564244e-06	6.37368264924716	ZCCHC4	no
IDH1	0.773747866904156	11.0630709769114	5.53803847196352	3.1731349614168e-07	4.71310664960924e-06	6.36055030323792	IDH1	no
TCTN2	-0.496926085680389	8.9146058703912	-5.53493227140036	3.21502651403218e-07	4.76954054608968e-06	6.34792648945998	TCTN2	no
AGL	-0.607224759828112	9.75252028087986	-5.53342886203269	3.23549667062654e-07	4.7940973065131e-06	6.34181772685246	AGL	no
HDGFL2	0.51084058605065	8.95641708021013	5.53276753698212	3.24454162884622e-07	4.80168621468548e-06	6.33913083010535	HDGFL2	no
HIST1H1C	0.82346085575124	9.20579882825042	5.52996487589034	3.28315001013388e-07	4.85295567319185e-06	6.3277455808635	HIST1H1C	no
AP1M1	-0.301471069719012	11.5169348664689	-5.52737346832039	3.31924936557504e-07	4.90039722379649e-06	6.31722092628538	AP1M1	no
CENPX	0.483461581336561	9.20397431463516	5.52628268100548	3.33456074618648e-07	4.91707096055136e-06	6.31279153560889	CENPX	no
NOP16	0.432801101290725	9.10063268643779	5.52265464724955	3.38598797866695e-07	4.98689613368289e-06	6.29806204587601	NOP16	no
ZNF518A	-0.737514670720062	8.80840954276625	-5.52087593730533	3.41148476646714e-07	5.01840890105664e-06	6.29084231311195	ZNF518A	no
QPCT	0.840533937130324	10.5953574230431	5.51919163449474	3.43580196929968e-07	5.04748793957077e-06	6.28400678949023	QPCT	no
UBE3B	-0.412723804325967	9.64498823241149	-5.51884599258232	3.44081319190723e-07	5.04748793957077e-06	6.28260416875107	UBE3B	no
NDUFB5	0.287720926112227	12.0500093766447	5.51865228020401	3.44362483008546e-07	5.04748793957077e-06	6.28181809880162	NDUFB5	no
GTF3C3	-0.348703907321175	9.24240650671144	-5.51741425975985	3.46164741818029e-07	5.06783525730964e-06	6.27679461519447	GTF3C3	no
S100A12	0.767674576593761	13.8948374811072	5.51600717746922	3.48224357334022e-07	5.09093730038353e-06	6.27108578118561	S100A12	no
HMBS	0.580165940481198	9.08829960016432	5.51576866107273	3.48574675849449e-07	5.09093730038353e-06	6.27011813742487	HMBS	no
CCNI	-0.396644956603296	13.4293170299618	-5.51218100253322	3.53885937879922e-07	5.16234802587886e-06	6.25556565697728	CCNI	no
CEP290	-0.611393596126963	7.75400239242743	-5.5111080064555	3.55489803990543e-07	5.17957108457173e-06	6.251214176017	CEP290	no
LHFPL2	0.815985583670772	9.34484405681883	5.50556471818047	3.6388998556117e-07	5.29565937370174e-06	6.22874005273713	LHFPL2	no
TK1	1.37276969769891	7.82653898522952	5.50220510257109	3.69075575039014e-07	5.3647457991716e-06	6.21512440790739	TK1	up
RRAS	0.858311800563225	9.92177029908539	5.49924267037766	3.73708234423929e-07	5.42564066561621e-06	6.20312172139056	RRAS	no
CSRP1	0.305054067428856	10.5318581763685	5.49875098670986	3.74482633142539e-07	5.43044188036912e-06	6.20112989735505	CSRP1	no
STK24	-0.200319309657571	12.9026819063819	-5.49519170029854	3.8013564608097e-07	5.50589369513018e-06	6.18671365834113	STK24	no
FBXW2	-0.328440220050975	11.0489997038153	-5.4929098817497	3.83803696206301e-07	5.55245087218548e-06	6.17747390814757	FBXW2	no
C1orf109	-0.840722154353625	7.8879675197179	-5.48907089969912	3.90053435638663e-07	5.63161209943112e-06	6.16193287626383	C1orf109	no
KIAA1109	-0.504054785962495	10.6857984269077	-5.48898412246946	3.90195854262406e-07	5.63161209943112e-06	6.16158164312156	KIAA1109	no
NUSAP1	0.709779650247164	8.75488561245251	5.48721783478782	3.93105797557722e-07	5.66692798151821e-06	6.15443312276813	NUSAP1	no
C18orf21	0.437011549438738	10.0211814925125	5.48468392092538	3.97317621735225e-07	5.72090632049108e-06	6.14417978390463	C18orf21	no
LSM1	0.408642829027981	10.7388729404865	5.48355462481525	3.99208952335058e-07	5.74138468581524e-06	6.13961088008644	LSM1	no
SIRPA	0.681660856238032	10.6823224900812	5.48067339334108	4.04074517603372e-07	5.80453993068975e-06	6.12795603762457	SIRPA	no
TRMT13	-0.548651495256442	9.17986762953664	-5.47931693493212	4.06385283473918e-07	5.83089036862518e-06	6.12247005482318	TRMT13	no
CDKN1B	-0.64347083928013	12.1515216359446	-5.47654290072529	4.11151377153622e-07	5.89236733604588e-06	6.1112529334547	CDKN1B	no
CDK9	-0.509027655622795	9.24300000898211	-5.47603737730276	4.12025810484625e-07	5.89799285908927e-06	6.10920908528433	CDK9	no
ZC3H12D	-0.902104784737258	9.85297658196814	-5.4748536292706	4.1408055409594e-07	5.92048119343482e-06	6.10442350587885	ZC3H12D	no
CHCHD5	0.312731709596376	9.13710860385568	5.47423721925735	4.15154492847774e-07	5.92890996261832e-06	6.10193171993902	CHCHD5	no
VPS25	0.293660933040799	10.2084516437026	5.47317894919356	4.170046382762e-07	5.94839133783498e-06	6.09765406531826	VPS25	no
TRIM37	-0.262141778667614	9.22453999571316	-5.47023901438277	4.22187007732949e-07	6.00975301373274e-06	6.08577257732286	TRIM37	no
F5	0.575696028675706	10.1016556856981	5.47018185510092	4.22288388905152e-07	6.00975301373274e-06	6.08554160346254	F5	no
HLTF	-0.526546161646385	9.43752952575629	-5.4669126580197	4.28126758823775e-07	6.0857646936634e-06	6.0723330950189	HLTF	no
PTPN2	0.320794350398726	11.3157721562267	5.46566707030038	4.30371992971803e-07	6.11058332016462e-06	6.06730155554041	PTPN2	no
TGOLN2	-0.280169916980526	13.0012334072214	-5.46438813948921	4.32689349360488e-07	6.1301844469606e-06	6.06213590022441	TGOLN2	no
ANXA2	0.374930659431104	13.5634175627348	5.46435241381653	4.32754257878418e-07	6.1301844469606e-06	6.0619916110723	ANXA2	no
CASP8	-0.369843150804204	11.7541475171032	-5.46352051682245	4.34268401636312e-07	6.14452134985759e-06	6.05863186661426	CASP8	no
PRKDC	-0.531466692624198	10.187802206065	-5.45969559824814	4.41297325498778e-07	6.23676439581934e-06	6.04318750879206	PRKDC	no
REV1	-0.335209358232627	9.69116469180635	-5.45847622826629	4.43561493578085e-07	6.26153301026779e-06	6.03826499856134	REV1	no
AKR1A1	0.560811841240652	10.9319335979935	5.45536612580749	4.49388168581261e-07	6.33647672265675e-06	6.02571213333788	AKR1A1	no
FCMR	-0.799780626387671	12.7555184912416	-5.45025512854364	4.59126939014926e-07	6.46634592244382e-06	6.00509083275572	FCMR	no
FIBP	0.294630895313009	11.0784398033785	5.44534732171161	4.68673253936873e-07	6.59320914360159e-06	5.98529812578682	FIBP	no
PIGB	0.31849121672464	9.60361141557957	5.44496481405577	4.69425406254378e-07	6.59620843530118e-06	5.98375587160482	PIGB	no
C12orf29	-0.431659573818184	9.32218867762558	-5.44451233554467	4.70316676127689e-07	6.60115343936558e-06	5.98193156561329	C12orf29	no
GFER	0.427378509927386	7.79625849614902	5.44353299028276	4.7225143021831e-07	6.62071621356461e-06	5.97798328566493	GFER	no
RFX5	-0.33526867237293	10.9128604138296	-5.44315384596957	4.73002546449652e-07	6.62365922882985e-06	5.97645483843019	RFX5	no
ACOT9	0.389106316629226	10.1531149056648	5.44213174479323	4.7503325571949e-07	6.64449373342953e-06	5.97233469106269	ACOT9	no
MRS2	-0.391752826916253	8.96049396629313	-5.44167200982557	4.75949442470621e-07	6.64970916255472e-06	5.97048159559838	MRS2	no
CNP	0.405213019678117	9.90272087162429	5.43959048447875	4.80119363369467e-07	6.70032028310024e-06	5.96209235067606	CNP	no
PPM1G	0.366769037545438	9.84765700962328	5.43891067424929	4.81488974295725e-07	6.71178081595146e-06	5.95935282420894	PPM1G	no
CLEC2B	0.446008611678225	12.3337663324194	5.43685033938052	4.85663371797776e-07	6.76226849537313e-06	5.95105101739717	CLEC2B	no
MRPL37	0.367913038597631	9.71599015621075	5.43403303218939	4.9142895727489e-07	6.8347716000993e-06	5.93970157315456	MRPL37	no
CELF2	-0.305514772367395	13.501306078276	-5.43346028802127	4.92609255758073e-07	6.84341053487294e-06	5.93739463800373	CELF2	no
XPR1	0.501874738674475	9.28594742730467	5.43294859987687	4.93666082567975e-07	6.85031653577035e-06	5.93533372792977	XPR1	no
GPALPP1	-0.350240169947137	8.98943834938087	-5.43020324109513	4.99374355725248e-07	6.91960813794242e-06	5.92427794211192	GPALPP1	no
EIF2AK2	0.850246972237041	11.2399396204393	5.42976770883728	5.00285863612143e-07	6.91960813794242e-06	5.92252426718258	EIF2AK2	no
TMEM120A	0.332553361072202	9.51935881811721	5.42973438025764	5.00355682823682e-07	6.91960813794242e-06	5.92239007214159	TMEM120A	no
ASF1B	0.446776785167076	8.6566009891269	5.42695869767747	5.06204053075324e-07	6.99258623655631e-06	5.91121539756999	ASF1B	no
PANK3	-0.433921055260404	10.7625578786696	-5.42366306656914	5.13235050246542e-07	7.08171790300725e-06	5.89795105893476	PANK3	no
SENP1	-0.846048470349975	7.35510549277272	-5.41848649533636	5.24472697160734e-07	7.22862763575475e-06	5.87712418265644	SENP1	no
TLK1	-0.497515948664025	11.0695613212015	-5.41676715007401	5.28258276971652e-07	7.27261310669972e-06	5.87020889163177	TLK1	no
DOCK10	-0.438490750128986	11.2754869066874	-5.41545659942705	5.31161773545744e-07	7.30436960272625e-06	5.86493851115237	DOCK10	no
PHF2	-0.501244047444953	9.71858042503998	-5.41348737877282	5.35553984878398e-07	7.35650417612426e-06	5.85702045817527	PHF2	no
IFI16	0.437499184127011	12.8239045737233	5.41240125639291	5.37991724112635e-07	7.38170483342437e-06	5.85265386238909	IFI16	no
DHX40	-0.341891682672722	10.2391127240253	-5.41189988589267	5.39120688700926e-07	7.38891165622691e-06	5.8506383200674	DHX40	no
DEFA4	2.34937515730469	10.5934263564237	5.41084372501719	5.41506512871704e-07	7.41330896089126e-06	5.84639278228884	DEFA4	up
C12orf43	-0.359958714033494	8.80993898494476	-5.40278594553117	5.60052680845402e-07	7.65418603193644e-06	5.8140155875777	C12orf43	no
DGKD	-0.484633892117163	10.4717791122463	-5.40265796748969	5.60352208890845e-07	7.65418603193644e-06	5.8135015457511	DGKD	no
NLRP3	0.660410415748443	9.6091014889776	5.39949970906218	5.677939660523e-07	7.74719102621415e-06	5.8008178451934	NLRP3	no
SUMO1	0.197594458581463	11.9356344633663	5.39878847176906	5.69483164125913e-07	7.76158624246888e-06	5.79796198709864	SUMO1	no
STX4	0.387385863161006	10.0004025605575	5.39769968822214	5.72078588070469e-07	7.78828680689041e-06	5.79359051035082	STX4	no
RARA	0.586710460098708	10.2055037337891	5.39458480574507	5.79568007309945e-07	7.88148093496268e-06	5.78108661395041	RARA	no
SIGLEC6	-0.353938920041166	8.33466112519499	-5.39366907179805	5.81788021894594e-07	7.90288967809982e-06	5.77741130849181	SIGLEC6	no
ST3GAL2	0.427865729231984	8.75083348535056	5.3932914930996	5.82705811696572e-07	7.90658140726646e-06	5.77589598254606	ST3GAL2	no
UBA2	-0.51967212919145	11.4347989601149	-5.39037977369148	5.89831237052232e-07	7.99440145103241e-06	5.76421221066183	UBA2	no
HNRNPH1	-0.280508154634409	14.0022640191228	-5.38619727377454	6.00216146128634e-07	8.12615642972163e-06	5.74743464006093	HNRNPH1	no
SLC25A17	-0.568405484670086	8.34075910059695	-5.38580587042266	6.0119710030813e-07	8.13044343720575e-06	5.74586490256026	SLC25A17	no
C9orf64	-0.776940978512414	9.67322574897423	-5.38525805773307	6.0257269477585e-07	8.14005210967067e-06	5.74366797390182	C9orf64	no
RAD21	-0.573177327315991	12.127300945797	-5.38037434438012	6.14973172698565e-07	8.29840866665683e-06	5.72408736401856	RAD21	no
PTTG1	0.694477062459864	9.73552100719017	5.37934089030025	6.17629157039511e-07	8.32506966190151e-06	5.719944986757	PTTG1	no
UPP1	0.497862976465612	10.3092358704302	5.37861129385079	6.19510992720608e-07	8.34124866876514e-06	5.71702079326596	UPP1	no
BAHD1	-0.367512995449792	8.7460642354008	-5.37786357971305	6.21445390098556e-07	8.35809904331453e-06	5.71402418765691	BAHD1	no
EFCAB14	-0.207367303402684	12.1633205158255	-5.37340291547195	6.33109108871152e-07	8.50562281391222e-06	5.69615150315023	EFCAB14	no
CHMP5	0.559942006109553	11.2162850900145	5.37289496265124	6.34450832211719e-07	8.51430234149039e-06	5.69411673669299	CHMP5	no
RUVBL2	0.411558558080479	10.2131273950691	5.37251565100239	6.3545457576897e-07	8.5184321498756e-06	5.69259734527321	RUVBL2	no
PDE3B	-0.467796867778818	9.64162119767872	-5.37181087840787	6.37323696126308e-07	8.52436286198161e-06	5.68977441038998	PDE3B	no
BCKDK	0.501367945447095	9.6393428797362	5.37164826698181	6.37755720749247e-07	8.52436286198161e-06	5.68912310361529	BCKDK	no
C19orf24	0.411333247119233	8.98124769388762	5.37156145936324	6.3798646797738e-07	8.52436286198161e-06	5.68877541745848	C19orf24	no
ATXN7	-0.603530240795884	11.2349494676047	-5.37049054907943	6.4083984293237e-07	8.55315031368514e-06	5.68448638308147	ATXN7	no
C5AR1	0.764805934641146	12.0000020954709	5.36955384892112	6.43345875260769e-07	8.57154089229744e-06	5.68073521152346	C5AR1	no
ARL4A	1.04510441857851	9.53575610950517	5.3694521861035	6.43618439416729e-07	8.57154089229744e-06	5.68032810531494	ARL4A	up
AMZ2	-0.372959825509774	11.2806566004616	-5.36915043617689	6.44428115882563e-07	8.57299533726814e-06	5.67911977772079	AMZ2	no
PCNX4	-0.575752431119845	8.75667045522829	-5.36817745457591	6.47045693229134e-07	8.59769445052368e-06	5.67522379820954	PCNX4	no
GTF2I	-0.95857978002299	8.51588091469744	-5.36793866032372	6.47689703683539e-07	8.59769445052368e-06	5.67426767981381	GTF2I	no
RRP1	0.798451456455874	8.01101192215684	5.36752040380796	6.48819224771914e-07	8.60335697939703e-06	5.67259305555443	RRP1	no
NDUFA2	0.250362605944291	11.5344609457084	5.36675707296563	6.50885613938518e-07	8.62141669804494e-06	5.66953698177666	NDUFA2	no
MTA1	-0.60545804096046	9.49210307556848	-5.36598324862084	6.5298699302015e-07	8.63990033251202e-06	5.66643911561535	MTA1	no
EIF3L	-0.412768010930053	13.8049074745525	-5.36222918045726	6.63276192800172e-07	8.76656298453704e-06	5.65141351888162	EIF3L	no
MSH2	-0.491510356392098	8.88053900920835	-5.36159168151609	6.65039169958093e-07	8.78038230972718e-06	5.64886245690455	MSH2	no
NAP1L4	-0.362009916336836	10.690751639073	-5.35982982172635	6.6993543958049e-07	8.83549552265692e-06	5.64181285255562	NAP1L4	no
RNF44	-0.298634454949649	11.7488710191423	-5.35880503836796	6.72799579728169e-07	8.86371803691395e-06	5.63771298790708	RNF44	no
LUC7L	-0.606494181671607	9.72239624362898	-5.35826009043851	6.7432752410795e-07	8.87429523393247e-06	5.63553296562982	LUC7L	no
UBTD1	0.46154250457793	8.26410908632384	5.35612037147777	6.80359901845248e-07	8.94406534767346e-06	5.62697424789218	UBTD1	no
RFXANK	0.561712981075535	9.76918326428274	5.35257341060919	6.90476316776679e-07	9.06731721140534e-06	5.61279040334295	RFXANK	no
PCOLCE2	1.42078331457075	5.85834512993241	5.35206294847013	6.91944304946726e-07	9.07685567871702e-06	5.61074951430549	PCOLCE2	up
ABCA2	-0.431109350030038	8.86606290941823	-5.35175692999847	6.92825819392251e-07	9.07868865475563e-06	5.60952606199527	ABCA2	no
TACO1	0.312568086733805	8.76315093644746	5.34531325140983	7.11645063861045e-07	9.31531971828377e-06	5.58377251175229	TACO1	no
ETFB	0.536445292242018	9.75741221032285	5.34347632872377	7.17101069281446e-07	9.37670938775172e-06	5.57643368180691	ETFB	no
SH3GLB1	0.348150425298208	11.5206752840972	5.34274613115467	7.19281259099441e-07	9.39517964793816e-06	5.57351676263967	SH3GLB1	no
FCF1	-0.647725533668276	7.64032966480386	-5.3414555862914	7.23150401299845e-07	9.43053352408808e-06	5.56836191050539	FCF1	no
WSB1	-0.370482756352008	12.2807343589735	-5.34132968130587	7.23528963078577e-07	9.43053352408808e-06	5.56785903862688	WSB1	no
ZDHHC3	0.282243561891226	9.39837222949238	5.34071341721048	7.25384703224901e-07	9.44466317315911e-06	5.56539772897667	ZDHHC3	no
MRPL28	0.350722778219632	9.34017292174735	5.34032705523045	7.2655052260919e-07	9.4497894221189e-06	5.5638547022143	MRPL28	no
PSMD7	0.245747407828834	11.2398152358749	5.33918696472608	7.30001374911308e-07	9.48459323517993e-06	5.5593018089633	PSMD7	no
ALDH1B1	-0.70558081352871	7.68444459029014	-5.33532475910404	7.41811355529309e-07	9.62781461328018e-06	5.54388189089906	ALDH1B1	no
ZC3H8	-0.355247652431173	8.69783898186363	-5.335047545101	7.42666193228869e-07	9.62869866411878e-06	5.54277532367651	ZC3H8	no
CNOT6	-0.305971243452971	10.1052713505243	-5.33325515631375	7.48216676548778e-07	9.69039566590528e-06	5.53562125998493	CNOT6	no
ANKRD36	-0.662776926545786	7.9907913928837	-5.33129748120244	7.54325440126279e-07	9.75918505465701e-06	5.5278088513052	ANKRD36	no
SEMA4A	0.771646204254473	10.7097277757691	5.33031232397744	7.57417996137405e-07	9.78884778746115e-06	5.52387796937182	SEMA4A	no
GGCX	0.4336423727105	8.57709298652508	5.32776121211457	7.65484162391732e-07	9.8826589277557e-06	5.51370045000343	GGCX	no
VAMP2	-0.798865312324505	9.87816862142273	-5.32602905692464	7.71008836544734e-07	9.94123749793815e-06	5.50679150190778	VAMP2	no
TXLNGY	-1.49125411260291	6.47530685967374	-5.32583006330016	7.71646018714049e-07	9.94123749793815e-06	5.50599785943273	TXLNGY	down
DCTN6	0.396176936501105	10.0035514340094	5.32346410556591	7.79261511130338e-07	1.00287924655354e-05	5.49656289275365	DCTN6	no
AK9	-0.568045621161202	7.28247114257209	-5.31964797582912	7.91700199523219e-07	1.01781709474419e-05	5.48134935513107	AK9	no
RAD54L2	-1.00681366428232	6.65378481030623	-5.31724971995941	7.99616624786871e-07	1.02691583114024e-05	5.47179116958834	RAD54L2	down
TRAF3IP3	-0.41695611089129	12.451958864454	-5.31342539643518	8.12401047422321e-07	1.04224071482199e-05	5.45655390326597	TRAF3IP3	no
CXCL3	1.7458497666981	7.10084226730197	5.31070622205142	8.21612606315787e-07	1.05295462708889e-05	5.44572323587031	CXCL3	up
FAM135A	-0.706762164651079	8.08259617469801	-5.31009829957238	8.23685973376829e-07	1.05415655987316e-05	5.44330221791229	FAM135A	no
BMX	1.62105425479518	6.0356037291199	5.30992642776826	8.24273084237778e-07	1.05415655987316e-05	5.44261777313221	BMX	up
KDM5D	-2.46410084942202	5.87845475009119	-5.30814097642433	8.30396449677502e-07	1.06087913858068e-05	5.43550823231472	KDM5D	down
NSG1	-0.683171420756929	8.73452757737845	-5.30743743909735	8.32821511480214e-07	1.06286782888492e-05	5.43270712676316	NSG1	no
MRPL22	0.346237153558226	9.40115605937455	5.30502610265827	8.41186025713697e-07	1.07168278930784e-05	5.42310790526351	MRPL22	no
F7	0.818019209972593	7.13453425949591	5.30494183260845	8.41479827212052e-07	1.07168278930784e-05	5.42277247669403	F7	no
C1orf174	-0.372158388527113	10.4783209437199	-5.30440415175019	8.43356780806832e-07	1.07295671936537e-05	5.42063235456213	C1orf174	no
SP2	-0.576188302374661	10.6091126120638	-5.30342171787813	8.46796888858042e-07	1.07621465448947e-05	5.41672227155931	SP2	no
SIGLEC5	0.804187351793189	9.36513448470923	5.30279269780604	8.49006689417887e-07	1.07790382487402e-05	5.41421896564452	SIGLEC5	no
RAB20	0.674890142785879	9.59479748855134	5.29498936969506	8.76894515062578e-07	1.11215668081356e-05	5.38317657424531	RAB20	no
EIF6	0.370921073059497	10.7719910399057	5.29436533043237	8.79163075370929e-07	1.11387959414749e-05	5.38069508193859	EIF6	no
SLC20A2	-0.564518210091676	7.55389395134148	-5.29080649284994	8.92210731253128e-07	1.1292416897422e-05	5.36654618688361	SLC20A2	no
TRIP6	0.587028296106841	8.06147779057701	5.28626375009126	9.09141426229409e-07	1.14908532011486e-05	5.34849256174573	TRIP6	no
TMED2	-0.298600050569911	12.7980003859855	-5.28609752508791	9.09766872449792e-07	1.14908532011486e-05	5.34783210436246	TMED2	no
EIF3D	-0.306447400444272	12.7314649622314	-5.28064587751211	9.30514639592309e-07	1.17343498180735e-05	5.32617704711765	EIF3D	no
LCK	-0.66952094390945	12.470663342421	-5.28052943825686	9.30962797070784e-07	1.17343498180735e-05	5.32571465010668	LCK	no
R3HDM2	0.355456524553276	10.9048527271096	5.27926516268318	9.35842432172487e-07	1.1783719678353e-05	5.32069436292383	R3HDM2	no
CSNK1G3	-0.478509602758848	9.53083083945936	-5.27855896826549	9.38578972411457e-07	1.18060308770235e-05	5.3178904146323	CSNK1G3	no
ARL3	0.325389766007349	9.09770347154917	5.27537363744579	9.51019978858311e-07	1.19502397548736e-05	5.30524540854548	ARL3	no
FTL	0.177369847769514	15.1602173116677	5.27288767557584	9.60841486169815e-07	1.20612707171614e-05	5.29537942302651	FTL	no
ANGEL1	-0.394153304510333	8.61220136127622	-5.27085556502842	9.68943628154683e-07	1.21505133862553e-05	5.28731638269509	ANGEL1	no
AKAP9	-0.940117825818614	8.38520177289614	-5.26980149307795	9.73172580760216e-07	1.2191053445163e-05	5.28313464155174	AKAP9	no
ROPN1L	0.714758406092633	7.58206228761354	5.26901409495693	9.76343419473587e-07	1.22182690295882e-05	5.28001113309134	ROPN1L	no
CHD4	-0.380722538013096	10.6404753691595	-5.26859311306105	9.78042853490508e-07	1.22270342021147e-05	5.27834124868572	CHD4	no
CCDC86	0.332906019380625	9.07384208815513	5.26659384089993	9.86153197265579e-07	1.23158458993198e-05	5.27041177861986	CCDC86	no
STMN3	-0.698008261063642	10.9111866437494	-5.26532385694145	9.91339231720448e-07	1.23595816935007e-05	5.26537559107102	STMN3	no
GPRASP1	-0.773248696078364	9.06391755150066	-5.26524187851792	9.91674909961408e-07	1.23595816935007e-05	5.2650505226031	GPRASP1	no
RPS4Y1	-3.3372846826622	6.54830623654363	-5.26482059887948	9.93401685755319e-07	1.23685078656758e-05	5.26338006604933	RPS4Y1	down
EIF3M	-0.4173519496062	12.7015212017526	-5.25831255132411	1.02045437477846e-06	1.26924198098715e-05	5.23758303093007	EIF3M	no
SCYL1	0.569191425173212	9.081525380256	5.25683629296379	1.02669051678491e-06	1.27570205430766e-05	5.23173360293158	SCYL1	no
RPS27A	-0.258472559197681	14.9419557052195	-5.25547132488758	1.03248971930834e-06	1.28160666071144e-05	5.22632588988193	RPS27A	no
DGUOK	0.219138301056175	10.8386205306388	5.25478722025583	1.03540825550681e-06	1.28392721774547e-05	5.22361588257209	DGUOK	no
ZNHIT6	-0.385362559294451	9.40380142768286	-5.25277614088245	1.04403479021188e-06	1.29254337423915e-05	5.21565025001077	ZNHIT6	no
ADCY7	-0.331691585245313	11.7444176929469	-5.2526753854297	1.04446882680163e-06	1.29254337423915e-05	5.21525121129693	ADCY7	no
FAM189B	0.869888082953182	8.88158150749532	5.25175836304182	1.04842732398713e-06	1.29613151699782e-05	5.21161955353629	FAM189B	no
LINC00260	-1.32115644197334	6.47749083369214	-5.25078413516312	1.05264884640209e-06	1.30003725843746e-05	5.20776170146033	LINC00260	down
MRPL36	0.362559450305879	10.864218399697	5.24939850156128	1.05868174425867e-06	1.30579762322623e-05	5.20227535108148	MRPL36	no
ZNF510	-0.38383227099661	8.17174755895883	-5.24922331736627	1.05944688280386e-06	1.30579762322623e-05	5.20158177030456	ZNF510	no
DDX51	-0.377792357939384	8.39794989813092	-5.24801033892732	1.06475958364103e-06	1.31069039540088e-05	5.19677972957909	DDX51	no
SCML2	-0.374118134347599	8.80240616022112	-5.2478284650001	1.06555841443245e-06	1.31069039540088e-05	5.19605976076548	SCML2	no
DYNLT1	0.346978583472113	12.4807640877188	5.24726811738652	1.06802327540056e-06	1.31235398897924e-05	5.19384164067474	DYNLT1	no
CAMK2N1	-0.648187492000746	7.99327816105457	-5.24692566477849	1.06953240482309e-06	1.31235398897924e-05	5.19248611142578	CAMK2N1	no
C11orf58	-0.447834539836801	12.6673209495903	-5.24679071211734	1.07012769098887e-06	1.31235398897924e-05	5.19195194109959	C11orf58	no
PSMB5	0.355184430860477	10.0216637791425	5.24500748934861	1.07802413701092e-06	1.3207144557434e-05	5.18489423977894	PSMB5	no
ATP5F1D	0.400842886897458	11.4662928458833	5.2438713508419	1.08308488400213e-06	1.32478799008394e-05	5.18039823168349	ATP5F1D	no
CCT3	-0.300932908900501	11.6246851868575	-5.24358089907758	1.08438238231113e-06	1.32478799008394e-05	5.17924891535898	CCT3	no
S100A6	0.387583893139851	14.5114945816741	5.24353301691587	1.08459642623099e-06	1.32478799008394e-05	5.17905944899094	S100A6	no
PCTP	0.578386663166853	9.86993630920795	5.24303920505936	1.08680628874921e-06	1.32616372562329e-05	5.17710552167514	PCTP	no
JTB	0.32309426174872	12.8747955764751	5.24244441661344	1.08947388364774e-06	1.328094707367e-05	5.17475217276823	JTB	no
EMC6	0.219858968949335	10.2285572294316	5.24217721354511	1.09067436040503e-06	1.32823517383056e-05	5.17369499761618	EMC6	no
YWHAQ	-0.417827262735956	12.1448614472802	-5.23754399517546	1.11169727959337e-06	1.35249135238004e-05	5.15536830031245	YWHAQ	no
PMS1	-0.292693881173417	9.71263352975053	-5.23547742127985	1.12120162576936e-06	1.36269977137947e-05	5.14719664701922	PMS1	no
L3MBTL1	-0.598205811481591	7.41664331677444	-5.23395376405177	1.12825993430704e-06	1.36991798968094e-05	5.14117285677988	L3MBTL1	no
NRN1	1.13320798592719	6.1023212662294	5.23263988930589	1.13438133090016e-06	1.37598544191151e-05	5.13597916613523	NRN1	up
ANXA4	0.43338327643052	11.1449492736778	5.23047528951967	1.14453724068223e-06	1.38692983056533e-05	5.12742405687169	ANXA4	no
MYD88	0.320489292348608	13.322777563279	5.22733883362488	1.15941095818431e-06	1.40356386916101e-05	5.11503112690334	MYD88	no
ZNF302	-0.502168355457423	9.35424815420723	-5.22590271019346	1.166284320437e-06	1.41048950571427e-05	5.10935791659947	ZNF302	no
SMARCE1	-0.320621988106655	11.738006855521	-5.2254450846393	1.1684829055251e-06	1.41132777688799e-05	5.10755029763044	SMARCE1	no
COCH	0.583672701588982	10.2786897990171	5.22527860449084	1.16928373704095e-06	1.41132777688799e-05	5.106892721973	COCH	no
KCNK6	-0.39825722090117	8.76688495946727	-5.22399331599914	1.17548455817847e-06	1.41741433571885e-05	5.10181635708451	KCNK6	no
PRDX3	0.358579986991771	11.7775980458911	5.2235931879561	1.1774215186253e-06	1.41835255575345e-05	5.10023614589756	PRDX3	no
NDUFA6	0.340267291737465	11.6075380790347	5.22263735508356	1.18206121330279e-06	1.42254151323627e-05	5.0964615620851	NDUFA6	no
ABLIM1	-0.67805153747633	11.618685544993	-5.2220377337207	1.18498095310048e-06	1.42465440913525e-05	5.0940938390748	ABLIM1	no
HMGN4	-0.332499610237358	12.2658182764653	-5.22167429709891	1.18675407062522e-06	1.42488569034833e-05	5.09265880619205	HMGN4	no
PSIP1	-0.461821705830268	11.5301207876519	-5.22152120212122	1.18750176007459e-06	1.42488569034833e-05	5.09205432465317	PSIP1	no
XRCC4	0.910499373934039	8.00769854295339	5.22044369478923	1.1927771734947e-06	1.42981389093062e-05	5.0878001437115	XRCC4	no
SEMA4D	-0.336901627822424	11.7629000494192	-5.21989924195786	1.19545149664445e-06	1.43161750170562e-05	5.08565072407479	SEMA4D	no
TICAM1	0.402132128964952	8.30139085336691	5.21454142266786	1.22208372161565e-06	1.46208041728777e-05	5.06450501045623	TICAM1	no
LINC01949	-1.54453611083482	6.4353304661598	-5.21267768420405	1.23148323920404e-06	1.47164561370166e-05	5.05715201877035	LINC01949	down
DENND4B	-0.375683459112089	11.3200596627704	-5.21248014022961	1.23248366210001e-06	1.47164561370166e-05	5.05637272976304	DENND4B	no
C11orf21	-0.355841710939769	11.2482137944075	-5.21173854209444	1.23624644140715e-06	1.47469982420878e-05	5.05344734375371	C11orf21	no
BBS4	-0.328065527433342	8.31189316833664	-5.20909518256825	1.24975017599611e-06	1.48883493038933e-05	5.04302181963947	BBS4	no
SEMA4F	-0.389728772060119	8.10777961687196	-5.20894360247386	1.25052888997486e-06	1.48883493038933e-05	5.04242406409342	SEMA4F	no
POLG2	-0.322811673519073	8.85094692054546	-5.20493807452377	1.27127940416497e-06	1.51206886565356e-05	5.02663154000857	POLG2	no
TIMM17A	0.328524852825648	10.6126324355479	5.20253338752518	1.28389822276892e-06	1.52559517946299e-05	5.01715364409819	TIMM17A	no
PASK	-0.747612515690703	9.46907803934504	-5.20209431817205	1.28621547196875e-06	1.52684064457101e-05	5.01542332962928	PASK	no
GTF2H3	-0.460594725960769	9.748046422817	-5.20186234137676	1.28744141285831e-06	1.52684064457101e-05	5.01450917018875	GTF2H3	no
CLPP	0.439292341697575	9.57974096068779	5.19962868936627	1.29930436304136e-06	1.5394178218067e-05	5.00570801704552	CLPP	no
OTUD3	-0.459374114119305	7.86709856652447	-5.19584074201081	1.31966706400369e-06	1.56203145032313e-05	4.99078702824647	OTUD3	no
TRPC1	-1.66824759418121	5.53871409490227	-5.19471089831998	1.32580092372222e-06	1.56777560438997e-05	4.98633758757698	TRPC1	down
FLI1	-0.360842151035792	12.0698492975673	-5.19420266247989	1.32856919374935e-06	1.5695326604535e-05	4.98433626635306	FLI1	no
PRNP	-0.510541731903379	12.2509889791073	-5.19319755683967	1.33406048172437e-06	1.57450011917305e-05	4.98037868022656	PRNP	no
DDX52	-0.48540030858344	9.10674972389362	-5.18923709128822	1.35591496484405e-06	1.59875175864415e-05	4.96478828831197	DDX52	no
S1PR1	-0.727423888714691	10.7561485169139	-5.18774617807976	1.36423246070656e-06	1.60701069168312e-05	4.95892090306277	S1PR1	no
PECR	-0.422305729696179	9.3985797760251	-5.18488005707638	1.38036236399029e-06	1.62444759354588e-05	4.94764394688285	PECR	no
VAPA	0.240333694434712	12.5242068795821	5.1843617865554	1.38329892465044e-06	1.6263396290871e-05	4.94560512105132	VAPA	no
PPIF	0.641809661154156	10.4203516415467	5.18315863880586	1.39013962807938e-06	1.63281371478537e-05	4.94087246388413	PPIF	no
LIMD1	-0.617683249435215	10.0193557801328	-5.18124760608465	1.40107319866728e-06	1.64407812833067e-05	4.93335647276867	LIMD1	no
KLC1	-0.384758435013493	11.0166208869393	-5.17786244190909	1.42064749494271e-06	1.66545064086243e-05	4.92004634578986	KLC1	no
SELENOK	0.374404686239252	11.4604557779956	5.17643168281749	1.42900085935671e-06	1.67364033661883e-05	4.91442210791234	SELENOK	no
FAM172A	-0.4239986390839	9.73099145041116	-5.17331553209497	1.44736081522552e-06	1.69352285062573e-05	4.90217549224742	FAM172A	no
CLP1	0.315526213466017	10.0954327562017	5.17128163208269	1.45946849565636e-06	1.70605873145541e-05	4.89418424850095	CLP1	no
NUP210	-0.688730684035171	10.2081935274866	-5.16577029080755	1.49277715312516e-06	1.74180887342221e-05	4.87253830728492	NUP210	no
KMO	0.607960699149888	8.8844085795237	5.16575056224031	1.49289771077695e-06	1.74180887342221e-05	4.87246084448958	KMO	no
TLR2	0.744201575886681	11.8727685139453	5.16396108162947	1.50387258444024e-06	1.75294252961563e-05	4.86543522194097	TLR2	no
TBC1D31	-0.462785692050714	8.6837569827047	-5.15980120632401	1.52969081119461e-06	1.78128914022985e-05	4.84910819444869	TBC1D31	no
LILRB4	0.502714528286758	8.77646326861586	5.15957575934859	1.53110235764507e-06	1.78128914022985e-05	4.84822353817443	LILRB4	no
ATAD1	-0.422028271049493	10.2645621961544	-5.15611152436391	1.55295309184006e-06	1.8049945765461e-05	4.83463239245524	ATAD1	no
CTIF	0.836524632369156	7.42919695281005	5.15574405882363	1.55528869591002e-06	1.80599415078204e-05	4.83319100502897	CTIF	no
CHFR	-0.30240271460465	11.2107782114628	-5.15504431035904	1.55974578440876e-06	1.80945295311647e-05	4.83044638339802	CHFR	no
KIF2C	0.64203194440194	7.53128386135836	5.15352459831161	1.56946873287852e-06	1.81900831644888e-05	4.8244862940631	KIF2C	no
FCGR2A	0.639032302440821	11.754077793513	5.15270685405557	1.57472506478045e-06	1.82337370556744e-05	4.82127960192316	FCGR2A	no
DNASE1L1	0.396848313565018	9.82475131355929	5.15198261487744	1.57939472905621e-06	1.82705218231748e-05	4.81843980254886	DNASE1L1	no
KLF3-AS1	-0.682628433715899	7.39797025643537	-5.15113250841097	1.58489321861716e-06	1.83168159609588e-05	4.81510673500197	KLF3-AS1	no
PRPSAP1	-0.237910142441827	10.1879693344791	-5.1507368382877	1.58745879130326e-06	1.83291586290195e-05	4.81355550402458	PRPSAP1	no
CDK17	-0.371530674155849	10.3498851832295	-5.14846637696884	1.60225941884067e-06	1.84817411794439e-05	4.80465533505563	CDK17	no
MCFD2	-0.4671095807324	10.1297067491728	-5.14824742051945	1.60369385836829e-06	1.84817411794439e-05	4.80379713861564	MCFD2	no
PGLS	0.307400647270583	11.5325839305482	5.14696984618315	1.61208864074483e-06	1.85610092888767e-05	4.79879008828429	PGLS	no
TTI1	-0.332551125911648	9.5232411598263	-5.14588508932718	1.61925015355331e-06	1.86259423208073e-05	4.79453923838484	TTI1	no
TFG	0.344832570498506	10.9848452491318	5.14414185792807	1.63082408156106e-06	1.87269137966143e-05	4.78770900373456	TFG	no
RBBP5	-0.420123104263826	8.39318574795041	-5.14410219852008	1.63108833296763e-06	1.87269137966143e-05	4.78755362656275	RBBP5	no
OSTF1	0.378114571009698	10.8177137929534	5.14332906396491	1.63624811284019e-06	1.87685479410038e-05	4.78452477486016	OSTF1	no
RHOB	0.729622169291625	11.4866207696975	5.14241258130086	1.64238524569273e-06	1.88213043277465e-05	4.78093464937814	RHOB	no
KRIT1	-0.916520571099504	9.46581694541612	-5.14084894548616	1.65290795746382e-06	1.89232776677332e-05	4.77481021712341	KRIT1	no
STK25	-0.280024198609125	9.35756378719034	-5.14063158285855	1.65437593794219e-06	1.89232776677332e-05	4.77395893114223	STK25	no
OAS3	1.18245156467918	10.8574975957284	5.14040105288093	1.65593423799928e-06	1.89234165629068e-05	4.77305609684777	OAS3	up
SHISA5	0.432074309232259	12.2048630570661	5.13915500398014	1.6643819509419e-06	1.8990065666838e-05	4.76817651215756	SHISA5	no
MRPL16	0.330849623046802	10.4716180150783	5.13908324681449	1.66486971652236e-06	1.8990065666838e-05	4.76789552678617	MRPL16	no
UBE2W	0.405835702101887	9.85465460348794	5.13846950878605	1.66904728093801e-06	1.90199903830543e-05	4.76549234733394	UBE2W	no
TREM1	0.942399768656289	10.3986819758976	5.13759576000576	1.67501235713347e-06	1.90702104548433e-05	4.76207131943436	TREM1	no
NHLRC2	-0.589306212331341	8.31228696454903	-5.13670020260059	1.68114794464574e-06	1.91222766677688e-05	4.75856522155648	NHLRC2	no
RENBP	1.04070956263693	7.90652684506466	5.13284641394978	1.70780239303571e-06	1.9407421994767e-05	4.74348135863964	RENBP	up
DGKA	-0.568866441226454	11.6265161097514	-5.13228542336419	1.71171672482756e-06	1.94338599213028e-05	4.74128612014883	DGKA	no
SLC2A4RG	-0.433066268447046	9.53478742423297	-5.13191354722619	1.71431633551733e-06	1.9445336080071e-05	4.73983098406799	SLC2A4RG	no
GLS	-0.909202913090066	10.3000307874589	-5.13083530855974	1.72187562730681e-06	1.9512996113526e-05	4.73561219515008	GLS	no
TMED10	-0.293997847191529	12.6023176647474	-5.13017040817954	1.72655332511988e-06	1.95479057781149e-05	4.73301089472162	TMED10	no
AKTIP	-0.492845810755473	9.76030936325622	-5.12648279339895	1.75272271106078e-06	1.98258532908252e-05	4.71858701440955	AKTIP	no
RRAGD	0.662469470567059	9.4508195967758	5.12539645515548	1.76050562480731e-06	1.98917968531017e-05	4.71433891431983	RRAGD	no
HECA	-0.280075712232239	12.2971588663572	-5.12502939979586	1.76314296632716e-06	1.98917968531017e-05	4.71290366062263	HECA	no
MT1F	0.545533615009054	10.1481850724433	5.12498971322549	1.76342835081423e-06	1.98917968531017e-05	4.71274848211965	MT1F	no
RBM26	-0.611000120024475	10.2594418436818	-5.12387108515069	1.77149095454318e-06	1.99643441921307e-05	4.70837479475706	RBM26	no
TST	0.747898821480653	8.80131921531249	5.1216920012321	1.7873004565638e-06	2.01237733869866e-05	4.69985631667495	TST	no
DYRK4	0.496067557038728	8.53361568738574	5.12146901388982	1.78892601070687e-06	2.01237733869866e-05	4.69898472242237	DYRK4	no
LTN1	-0.357675670192791	10.2915581324429	-5.1192945382942	1.80485363977093e-06	2.02843009156624e-05	4.69048636792153	LTN1	no
NPFF	-0.714474726752052	7.16858586592833	-5.11634270530513	1.8266971993529e-06	2.05010369257139e-05	4.67895298086635	NPFF	no
AK5	-0.946815325845817	8.03647342554473	-5.11619906915569	1.82776667217809e-06	2.05010369257139e-05	4.67839185639972	AK5	no
GGTLC1	0.319747183553078	8.20571514038454	5.11601158834401	1.8291635201307e-06	2.05010369257139e-05	4.67765946232108	GGTLC1	no
IRS2	0.884425259724798	11.761692695255	5.1150192350539	1.83657455771154e-06	2.0565266250532e-05	4.67378306973364	IRS2	no
SHMT2	0.493364510925527	10.7823964235964	5.11443152483595	1.84097748834598e-06	2.05957253015233e-05	4.6714875073282	SHMT2	no
NDUFS3	0.333059771159833	11.0575362967318	5.11163569892305	1.86206453417089e-06	2.0812609893806e-05	4.66056908846345	NDUFS3	no
IL2RB	-0.864483647871349	11.6909867837584	-5.11125359815978	1.8649647351333e-06	2.08260067457085e-05	4.65907713292154	IL2RB	no
CEP68	-0.654620375388149	9.99169260021458	-5.10918208303037	1.88076483461138e-06	2.09833006479569e-05	4.6509896993796	CEP68	no
BCL2A1	0.894450784395469	11.8345646010899	5.10793989084957	1.89030207969487e-06	2.10675580795996e-05	4.64614087343915	BCL2A1	no
CDK5	0.820699833859126	8.46502727930888	5.10775058745651	1.89175964780456e-06	2.10675580795996e-05	4.64540199351653	CDK5	no
IPO7	-0.367503762865939	10.8733927755926	-5.10634143363992	1.902644192485e-06	2.11695111562035e-05	4.63990230939347	IPO7	no
SLC35E1	-0.634928804455106	10.8066839328954	-5.10552027848278	1.9090151283109e-06	2.12211045916413e-05	4.63669785460103	SLC35E1	no
SLC39A6	-0.292352216780227	10.5044389665263	-5.10427574576023	1.91871059403902e-06	2.13095271873354e-05	4.6318417445478	SLC39A6	no
RPAP3	-0.540586841074974	9.66654501885202	-5.10342384523538	1.92537500044197e-06	2.13641565098906e-05	4.62851803055558	RPAP3	no
AP5S1	0.388337114074103	8.99692136272871	5.10283765682175	1.92997387448841e-06	2.1395788269804e-05	4.62623117131901	AP5S1	no
HNRNPA2B1	-0.255842523729893	13.2399421343533	-5.10094143603275	1.94492409014313e-06	2.15420144246713e-05	4.61883452453527	HNRNPA2B1	no
MRPS36	0.241207170022257	10.5239623477278	5.10003087909307	1.95214327199348e-06	2.16024245080725e-05	4.61528320723569	MRPS36	no
HIRA	-0.390453000020175	10.5150483877571	-5.09849849909193	1.96435160771969e-06	2.17178855708051e-05	4.60930744313713	HIRA	no
BTN3A3	-0.380402979649691	10.8797796075059	-5.09679765332535	1.97798944505313e-06	2.18489285361058e-05	4.60267583989722	BTN3A3	no
SRRT	-0.29229818708656	11.2841244829258	-5.09564916637629	1.98725059501058e-06	2.19314337532322e-05	4.59819855257377	SRRT	no
TMEM14B	-0.561377587648058	11.5807606356492	-5.09511373344483	1.99158267572364e-06	2.19594417731366e-05	4.59611139267208	TMEM14B	no
RTCB	0.304581599062905	10.7816625788398	5.09475746510619	1.99447028186947e-06	2.19714867504955e-05	4.59472269531983	RTCB	no
CDKN2A	0.485037353372067	8.25392062483832	5.09437295030927	1.99759141915799e-06	2.19860803768657e-05	4.59322395428784	CDKN2A	no
CD58	0.339884237073436	11.4307552723059	5.09387228828902	2.00166248483367e-06	2.20110935776095e-05	4.59127259129952	CD58	no
HAUS6	-0.465820232416693	8.87617870405092	-5.09267635119949	2.0114199190472e-06	2.20985353583651e-05	4.58661176233179	HAUS6	no
STX8	0.32683084664469	10.8279738968889	5.09240800994271	2.01361564112169e-06	2.21028177862675e-05	4.58556605784917	STX8	no
ANKRD24	1.19469320723589	4.9222589942844	5.09201718608444	2.01681777535192e-06	2.211812970657e-05	4.5840431010352	ANKRD24	up
NFKBIE	0.3995225590365	9.14488694323089	5.09151493957721	2.02094013285068e-06	2.21434971226137e-05	4.58208604563556	NFKBIE	no
CCDC47	-0.321467393667588	10.119058582366	-5.0890870051877	2.04098458240407e-06	2.23424850706539e-05	4.57262680186219	CCDC47	no
ZCCHC8	-0.316079998582904	10.2558973223907	-5.08887405021816	2.04275192369162e-06	2.23424850706539e-05	4.57179724323655	ZCCHC8	no
FH	0.383549048957661	10.2258128676221	5.08729535657646	2.05590041221232e-06	2.24662188795237e-05	4.5656480757846	FH	no
DDX41	0.277008681855401	10.4900070592302	5.08705348058548	2.05792221825015e-06	2.24682515871219e-05	4.56470603500296	DDX41	no
TNFSF13B	0.560682985167327	12.5920216992322	5.08646575365294	2.06284303862888e-06	2.25019036985552e-05	4.56241709921471	TNFSF13B	no
C3AR1	1.08228585118882	11.3748815665742	5.08472204360217	2.07751021294981e-06	2.26104365595065e-05	4.55562695371678	C3AR1	up
PABPC1	-0.156745613011744	14.7499591553534	-5.08463106666795	2.07827825291518e-06	2.26104365595065e-05	4.55527271647317	PABPC1	no
FRAT1	0.599614506168988	10.6723337680712	5.08462435513936	2.07833492355951e-06	2.26104365595065e-05	4.55524658390233	FRAT1	no
ERAL1	0.249371939786771	9.16871295143605	5.08346395775874	2.08815578484477e-06	2.2697103597438e-05	4.5507286406359	ERAL1	no
SNRK	-0.332900747533383	12.0498745853879	-5.08323219585645	2.09012269326395e-06	2.26983244390927e-05	4.54982635452094	SNRK	no
PLBD1	0.663886050252952	13.4983715072681	5.0819614089117	2.10093976986662e-06	2.27955690101042e-05	4.54487936910066	PLBD1	no
THUMPD3-AS1	-0.476218933356536	8.68704142964545	-5.08095479212602	2.10954699642399e-06	2.28686852871862e-05	4.54096122880794	THUMPD3-AS1	no
ARHGEF3	-0.389810282826639	11.9276257164771	-5.08055574845273	2.11296860378455e-06	2.28855068510789e-05	4.53940811210401	ARHGEF3	no
TRPM7	-1.44007025980836	6.82605025612112	-5.07882303629124	2.12788875378684e-06	2.30267289633927e-05	4.53266498571289	TRPM7	down
KMT2C	-0.544517761027661	10.6715196412865	-5.07702676657934	2.14346481633729e-06	2.31747931865301e-05	4.52567581555358	KMT2C	no
SAT1	0.362157920117674	13.9879969956165	5.07677567814045	2.14565094130203e-06	2.31779539899343e-05	4.52469895207433	SAT1	no
HSDL1	-0.29976278155449	8.47994572410313	-5.07629675274204	2.14982679005558e-06	2.3202583847875e-05	4.52283575714544	HSDL1	no
IST1	-0.279932272978096	11.8529730726332	-5.07530656379978	2.15848563727078e-06	2.32755116427816e-05	4.51898385882867	IST1	no
DERL2	0.346728122912799	10.4411755266248	5.07354290088583	2.17399267953201e-06	2.3422091905627e-05	4.5121240951292	DERL2	no
C1QBP	-0.361644705346063	11.4333984362513	-5.07326235229012	2.17646941877439e-06	2.34281523451009e-05	4.51103301974342	C1QBP	no
MID1	-0.587667409564476	7.7289588207702	-5.07171481479177	2.19018099691241e-06	2.35550309500976e-05	4.50501510730436	MID1	no
TUBB2A	1.33982762806747	8.43700429453432	5.06593115911818	2.24217648777108e-06	2.40930623650836e-05	4.48253291888202	TUBB2A	up
RAP1B	-0.251748501981229	13.5435741918254	-5.06521803623134	2.24867040652848e-06	2.41233235718785e-05	4.47976182663501	RAP1B	no
DHX29	-0.342582405461039	9.61976665193151	-5.06501963197638	2.25048040096178e-06	2.41233235718785e-05	4.4789908937213	DHX29	no
DLG1	-0.265657679868557	10.2984661959922	-5.06497302915077	2.25090575366331e-06	2.41233235718785e-05	4.47880981300273	DLG1	no
UNG	-0.494122183357241	8.77453416129602	-5.06451283963302	2.25511020706412e-06	2.41472386913892e-05	4.47702174100559	UNG	no
CEACAM8	2.40281819426582	9.22556653274458	5.061997349017	2.27822850813702e-06	2.4373460411791e-05	4.46724931546045	CEACAM8	up
BSG	0.545738228795345	10.3496847686511	5.05985139526337	2.29813343181827e-06	2.45512517189817e-05	4.45891456771777	BSG	no
CRISP3	2.35284492065827	7.89962212398192	5.05977352220396	2.29885893209846e-06	2.45512517189817e-05	4.4586121494762	CRISP3	up
DTL	1.20545788957836	6.86130686951269	5.05872406489432	2.30865798988006e-06	2.46344072695223e-05	4.45453685048015	DTL	up
TNRC6C	-0.633095466284727	9.22092396521622	-5.05759628601473	2.3192338237588e-06	2.47256992761185e-05	4.45015791711131	TNRC6C	no
ZKSCAN8	-0.664977097001477	6.25921355196523	-5.05717191464666	2.32322563678119e-06	2.4746700233738e-05	4.44851030655349	ZKSCAN8	no
GLA	0.442815107470096	10.0823194811218	5.05653943477999	2.32918745821069e-06	2.47886306965571e-05	4.44605485848925	GLA	no
ASF1A	-0.628631324497904	10.5718252782372	-5.05549053336018	2.33910745922115e-06	2.48725770576957e-05	4.44198312054761	ASF1A	no
H1F0	0.752588957611936	9.51537710056183	5.05208002489244	2.37164837930438e-06	2.51967053075575e-05	4.42874699058728	H1F0	no
EGR2	1.60514665439124	8.38572696515425	5.05073882744217	2.38456597038308e-06	2.5311971302271e-05	4.42354314400781	EGR2	up
RFWD3	-0.560782227866801	7.76861326753768	-5.0499131323084	2.39255269732134e-06	2.53695104305738e-05	4.42033981735034	RFWD3	no
KIAA1191	-0.390300566516434	10.8395887635164	-5.04975015206177	2.39413224506191e-06	2.53695104305738e-05	4.41970756051625	KIAA1191	no
STAT5A	-0.297092337573529	10.6412854507852	-5.04933408072616	2.39816928237106e-06	2.53903060959683e-05	4.41809352562198	STAT5A	no
DDA1	0.333779470650798	9.4435288586834	5.0421375786141	2.46905599985417e-06	2.6118216406409e-05	4.39018803252408	DDA1	no
XKR8	0.303436416943674	10.4043405837372	5.04054327708636	2.48503474098165e-06	2.62326836385728e-05	4.38400880567151	XKR8	no
IER2	0.599107596478385	13.2947842082446	5.04043095653548	2.48616426231303e-06	2.62326836385728e-05	4.38357351121634	IER2	no
CD28	-0.824330677957432	9.64418115109186	-5.04041675274153	2.48630713463065e-06	2.62326836385728e-05	4.38351846527225	CD28	no
ANAPC13	0.24363783002533	11.6107167237507	5.03790136789194	2.51173555152726e-06	2.64711342623975e-05	4.37377156726733	ANAPC13	no
HNRNPU	-0.405214468219704	12.515185321661	-5.03775402150892	2.51323294492245e-06	2.64711342623975e-05	4.37320069447259	HNRNPU	no
ADD3	-0.36106324962787	13.1098143966726	-5.03346708594999	2.55718205297926e-06	2.69108780278703e-05	4.35659552622479	ADD3	no
UBE2L6	0.589425134255814	12.1316600347038	5.03283623061679	2.56371250213271e-06	2.6927024665525e-05	4.35415259537361	UBE2L6	no
ADAP2	0.612857511855678	9.68959113486604	5.03272811557401	2.56483331362122e-06	2.6927024665525e-05	4.35373394620122	ADAP2	no
LAMP3	1.57206517452377	7.23183633451807	5.03268150429211	2.56531667293097e-06	2.6927024665525e-05	4.35355345686802	LAMP3	up
APH1B	0.479249276536674	9.47271963176468	5.0320510679888	2.57186304297277e-06	2.69726064978095e-05	4.35111235519115	APH1B	no
DHX9	-0.491364044298219	10.4549469862106	-5.03014904918551	2.59171233365773e-06	2.71575062085932e-05	4.34374858550968	DHX9	no
SMARCA5	-0.324256623413863	10.9303759141166	-5.02885342381444	2.60531890212627e-06	2.72767305758113e-05	4.33873336587098	SMARCA5	no
CDK16	0.311818538947279	8.80170786850582	5.02783701486962	2.61604194286688e-06	2.73655874690152e-05	4.33479945226515	CDK16	no
ATP8A1	-0.512396232876023	10.4288248626528	-5.02758999680947	2.61865446550898e-06	2.73695234870746e-05	4.33384345768318	ATP8A1	no
KCNV1	-1.57961324908973	4.8312257488151	-5.0241492112005	2.65531091718692e-06	2.77289678459477e-05	4.32052978629111	KCNV1	down
DLG3	-0.479113332232567	7.48564902748439	-5.02100624134778	2.6892319619732e-06	2.80592582971781e-05	4.30837280255351	DLG3	no
CCS	-0.379132564350476	9.49400327374662	-5.01924314432905	2.7084452815597e-06	2.82356574114218e-05	4.30155496768034	CCS	no
SF1	-0.361190644772767	11.8814681416824	-5.01789156792041	2.72326471738078e-06	2.83659888306581e-05	4.29632935078463	SF1	no
MT2A	0.713605026029516	12.0778953264001	5.01512040168031	2.75389721212768e-06	2.86606700503663e-05	4.28561755139317	MT2A	no
KIF5C	-0.651666469433028	8.27617243923145	-5.01397436294274	2.76666359560355e-06	2.87690703029667e-05	4.28118853997613	KIF5C	no
CD59	0.675848621190339	9.8528133410641	5.01140461798983	2.79549976962726e-06	2.90442459087165e-05	4.27125944102253	CD59	no
KDM3B	-0.452203701031451	10.8614669680371	-5.01041075783171	2.80673076379546e-06	2.91361983189929e-05	4.26742006241132	KDM3B	no
STK17A	-0.448431898768172	11.7834513630897	-5.01003322746162	2.8110085290199e-06	2.91558757514192e-05	4.26596173463277	STK17A	no
EWSR1	-0.301981778402816	11.700561329212	-5.00969599349523	2.8148350786484e-06	2.91708437998118e-05	4.26465911484509	EWSR1	no
PRKD3	-0.367634305023543	10.2240410868031	-5.00874144813383	2.82569375797382e-06	2.92586005954667e-05	4.26097229096116	PRKD3	no
ATMIN	-0.377441612601897	10.3055125246125	-5.00545008547197	2.86344990012995e-06	2.96244829481745e-05	4.24826271358621	ATMIN	no
ZNF549	-1.38617803260106	5.39442093338132	-5.00511905681614	2.86727435660109e-06	2.96389956507101e-05	4.2469847007984	ZNF549	down
ENTPD1	0.490872789095713	10.3261972606202	5.00485592405758	2.87031795022501e-06	2.96454188968809e-05	4.24596884876932	ENTPD1	no
MAFB	0.766644519711999	12.289527298285	5.00446973351094	2.87479063346827e-06	2.966657888956e-05	4.24447797186077	MAFB	no
SH2B2	0.446478332545615	10.2213039995636	5.00357653614911	2.88516130956479e-06	2.97485166535496e-05	4.24103005121406	SH2B2	no
NEDD1	-0.486932072726415	9.86350074725924	-5.00265109598363	2.89594485309097e-06	2.98345699132832e-05	4.23745802150834	NEDD1	no
CD24	1.25816507085305	11.0854139129273	5.00215633978317	2.90172604339754e-06	2.98689865812805e-05	4.2355485011922	CD24	up
SMPD3	-0.812662881598072	7.14290443369928	-5.00154090967566	2.9089330177186e-06	2.99180094150067e-05	4.23317338182806	SMPD3	no
UNC119B	-0.321903427834021	9.38841264516882	-5.00105659232915	2.91461687844054e-06	2.99512980480553e-05	4.23130437610429	UNC119B	no
ZBTB1	-0.381859490794005	10.7526805466678	-5.00084817229731	2.91706619202537e-06	2.99513197350658e-05	4.23050010285391	ZBTB1	no
SARM1	-0.40196687654778	7.98197377875873	-5.00059805542509	2.92000817053077e-06	2.9956395640508e-05	4.22953494961613	SARM1	no
SLC39A3	0.409651839203837	9.87564407918816	5.00017765219229	2.9249596519907e-06	2.99820612903804e-05	4.22791275329462	SLC39A3	no
ACTR5	-0.370841791997863	8.80867409972456	-4.99908708804083	2.93784246715203e-06	3.00889154439111e-05	4.2237049764022	ACTR5	no
RABGGTB	-0.330507269942158	9.60143485648349	-4.99617680791806	2.97249316735092e-06	3.04183477217457e-05	4.2124785582475	RABGGTB	no
SCO2	0.698813453595614	11.1080724962537	4.99487950718248	2.98806742688588e-06	3.05521781434054e-05	4.20747536792329	SCO2	no
NDUFS6	0.361794641685757	11.357049373799	4.99233335804335	3.0188660792361e-06	3.08413204872877e-05	4.19765791779201	NDUFS6	no
SERTAD1	0.469542815832988	9.76871102032227	4.98899578991601	3.05970730979387e-06	3.1232491880373e-05	4.18479306601926	SERTAD1	no
AGTRAP	0.401944717051533	11.761271447203	4.9862583823337	3.09360640741029e-06	3.15522073502455e-05	4.17424508974439	AGTRAP	no
SH2D3A	-0.490401515802336	8.78018349717984	-4.98334163336656	3.13012958128461e-06	3.18981315115257e-05	4.16300955829437	SH2D3A	no
POLI	-0.433289020902603	8.65097614468144	-4.98247448708984	3.14106876387232e-06	3.19426602434321e-05	4.15966994317262	POLI	no
GRPEL1	0.338422189095773	9.84672662748985	4.98240062352059	3.14200228584828e-06	3.19426602434321e-05	4.15938548931825	GRPEL1	no
OSBPL2	0.412843762547025	9.6438507862114	4.98237478876962	3.14232886127071e-06	3.19426602434321e-05	4.15928599840301	OSBPL2	no
INPP5E	-0.327725459947176	9.39687694764413	-4.98011772451372	3.17098844469295e-06	3.22072428004954e-05	4.1505950253349	INPP5E	no
ZNF337	-0.330014382569129	9.03842935028101	-4.97963720535095	3.17712278446741e-06	3.22427908450221e-05	4.1487450343608	ZNF337	no
PPP1R7	0.299106572864783	10.2100428063485	4.9772818218602	3.20735960035106e-06	3.25226794935349e-05	4.1396782656898	PPP1R7	no
ZFC3H1	-0.277238720005156	10.6774173182665	-4.97375164144055	3.25320395053337e-06	3.29602343961737e-05	4.12609367463934	ZFC3H1	no
UBE3C	-0.341096934784236	9.83799448641057	-4.97323829281962	3.25992351088826e-06	3.30009957400838e-05	4.12411868449912	UBE3C	no
VNN2	0.806133503385054	11.6713294177424	4.97175087968923	3.27946977864625e-06	3.31714302651665e-05	4.11839684012684	VNN2	no
WRN	-0.378294456397837	7.93213967490513	-4.97060727508703	3.2945757054009e-06	3.32967069020658e-05	4.11399821410339	WRN	no
PPP4C	0.244141461301261	11.2009830894233	4.96999883288082	3.30264028434462e-06	3.33506719802754e-05	4.11165820087077	PPP4C	no
HSPA4	0.42283839945137	10.513288098443	4.96919286604611	3.31335259810815e-06	3.34312633538711e-05	4.10855876895777	HSPA4	no
RSL1D1	-0.341040156389477	11.705898352894	-4.96761392726604	3.33443699868572e-06	3.36162886547896e-05	4.10248759357627	RSL1D1	no
MND1	0.865507831737325	5.72575286126692	4.96658550777022	3.3482403395856e-06	3.37276654454224e-05	4.09853379123015	MND1	no
B3GNT6	-1.21843410945467	5.19828236335117	-4.96596391484513	3.35661030092655e-06	3.37639696369246e-05	4.0961442697764	B3GNT6	down
BTN3A2	-0.843766079988621	11.5543194099382	-4.96590817908105	3.35736179819734e-06	3.37639696369246e-05	4.09593001895495	BTN3A2	no
ZNF137P	-0.483976043086253	7.51728233113716	-4.9615062100499	3.41723562323184e-06	3.43378873503567e-05	4.07901284030075	ZNF137P	no
TSC22D2	-0.532019798995158	10.4647244795184	-4.96048537763953	3.43126861996707e-06	3.44506125018679e-05	4.07509086902654	TSC22D2	no
HNRNPA0	-0.346611286964166	10.8925358923761	-4.9588076770813	3.45445350148118e-06	3.46549642660887e-05	4.06864622175001	HNRNPA0	no
SLC7A6	-0.448517713895285	10.2782986188271	-4.95857734313805	3.45764849079315e-06	3.4658607599359e-05	4.06776152081595	SLC7A6	no
NPB	0.485917874033539	4.69617780941431	4.95788744007723	3.46723546959775e-06	3.47262642491054e-05	4.06511177421726	NPB	no
CD163	1.2527542484916	11.9267417290966	4.9559138396562	3.49480423652427e-06	3.49737604667379e-05	4.05753278985888	CD163	up
PLCB3	0.327416756667383	8.16538531135346	4.95497762606479	3.50795662623212e-06	3.50767002846854e-05	4.05393814301688	PLCB3	no
SH3BP5L	0.376643298935514	9.06606063786311	4.95469319448577	3.51196201216644e-06	3.5088084136249e-05	4.05284612572872	SH3BP5L	no
SAP18	0.321284564568197	12.4699457033397	4.94702095671955	3.62170139720754e-06	3.61549783037709e-05	4.02340322099158	SAP18	no
AMZ1	0.343456776459686	8.3644329020407	4.94607577732982	3.63544988803095e-06	3.62626496981343e-05	4.01977775868001	AMZ1	no
WDR11	-0.553734235337791	10.7705331282506	-4.9457114606227	3.64076278107241e-06	3.62860713986524e-05	4.01838043708713	WDR11	no
FNDC3B	0.594441652140896	10.3881178133488	4.94529560780488	3.64683648692631e-06	3.63170315406762e-05	4.01678552063136	FNDC3B	no
VPS13D	-0.34734119763119	9.13140243439188	-4.94326725359782	3.67660335282498e-06	3.6583697914817e-05	4.00900725872343	VPS13D	no
PRPF3	-0.328073121479221	9.6216162005492	-4.94223534564865	3.69183777475899e-06	3.67054447808897e-05	4.00505081353135	PRPF3	no
ITPR3	-0.542295890739904	9.81661910809773	-4.94199918745668	3.69533290644866e-06	3.67103729237217e-05	4.00414542227378	ITPR3	no
MBTPS1	-0.316356683651367	10.1934017274386	-4.93922671644949	3.73660739294798e-06	3.70902983635769e-05	3.99351802529089	MBTPS1	no
HPCAL1	0.301882333892443	11.8014141880159	4.93664407477073	3.77545998320478e-06	3.74455873050594e-05	3.98362125930035	HPCAL1	no
EXT1	0.540831251630875	8.92448205907506	4.93617716211562	3.78252601048002e-06	3.74852921799716e-05	3.98183234197876	EXT1	no
COL4A3	-0.791894415397032	6.80136397597706	-4.9358837642622	3.78697274417846e-06	3.74989962912623e-05	3.98070827298771	COL4A3	no
PADI4	0.960952911278566	10.4670085494997	4.93408804371101	3.81429991731965e-06	3.77376582387186e-05	3.97382929860243	PADI4	no
HARS	-0.289388023411194	10.4802370728091	-4.93389548329475	3.81724167820358e-06	3.77376582387186e-05	3.9730917284945	HARS	no
ZNF688	0.276069624853932	9.07270550389463	4.93357317172767	3.82217060799991e-06	3.77558886774099e-05	3.97185720436964	ZNF688	no
RABGGTA	0.377726568950612	9.32204299381548	4.93273205767887	3.83506253332435e-06	3.78526857623845e-05	3.9686357640119	RABGGTA	no
SPAG5	0.659350521748694	7.86512515315277	4.93024591218901	3.87341650618283e-06	3.8200438855094e-05	3.95911569162078	SPAG5	no
STK39	-0.451350365335715	9.84456759710186	-4.92853519688114	3.90002475323099e-06	3.84318864370322e-05	3.95256648678886	STK39	no
COA4	0.405607979777761	9.70336077985626	4.92781641782041	3.9112576345448e-06	3.8511570546415e-05	3.94981513166544	COA4	no
PAXIP1	-0.222371414325703	9.24061934907735	-4.9249315623951	3.95665950865644e-06	3.89272956000372e-05	3.93877468068719	PAXIP1	no
HSDL2	0.396441207606696	9.2332154901662	4.92430378056252	3.96660738937993e-06	3.89790796816019e-05	3.93637261319055	HSDL2	no
MACF1	-0.417365675249092	11.7266862318026	-4.92407401058129	3.9702544336736e-06	3.89790796816019e-05	3.9354934921543	MACF1	no
MED17	-0.33864263357464	9.80864896233195	-4.92399700529771	3.97147743794081e-06	3.89790796816019e-05	3.93519886798835	MED17	no
PRCP	0.357394906313752	11.6036308237628	4.92239076749752	3.99707171712373e-06	3.91842579965287e-05	3.92905394718046	PRCP	no
NUDT1	0.581933338175671	8.10564597319708	4.92228356006438	3.9987857045236e-06	3.91842579965287e-05	3.92864384772055	NUDT1	no
PPFIBP1	-0.534771549048451	7.22883134997794	-4.92129627391217	4.01460373444982e-06	3.93077880847451e-05	3.92486742665661	PPFIBP1	no
PQLC1	0.36794838649376	10.0078393546691	4.92031590473989	4.03037128520871e-06	3.94306268262745e-05	3.92111788160915	PQLC1	no
OSBPL8	-0.294466257630022	12.774076278764	-4.91971100503796	4.04013014989083e-06	3.94945310738929e-05	3.91880457466906	OSBPL8	no
PGGHG	-0.848543378966529	10.2595787087687	-4.91928745029004	4.04697707642267e-06	3.95298902141556e-05	3.91718487642954	PGGHG	no
SNX2	-0.510041647013962	11.9293717484109	-4.9188253258903	4.05446039798679e-06	3.9566733017193e-05	3.91541777437073	SNX2	no
FAM102A	-0.640518496693334	10.9126069364983	-4.91865545014584	4.05721463653707e-06	3.9566733017193e-05	3.91476821547939	FAM102A	no
DSC1	-1.94029023478146	5.34306081764553	-4.91825361924567	4.06373688345833e-06	3.95987863986039e-05	3.91323177267313	DSC1	down
CHD1	-0.398227973265044	10.9957593352279	-4.91669015597368	4.08921133305438e-06	3.98153202110203e-05	3.90725437296723	CHD1	no
DZIP3	-0.545490619049589	8.55459736344993	-4.91648998941643	4.09248398523419e-06	3.9815509932656e-05	3.9064891770628	DZIP3	no
FAM193B	-0.360396088155934	10.5075133488318	-4.91624244966355	4.09653470293834e-06	3.98232630891679e-05	3.90554290716429	FAM193B	no
RNF38	-0.273102340634754	11.0163162461389	-4.91359402915151	4.14011850426837e-06	4.0189858124089e-05	3.89542045955567	RNF38	no
UBE2T	1.04951500810824	6.94326142916899	4.91355204373673	4.14081306434155e-06	4.0189858124089e-05	3.89526001292328	UBE2T	up
ZNF578	-0.727314149340399	6.82185145574477	-4.91218049771657	4.1635649514801e-06	4.03786619977536e-05	3.89001909188462	ZNF578	no
SPG11	-0.358044739330564	11.8667199208489	-4.91187781232713	4.16860243337104e-06	4.03955068741315e-05	3.88886258742621	SPG11	no
TBC1D5	0.400438052068443	10.9729375472744	4.91021925775617	4.19631077064458e-06	4.06318413939233e-05	3.88252626712556	TBC1D5	no
JRK	-0.36030242739808	9.06641282130308	-4.90955933303287	4.20738552720378e-06	4.07068707252546e-05	3.88000543222805	JRK	no
OSER1	0.396535396356855	10.1728800374715	4.90899599444268	4.21686192153044e-06	4.07663294293926e-05	3.87785369500742	OSER1	no
FEN1	0.471715532014731	8.90102601587174	4.90802721388961	4.2332072628728e-06	4.08920471115234e-05	3.87415364824937	FEN1	no
ZNF146	-0.417622838539101	11.0195397715419	-4.90675388642298	4.25478487945496e-06	4.10680695107644e-05	3.86929107253262	ZNF146	no
MTCH1	-0.202544144666684	12.3331171214966	-4.90652074135645	4.25874731328095e-06	4.10739230632353e-05	3.86840081598935	MTCH1	no
STAMBP	0.283267421171196	10.1293628388675	4.90579599231715	4.27108781592328e-06	4.11605069126654e-05	3.86563353759964	STAMBP	no
COMT	0.444702379823397	11.5529161437467	4.90541093504098	4.27765846096731e-06	4.11630116209049e-05	3.86416338293714	COMT	no
OCEL1	0.381810150139762	9.27311048723109	4.90538658791963	4.27807425294477e-06	4.11630116209049e-05	3.86407042742227	OCEL1	no
MORF4L1	-0.230711810448019	13.2445866717213	-4.9049970016392	4.28473283643597e-06	4.11946937825136e-05	3.86258305087095	MORF4L1	no
GPKOW	0.344691410035558	9.93114296671769	4.8999384908727	4.37211224903563e-06	4.20017910643226e-05	3.84327649745426	GPKOW	no
SUCO	-0.797708629328707	9.66640838182084	-4.89917885531985	4.38538306167663e-06	4.20962378759688e-05	3.84037820090949	SUCO	no
PATJ	-0.806021827778254	8.07845639582593	-4.89211728536684	4.51064168286431e-06	4.32646893076617e-05	3.81344771777162	PATJ	no
MAPRE2	-0.271300621137845	11.6880342199433	-4.89168788041681	4.51836990813418e-06	4.33048780780378e-05	3.81181081369495	MAPRE2	no
S100A4	0.258901378852464	14.7115476098433	4.89102397533316	4.53034395340198e-06	4.33856648244811e-05	3.80928014730218	S100A4	no
SLC11A2	-0.452406665333706	8.72467447078248	-4.88986024266716	4.55140741198336e-06	4.35533036084944e-05	3.80484470933154	SLC11A2	no
ZNF204P	-0.556789750308749	7.09219998345444	-4.88888580792091	4.56911796407182e-06	4.36886209080274e-05	3.80113121595388	ZNF204P	no
UBE2C	0.640680977134876	8.48113167877354	4.88821920405828	4.58127228407219e-06	4.37093781956364e-05	3.79859108140319	UBE2C	no
TTC1	0.290460955440514	9.98384292784176	4.88820676452992	4.58149939557543e-06	4.37093781956364e-05	3.79854368167597	TTC1	no
PPP6R3	-0.263005800576064	10.5418824367023	-4.88817919400949	4.58200279638871e-06	4.37093781956364e-05	3.79843862687799	PPP6R3	no
APPL1	-0.402656187437051	10.0611955567169	-4.88670831363468	4.6089373709052e-06	4.39320751421408e-05	3.79283446300924	APPL1	no
WWP2	0.27920187067506	10.1231141655329	4.88632224477755	4.61603253299026e-06	4.3965464724722e-05	3.79136366913877	WWP2	no
MRPS12	0.305386758675407	10.0091553126915	4.88411943044534	4.6567198176662e-06	4.43185022149429e-05	3.78297293106375	MRPS12	no
VPS11	0.338116122695789	9.61205187317353	4.88318371425458	4.67410858311758e-06	4.44295434086252e-05	3.77940934010125	VPS11	no
MRPL4	0.358275483047617	9.1976083886075	4.8831010567176	4.67564767630601e-06	4.44295434086252e-05	3.77909456479171	MRPL4	no
ATP6V1F	0.398543972034174	11.8680529680528	4.88167622097226	4.70225602420906e-06	4.46211335995874e-05	3.77366899651448	ATP6V1F	no
JPT1	0.406205981118337	10.3946934439413	4.88163106245803	4.70310175206044e-06	4.46211335995874e-05	3.77349705401429	JPT1	no
TAF10	0.240014596087727	12.6215162503105	4.88124245774455	4.71038566088112e-06	4.46556236278265e-05	3.77201746607119	TAF10	no
MED31	0.589922736679599	9.57581079252108	4.87995014275282	4.7346876133068e-06	4.48512706650634e-05	3.76709753570722	MED31	no
OLAH	1.31447487251883	6.14567875696331	4.87427944017679	4.84277663992864e-06	4.58397086589997e-05	3.74551747473009	OLAH	up
DDX50	-0.243163977239288	10.9096500886201	-4.87177835219525	4.89121012220477e-06	4.62623807462629e-05	3.73600399622295	DDX50	no
PABPC4	-0.487684068603196	11.7615195499382	-4.86693625882502	4.98632159667719e-06	4.71255521403336e-05	3.71759379307806	PABPC4	no
IBSP	1.14491425869211	6.01708406851088	4.86377430463116	5.04940037837218e-06	4.76848852090256e-05	3.70557726322697	IBSP	up
CARD8	-0.458090913078529	11.3858451699203	-4.8599330901166	5.12707599076082e-06	4.8381097186524e-05	3.69098525493747	CARD8	no
PHC2	0.713049634335942	11.0660697001339	4.8593339695488	5.13929562029553e-06	4.84590439882873e-05	3.68870990403491	PHC2	no
IL1R1	1.01300204615031	7.69165161260759	4.85740136316549	5.17890656716994e-06	4.87949480181624e-05	3.6813713001873	IL1R1	up
CISD1	0.39747299729329	9.1230042411459	4.85707713657242	5.18558101559587e-06	4.88202508075983e-05	3.68014029046159	CISD1	no
INHBC	0.370326906362825	9.03335758743089	4.85614517485247	5.20481282711879e-06	4.89636465727186e-05	3.6766021173175	INHBC	no
CUL3	-0.205215875756998	11.7092773439247	-4.85495534981124	5.22946683013523e-06	4.91577915007873e-05	3.67208553108905	CUL3	no
PIKFYVE	-0.315948508361139	10.4854917841936	-4.85471226445179	5.23451769970071e-06	4.91675073880561e-05	3.67116285417732	PIKFYVE	no
MAN2C1	-0.366079416805858	9.5066308115382	-4.85240512953851	5.28269285900228e-06	4.95819615807737e-05	3.6624069880687	MAN2C1	no
IVNS1ABP	-0.415270059438976	11.3648919220173	-4.85116998222742	5.30866106039717e-06	4.97875116614567e-05	3.65772042017383	IVNS1ABP	no
SORL1	-0.407544573294677	13.3308217560173	-4.84531527191541	5.43345329217463e-06	5.0918862820004e-05	3.63551488438237	SORL1	no
PYGL	0.630516358685412	10.9656477909447	4.84508339804389	5.43845399910593e-06	5.09267318248335e-05	3.63463575524092	PYGL	no
C15orf40	-0.368531161364933	9.46046422779035	-4.84367053080707	5.46902157580382e-06	5.11738188579992e-05	3.62927951198382	C15orf40	no
LDLRAD4	-0.682424091347539	8.59514626023698	-4.84167944514482	5.51238312774966e-06	5.15401505733599e-05	3.62173272542055	LDLRAD4	no
CEACAM6	1.92046648938985	8.93191679136365	4.83875943133258	5.57658070079796e-06	5.21005887000505e-05	3.6106682289619	CEACAM6	up
SGPP1	-0.739993380501197	10.1251339906453	-4.8365809400268	5.6249491361416e-06	5.25123970078085e-05	3.60241598080962	SGPP1	no
FYTTD1	-0.278747923998113	11.3494837583201	-4.8350652649274	5.65884192198418e-06	5.27885413743631e-05	3.59667576713271	FYTTD1	no
NEU1	0.384967149473814	9.27772212972379	4.83424784733645	5.67720305196554e-06	5.29194883115052e-05	3.59358044255184	NEU1	no
UQCRFS1	0.230781789658824	12.583457633574	4.83299738223545	5.70540372733327e-06	5.31078992434613e-05	3.58884586943932	UQCRFS1	no
GALNT11	-0.274010570004771	9.78301567428246	-4.83296683890747	5.70609424831699e-06	5.31078992434613e-05	3.58873023351246	GALNT11	no
AXIN2	-0.879538271531398	8.40593178527246	-4.83275955850494	5.71078257619245e-06	5.31111458586774e-05	3.58794548847374	AXIN2	no
NECAB2	1.03307143761632	4.92309157363246	4.83236633673028	5.71968688633579e-06	5.31535670477326e-05	3.58645683881035	NECAB2	up
RFTN1	-0.336319056861933	11.3259842234139	-4.82832918469349	5.81189140083287e-06	5.3969452848857e-05	3.57117708260958	RFTN1	no
PSMC2	0.382759424755568	11.7016205800364	4.82634940013657	5.85763486013467e-06	5.4352989426223e-05	3.56368668660759	PSMC2	no
ZBTB20	-0.45821214431624	10.2143648790853	-4.82587876915873	5.86856036516245e-06	5.44131138706236e-05	3.56190634072322	ZBTB20	no
CBR1	0.666400461193572	8.63635104575259	4.8254757731349	5.87793151487154e-06	5.44587462607969e-05	3.56038192936415	CBR1	no
CLSTN1	-0.252329971060574	10.7762780980983	-4.82460808271617	5.89815799960736e-06	5.46048076832031e-05	3.55709996742288	CLSTN1	no
COTL1	-0.3935118908169	13.3502677503288	-4.82268888936529	5.94313670474827e-06	5.49796297274483e-05	3.54984198739966	COTL1	no
EHD2	0.974735376202405	6.41811498223149	4.82045696096222	5.9958647201091e-06	5.54255198711596e-05	3.54140338711491	EHD2	no
FUBP3	-0.878155276291311	9.49087721348412	-4.81695986193817	6.07939850500663e-06	5.61338109783067e-05	3.52818585393813	FUBP3	no
MAF	-0.633969877471442	10.0503868489964	-4.81686584868209	6.0816597236077e-06	5.61338109783067e-05	3.52783059998499	MAF	no
DNAAF1	1.23565171901747	5.80641407876316	4.81650761578087	6.09028349067016e-06	5.61710472059624e-05	3.52647695861067	DNAAF1	up
UFD1	0.413553974322786	11.0426993056195	4.8140342548558	6.15015048719219e-06	5.66804908228503e-05	3.51713253505929	UFD1	no
RPL22	-0.214220630116431	14.38221058567	-4.81171873259719	6.20671587260561e-06	5.71587626522348e-05	3.50838692315401	RPL22	no
PPP1R11	0.236078993887059	11.95196289517	4.81085077545435	6.2280492016412e-06	5.73121008863809e-05	3.50510931397364	PPP1R11	no
FAM168B	-0.406240669393346	10.4484868000468	-4.80973178208588	6.25565801905525e-06	5.75229139708619e-05	3.5008842337017	FAM168B	no
ZMAT2	0.269277881678892	11.3341475638199	4.80951352931937	6.26105681237899e-06	5.752933508011e-05	3.5000602235137	ZMAT2	no
USP7	-0.272855962839969	12.1667699679929	-4.80874857163973	6.2800149505608e-06	5.76602422955091e-05	3.49717230612947	USP7	no
PPM1A	0.454128847570026	10.8212444024995	4.80674532985299	6.32992687462822e-06	5.80749437920351e-05	3.48961078811728	PPM1A	no
CUL4A	-0.689803883441538	10.149082807317	-4.80652113918107	6.33553667418565e-06	5.80828714272346e-05	3.48876466139968	CUL4A	no
TNF	1.35520829363687	8.68334216089094	4.80534257821068	6.36510681321318e-06	5.82748428927498e-05	3.48431698134765	TNF	up
MICU1	0.259113873961271	10.3408986104398	4.80530709131372	6.36599926036494e-06	5.82748428927498e-05	3.48418306980601	MICU1	no
ELOVL5	-0.314885227235266	12.6241944902945	-4.80440849747125	6.38863829388556e-06	5.84383737510204e-05	3.48079237125896	ELOVL5	no
BRAP	0.538121129566816	8.20224544105755	4.80242368000237	6.43892145447707e-06	5.88543388210194e-05	3.47330427448497	BRAP	no
MAPK6	0.357177233331662	9.92627501357795	4.80098053691243	6.47572347188466e-06	5.91465519196987e-05	3.46786086252318	MAPK6	no
SMYD2	-0.312055735502724	10.3071132494007	-4.79842614542991	6.54136612559967e-06	5.96699793259149e-05	3.45822822296523	SMYD2	no
RETREG3	-0.298741672151518	11.4649028823579	-4.79823228293096	6.54637434449176e-06	5.96699793259149e-05	3.45749728563537	RETREG3	no
SIRT5	0.403318868493027	8.50316704125306	4.79818263003923	6.54765767094564e-06	5.96699793259149e-05	3.45731007757539	SIRT5	no
TMEM140	0.808292732663087	10.274624353935	4.79779399144786	6.55771086647161e-06	5.96771927801813e-05	3.45584481820094	TMEM140	no
RNF219	-0.474746348969084	9.0942699105298	-4.79777505148198	6.55820118386665e-06	5.96771927801813e-05	3.45577341179651	RNF219	no
ATXN2L	-0.598099923383949	7.30354215400117	-4.79705238573233	6.57693620691074e-06	5.98032111711594e-05	3.4530489787939	ATXN2L	no
CAPN1	0.461620042989969	9.5823275751728	4.79683566009135	6.58256493625909e-06	5.9809957130568e-05	3.45223197421689	CAPN1	no
EHD1	-0.466234033090933	9.76309680561458	-4.79557997683477	6.61526950592136e-06	6.00625248389996e-05	3.44749876245644	EHD1	no
MEA1	0.427075812413703	10.9872171064346	4.7919064509602	6.71185775141983e-06	6.0894312097574e-05	3.433655756305	MEA1	no
MRPL1	0.399308424846945	9.91352094817675	4.78831223813185	6.80768788393811e-06	6.17179940826063e-05	3.42011754298808	MRPL1	no
KAZN	1.36772690858207	5.59137086601032	4.78786807936363	6.81962220911484e-06	6.17804265117369e-05	3.41844495010995	KAZN	up
CCNY	-0.525970010436907	11.1871342308702	-4.78732800596911	6.83416113530973e-06	6.18663447744495e-05	3.41641128685108	CCNY	no
PTPN22	-0.302660371963171	10.2213344165264	-4.78503938029223	6.89610691354744e-06	6.23809700775367e-05	3.40779486404672	PTPN22	no
EFCAB13	-0.975607704431351	6.05230142323613	-4.78406223840192	6.92272109680852e-06	6.25754678758046e-05	3.40411675708976	EFCAB13	no
UBQLN1	-0.384871349085762	11.863700542522	-4.78325770449875	6.94470897376218e-06	6.2727891608764e-05	3.40108869768244	UBQLN1	no
SLC31A2	0.600525244368734	11.2060347808044	4.78254227772995	6.96431861145096e-06	6.2856140933487e-05	3.3983962616846	SLC31A2	no
TIGAR	0.306222982686737	9.79228125497413	4.78212730397116	6.97571759140682e-06	6.2856140933487e-05	3.39683465665107	TIGAR	no
BCL11B	-0.595269776456833	11.9745469502011	-4.78210591770367	6.97630554568964e-06	6.2856140933487e-05	3.39675417921764	BCL11B	no
DDX21	-0.353614989400457	11.1349943875505	-4.78199155024813	6.97945057019437e-06	6.2856140933487e-05	3.39632381314998	DDX21	no
TSEN34	0.334556761230289	10.9764582936048	4.78005391483334	7.03294427400637e-06	6.32913271835029e-05	3.38903337218676	TSEN34	no
SRRD	0.443525796171809	8.68180354050296	4.77966779530529	7.04365170924139e-06	6.33411118805329e-05	3.3875807839656	SRRD	no
C1RL-AS1	-0.412933729949965	8.07655705250778	-4.77770945313999	7.0982028930619e-06	6.37848055860386e-05	3.38021451176793	C1RL-AS1	no
LXN	0.462090568607874	8.55490989980947	4.7772496119361	7.11107159014287e-06	6.38535621362865e-05	3.37848507955851	LXN	no
TRAPPC2	-0.379671331595249	10.0766284193934	-4.77534023802032	7.16474875286878e-06	6.42883870867749e-05	3.37130508087906	TRAPPC2	no
ZNF544	-0.349219749593018	9.07945776951325	-4.77441886177864	7.19079165801111e-06	6.44747978772146e-05	3.36784093688095	ZNF544	no
MEAF6	-0.376996005368166	11.1343486252652	-4.77207428995763	7.25747743393914e-06	6.50250851493274e-05	3.35902767845528	MEAF6	no
MRPS23	0.340142643427479	9.78555331520801	4.77136262578398	7.27783775620629e-06	6.515980709452e-05	3.35635302467393	MRPS23	no
MPV17	0.321822569212326	9.5668317205352	4.77110893446486	7.28510914890034e-06	6.51772301706076e-05	3.35539963018132	MPV17	no
METTL7A	0.520295421916765	12.3200878937011	4.76996573092056	7.31796381953186e-06	6.54233449139887e-05	3.35110373402883	METTL7A	no
DCTN3	0.296489443091223	11.4175428516876	4.76965118953786	7.32702871414273e-06	6.5456572578389e-05	3.34992186440922	DCTN3	no
PHF20	-0.277523452376975	10.8503819042287	-4.7690330398961	7.34487524826408e-06	6.55681459981795e-05	3.34759933725213	PHF20	no
SMC5	-0.461497629573284	9.3715088528191	-4.7674456962219	7.39089716904607e-06	6.59308968308708e-05	3.34163612928356	SMC5	no
OTUD4	-0.523864886905589	10.3437004704178	-4.76516104732059	7.45762873322026e-06	6.64777261951076e-05	3.33305535986199	OTUD4	no
TSPOAP1	-0.761157729304754	7.59489753682561	-4.76433708174767	7.48183914834001e-06	6.66449995171277e-05	3.32996126447825	TSPOAP1	no
SEC23IP	-0.373933333775387	9.78381962483015	-4.76411171998362	7.48847420849572e-06	6.6653556712518e-05	3.32911505647732	SEC23IP	no
MCRIP2	0.365196796528325	9.24666938400159	4.76393463903942	7.49369180786214e-06	6.6653556712518e-05	3.3284501537984	MCRIP2	no
MAD2L2	0.394465438766284	9.50176483347155	4.76309811179341	7.51838749073339e-06	6.682465105235e-05	3.32530935915739	MAD2L2	no
NXPE3	-0.74423662476546	8.88050743867959	-4.76226432695575	7.54308096206081e-06	6.69954774271859e-05	3.32217917951527	NXPE3	no
FBXW7	-0.396847734546741	9.11925547033953	-4.7585223530328	7.65487838183939e-06	6.79391272772533e-05	3.30813504767079	FBXW7	no
POLR2G	-0.219624989548784	12.0168062273108	-4.75785359646365	7.67502754589085e-06	6.806859574939e-05	3.30562578952084	POLR2G	no
SDF2L1	0.733411986178147	9.30698862541474	4.7575841461559	7.68316046123283e-06	6.80913836966174e-05	3.30461483622534	SDF2L1	no
BRD4	-0.288637489770831	11.3348469517046	-4.75654307056027	7.71466243208723e-06	6.83210951565236e-05	3.30070912689192	BRD4	no
APOBEC3C	-0.340928630162189	10.4850946939312	-4.75393876311025	7.79401739359302e-06	6.89739543602205e-05	3.29094095764733	APOBEC3C	no
ZNF248	-0.467761645149176	7.7512714562822	-4.7526736484284	7.83285214044635e-06	6.92293494172315e-05	3.28619692069637	ZNF248	no
TRIOBP	0.62034767498972	10.5844015099434	4.75263018044611	7.83418979842027e-06	6.92293494172315e-05	3.28603393372942	TRIOBP	no
NR1H2	0.313030502628047	9.6650166262359	4.75242929453078	7.84037462851203e-06	6.9234015208051e-05	3.28528070584261	NR1H2	no
HNRNPR	-0.305107244005006	12.6669455593498	-4.75218122777957	7.84801860275925e-06	6.92515498768352e-05	3.28435059752404	HNRNPR	no
PIH1D1	0.314224630863791	10.4799406130325	4.75189466030944	7.85685796574856e-06	6.92795998867411e-05	3.28327616870764	PIH1D1	no
HCK	0.436595353671297	12.6621006728567	4.75082615206526	7.88990222646411e-06	6.95208879407446e-05	3.27927033786152	HCK	no
CUX2	-1.11370360276843	5.54503236708971	-4.74632432687081	8.03061397375646e-06	7.06798867544161e-05	3.26239878236135	CUX2	down
PREPL	-0.75947294706071	9.80699408363347	-4.7461460283387	8.03623691648339e-06	7.06798867544161e-05	3.26173076214575	PREPL	no
IGSF9B	-0.820363700854825	7.46350652905385	-4.7460660145404	8.03876152971217e-06	7.06798867544161e-05	3.26143098408935	IGSF9B	no
IPO9	-0.249286024887798	10.4813794433358	-4.74485163675128	8.07717263934211e-06	7.09666302461652e-05	3.25688158265781	IPO9	no
VNN3	1.65424449476492	7.08735184654949	4.74259551323999	8.14900869894676e-06	7.15464257291316e-05	3.24843130957146	VNN3	up
SPIN3	-0.50979085980609	8.14344245516944	-4.74022575737218	8.22513161704628e-06	7.21630006172254e-05	3.23955795204926	SPIN3	no
RNF111	-0.270290995809285	10.3578369272352	-4.73928326545936	8.25559873834453e-06	7.23784190247842e-05	3.23602958708685	RNF111	no
ZNF623	-0.764976913046839	8.25468395689269	-4.73897232864716	8.26567416995906e-06	7.24148791454037e-05	3.23486563661681	ZNF623	no
LCP2	-0.450719986297708	11.9580264494821	-4.73713794695717	8.32535822852055e-06	7.28855932466831e-05	3.22799978070374	LCP2	no
TAF1A	-0.597374089620996	7.42085082011327	-4.73687943841342	8.33380275604546e-06	7.29073709301218e-05	3.22703234106053	TAF1A	no
PLAA	0.21028912733485	9.17192137210997	4.73520489334008	8.38870601436724e-06	7.33352663641719e-05	3.22076628797877	PLAA	no
TFE3	0.356705538621762	10.467894005913	4.73392386604405	8.43094422681947e-06	7.36467652386604e-05	3.21597362989656	TFE3	no
PSD4	-0.32873737551567	10.2349175492704	-4.73375968197661	8.43637265010228e-06	7.36467652386604e-05	3.21535942914284	PSD4	no
CCSER2	-0.400031855485722	10.2938016931614	-4.72886225755179	8.59986758769897e-06	7.50205127625429e-05	3.19704424386609	CCSER2	no
KHDC4	-0.348711359448499	10.8318675159656	-4.72792950417298	8.63135373748792e-06	7.52215976309424e-05	3.19355722839791	KHDC4	no
TNNT1	1.70344677370533	5.57858199107608	4.72781546981353	8.63521077469353e-06	7.52215976309424e-05	3.19313094870754	TNNT1	up
LARP4B	-0.418568732683521	10.2097639153183	-4.72632315089536	8.68584084087013e-06	7.55847964050031e-05	3.18755296324298	LARP4B	no
ETHE1	0.342207908368554	10.7750101105812	4.72622278337898	8.68925635606172e-06	7.55847964050031e-05	3.18717784681366	ETHE1	no
VAMP5	0.572230549557331	9.54298402654846	4.72562696901776	8.70955886107026e-06	7.57075929692037e-05	3.18495112917207	VAMP5	no
NUP153	-0.491754205650116	11.1229112086914	-4.72539091270859	8.71761527670805e-06	7.5723841995479e-05	3.18406896905931	NUP153	no
DNTTIP2	0.272234117149196	11.0375367719006	4.72466772929827	8.74234206656973e-06	7.58847691863454e-05	3.18136653908617	DNTTIP2	no
APPBP2	-0.354136268561723	9.05474813783532	-4.72256689129485	8.8145603082182e-06	7.6457408655055e-05	3.17351739071873	APPBP2	no
CEP350	-0.265259982147233	11.3792046076427	-4.72206392766469	8.83193597855665e-06	7.65538700011011e-05	3.171638522046	CEP350	no
SF3B2	0.332127118290625	11.0291352575939	4.71922416732451	8.93066627821908e-06	7.73548652364637e-05	3.16103252672745	SF3B2	no
PER3	-0.698090015757351	7.71917884208899	-4.7184942495503	8.95621619382518e-06	7.75213083424515e-05	3.15830701912331	PER3	no
RAD23A	0.419029285489502	10.884405529853	4.716063451601	9.04181664534064e-06	7.82069214998756e-05	3.14923222054354	RAD23A	no
INPP5B	-1.12622559937429	7.08377360332789	-4.71563712744076	9.05691135699319e-06	7.82821596738981e-05	3.14764092478992	INPP5B	down
REL	-0.417173033584234	10.413975141196	-4.71457596157016	9.09459010327378e-06	7.85523558743597e-05	3.14368038819306	REL	no
TRIM33	-0.362094702804624	10.5014624326852	-4.71416922469189	9.10907242694281e-06	7.86219586977102e-05	3.14216248307952	TRIM33	no
AAR2	0.256192599412888	9.68926950965137	4.71334641879892	9.13843790917285e-06	7.87656698689194e-05	3.13909208125649	AAR2	no
SIPA1L1	0.341624209770696	9.33562740105809	4.71334205380087	9.13859393854609e-06	7.87656698689194e-05	3.13907579356622	SIPA1L1	no
FBXO28	-0.397951402397402	9.59269795583725	-4.71041032000751	9.24397732442116e-06	7.95872959591309e-05	3.12813823174581	FBXO28	no
GAPDH	0.17603708577518	14.6533566979427	4.71032873959788	9.24692661605393e-06	7.95872959591309e-05	3.12783393291917	GAPDH	no
WDR83OS	0.335848835440567	11.5221044284657	4.70982771996206	9.26505951807787e-06	7.96873249766374e-05	3.12596517364877	WDR83OS	no
SEC24B	-0.285113581236921	11.0314699701923	-4.70834316572966	9.31899159891008e-06	8.00949004066435e-05	3.12042860264159	SEC24B	no
ATP9B	-0.557972696144031	9.40838964580508	-4.70797399053411	9.33245058038279e-06	8.01542895812666e-05	3.11905194145623	ATP9B	no
CUX1	-0.470435263594192	10.211609583846	-4.7067919921267	9.37566973595942e-06	8.04690195641005e-05	3.11464467430413	CUX1	no
CASP4	0.305160602725278	10.8752922419446	4.70451541665874	9.45946018603217e-06	8.11312776572164e-05	3.10615793846906	CASP4	no
ARHGAP1	-0.180711463530505	11.9821342342376	-4.7035548590775	9.49503181502414e-06	8.1379337803978e-05	3.10257784692035	ARHGAP1	no
RAC1	0.229803425377032	12.7222721034777	4.70144541571921	9.57360597695335e-06	8.19953558795886e-05	3.09471725652855	RAC1	no
RCN2	-0.460109461176536	10.3819458988559	-4.70017278389184	9.62131508356934e-06	8.23463463690945e-05	3.08997594922483	RCN2	no
PHF21A	0.394406524760523	9.91474825793034	4.69970761502495	9.63881116381463e-06	8.24384415331427e-05	3.08824310836926	PHF21A	no
YWHAZ	-0.264990624652699	13.5556811791269	-4.69918738392041	9.65841487804594e-06	8.2548421572908e-05	3.08630527008382	YWHAZ	no
IMPA2	0.573050280795329	10.2144241234962	4.69611786461064	9.77487360510246e-06	8.34651071945748e-05	3.07487401752823	IMPA2	no
NAE1	-0.328124990289272	10.8219501970534	-4.69600166196542	9.77930907075906e-06	8.34651071945748e-05	3.0744413516482	NAE1	no
AUTS2	-0.595515127523317	9.8652263424564	-4.69290205200363	9.89834575402983e-06	8.44221976888997e-05	3.06290267593333	AUTS2	no
HIGD1B	0.864917430611546	4.44398019854477	4.68895322813897	1.00520356682476e-05	8.56539481847961e-05	3.04820921102858	HIGD1B	no
CYB5R4	0.394184590814591	10.7345976230557	4.68883269609101	1.0056763096785e-05	8.56539481847961e-05	3.04776082946087	CYB5R4	no
CDK8	-0.358134674474323	9.06542823877433	-4.68791097956934	1.0092985525271e-05	8.59026772209958e-05	3.04433225112834	CDK8	no
HSP90AB1	-0.516714485289933	11.9818822219969	-4.68606945291138	1.01657353773214e-05	8.6461734039636e-05	3.03748337847568	HSP90AB1	no
COLGALT2	-0.442470076961698	7.32064101311952	-4.68342577164216	1.02710656368593e-05	8.72969252288343e-05	3.0276539712883	COLGALT2	no
TOP1	0.270916410955092	11.3784315971031	4.68267926048258	1.03009997545237e-05	8.74905870892545e-05	3.02487898012488	TOP1	no
CYB561	-0.396475750772979	9.18202543199492	-4.68248869262129	1.0308654841464e-05	8.74948866884036e-05	3.02417062790479	CYB561	no
IQSEC3	-0.924843658616145	6.42635858833603	-4.68213739185978	1.03227810323042e-05	8.75540658727449e-05	3.02286486650412	IQSEC3	no
ASGR2	1.0018993677615	10.0124569995676	4.68134134126112	1.0354860710623e-05	8.77653325743174e-05	3.01990621421326	ASGR2	up
MYDGF	0.497979767376698	10.6221975763965	4.68094939369706	1.03706911784266e-05	8.77948221512552e-05	3.01844958631967	MYDGF	no
MPG	0.350715905416054	9.45993124078706	4.6809000270724	1.03726867252811e-05	8.77948221512552e-05	3.01826612607294	MPG	no
KLRF1	-1.07133404099187	10.9373083374655	-4.67753606146054	1.05095504133608e-05	8.88917674562014e-05	3.00576738286089	KLRF1	down
KYAT1	-0.256806173457576	8.55481154805231	-4.67722075218934	1.05224683715249e-05	8.89395651927439e-05	3.00459613063141	KYAT1	no
OGFR	0.342017609056912	10.1094800454113	4.67530771047357	1.06011753332091e-05	8.95429847502737e-05	2.99749092181999	OGFR	no
HMGN3	-0.302128128047466	11.9912781652713	-4.67449446595214	1.06348070088504e-05	8.97651055043583e-05	2.99447098027661	HMGN3	no
GOLGA7	-0.262571949598636	12.3431171191191	-4.67283888779514	1.07035938155161e-05	9.02834491441087e-05	2.98832403843887	GOLGA7	no
ALOX5AP	0.436588555196611	13.1107612256126	4.67116424866647	1.07736120609883e-05	9.08114586876283e-05	2.98210763915719	ALOX5AP	no
ANKMY1	-0.816807895696415	6.7295540619724	-4.67071734374402	1.07923726391143e-05	9.09069846731725e-05	2.98044891441799	ANKMY1	no
RTP4	0.827542540672011	9.44745835597712	4.66995579365512	1.08244147896193e-05	9.11141764856605e-05	2.97762257490356	RTP4	no
NDUFA7	0.410674419913461	10.1688935363265	4.66568267211563	1.10059266146584e-05	9.25783751455695e-05	2.96176881971438	NDUFA7	no
LRRC40	-0.40246453486249	10.0559413122436	-4.66191499518459	1.11684174327295e-05	9.3880673735698e-05	2.94779747100569	LRRC40	no
METAP1	-0.209070808040646	10.5258607501896	-4.66147660006277	1.11874749624597e-05	9.39763253709985e-05	2.9461722441379	METAP1	no
SEC62	-0.369224036866527	11.9020428723916	-4.66082650448243	1.12157934878552e-05	9.41495860753501e-05	2.94376236450658	SEC62	no
TSN	-0.47889565531645	8.61607971706364	-4.6597334867641	1.12635628994647e-05	9.44352275469889e-05	2.93971103979644	TSN	no
NCR3	-0.677069991301353	9.10898382472178	-4.65969489645352	1.12652530614106e-05	9.44352275469889e-05	2.93956801321165	NCR3	no
PLD3	0.673378168563312	10.3452942814317	4.65943029460686	1.12768486144868e-05	9.44677277157453e-05	2.93858734304713	PLD3	no
LSM3	0.274451490052424	10.8605199617868	4.65824921608011	1.13287480575378e-05	9.48002007532789e-05	2.93421042121712	LSM3	no
CBX7	-0.490474241963538	10.4903248344681	-4.65817474525753	1.1332028245939e-05	9.48002007532789e-05	2.93393446425562	CBX7	no
RNASE3	1.96348428998664	8.61620431295506	4.65758398054619	1.13580821294976e-05	9.49532562724868e-05	2.9317454363469	RNASE3	up
VEZT	-0.425865180672744	9.75009081419423	-4.65725609656005	1.13725675436406e-05	9.50094567690222e-05	2.93053056167741	VEZT	no
PQBP1	0.330033533778588	9.77907642592862	4.65662897411017	1.14003228308261e-05	9.51763650248842e-05	2.92820709139702	PQBP1	no
SSH3	0.368475314471953	8.39539246342258	4.65553046539637	1.14490993787766e-05	9.55184235152332e-05	2.92413759763556	SSH3	no
KARS	-0.247329881364882	13.0732006647996	-4.65295203931304	1.15643852090906e-05	9.64145167398229e-05	2.91458790370372	KARS	no
BRF1	-1.07871422319752	6.72683727668822	-4.65227301265873	1.15949326340894e-05	9.66033904075015e-05	2.91207352284196	BRF1	down
DRAM1	0.402823603102963	9.49984460708132	4.65093361524998	1.16554180283616e-05	9.7041266155862e-05	2.90711448338202	DRAM1	no
MAN1C1	-0.590378156026926	9.82650910383746	-4.6507345534895	1.16644334949739e-05	9.70452800691002e-05	2.90637754164762	MAN1C1	no
SEM1	0.390184356539883	10.7734042424581	4.65057292714889	1.16717584983835e-05	9.70452800691002e-05	2.90577920250425	SEM1	no
ETV7	0.63818517086956	7.59544341257486	4.64916178747463	1.17359021759965e-05	9.75123603068714e-05	2.90055570365614	ETV7	no
BAG3	-0.503888257430738	9.59382804374089	-4.64597965631312	1.18818050535864e-05	9.86576743899892e-05	2.88878014162907	BAG3	no
RCOR3	-0.24261026991269	10.2509245153217	-4.64552990991396	1.19025677216354e-05	9.8763068708539e-05	2.88711623088759	RCOR3	no
CENPT	-0.304722189050347	8.44833293177616	-4.64361996912538	1.19911336946805e-05	9.94305455888856e-05	2.88005116190197	CENPT	no
CEP295	-0.51874077209144	7.56311676733225	-4.64218746281052	1.20579799982642e-05	9.98669815991535e-05	2.87475331077136	CEP295	no
TP53I3	0.501093361281463	8.69960951690693	4.64214244595187	1.20600865106258e-05	9.98669815991535e-05	2.87458684033124	TP53I3	no
TCN1	1.16539401275506	9.74619433317594	4.64131549773283	1.2098846214166e-05	0.00010012020203866	2.87152899229752	TCN1	up
ZNF318	-0.309568301601253	9.33052783645029	-4.64085505329645	1.21204799768476e-05	0.000100231455700431	2.86982652476208	ZNF318	no
PTPN11	-0.293120771129669	11.2140343709561	-4.63932604292664	1.21925894916773e-05	0.000100759691281998	2.86417381838153	PTPN11	no
NCOA3	-0.493981855632731	10.9934820195012	-4.63732026609856	1.22878153855233e-05	0.000101443284081263	2.85676020837946	NCOA3	no
STAG2	-0.58691389023117	11.3174663101027	-4.63711980536949	1.22973720019272e-05	0.000101443284081263	2.8560193849898	STAG2	no
COQ5	0.299667219400026	9.55044037662315	4.63706105215111	1.23001743260556e-05	0.000101443284081263	2.85580226001328	COQ5	no
CDC25B	-0.494196784913845	11.4864955029585	-4.63601403369415	1.23502175247645e-05	0.000101728983307264	2.85193323535321	CDC25B	no
CYP2E1	-0.984916191138803	6.0032909504278	-4.63596290626883	1.23526662599867e-05	0.000101728983307264	2.85174431866314	CYP2E1	no
FBN2	0.802666234643372	9.01202756486733	4.63576183438696	1.23623011188222e-05	0.000101728983307264	2.85100136678836	FBN2	no
ZCCHC11	-0.312792417857063	9.77821624380016	-4.63564165415401	1.23680633353385e-05	0.000101728983307264	2.85055731524636	ZCCHC11	no
GSTO1	0.397297489508425	12.6211164532635	4.6350190600414	1.2397956273316e-05	0.000101861535801033	2.84825701492461	GSTO1	no
REPS2	0.735128296139464	8.10504424996796	4.63495940338086	1.24008242784165e-05	0.000101861535801033	2.84803661098548	REPS2	no
LANCL2	0.291206614909658	8.39791207907696	4.63334156185441	1.24788482810093e-05	0.000102433684849948	2.84206007729606	LANCL2	no
PINX1	0.325500021041019	8.58914797694595	4.62877876302823	1.27014747174543e-05	0.000104191252725819	2.82521118661183	PINX1	no
RRM2	1.13039834990838	9.22840291272406	4.62821740658516	1.27291290505874e-05	0.000104311550258051	2.8231389717428	RRM2	up
CHIT1	1.9490124919537	6.11640654706906	4.62813516616769	1.27331853979515e-05	0.000104311550258051	2.82283539863927	CHIT1	up
ARIH1	-0.301540073216101	8.81170320426046	-4.62743261570198	1.2767888488135e-05	0.000104525877729956	2.82024221395386	ARIH1	no
KDELC1	0.931289278741623	5.75700068351853	4.62722458194179	1.27781820967664e-05	0.000104540221044334	2.81947438561243	KDELC1	no
VAMP3	0.322843047667412	12.0397738915477	4.62616475747141	1.28307478554819e-05	0.000104836908749852	2.81556301828146	VAMP3	no
APH1A	-0.317596870039235	11.3392038201379	-4.62614804388003	1.28315785037404e-05	0.000104836908749852	2.81550133973115	APH1A	no
EIF3A	-0.424491496370802	12.2898146696013	-4.62558211331276	1.28597354876784e-05	0.000104996866333353	2.81341295198865	EIF3A	no
NDUFB9	0.245901250622213	12.6710376190227	4.62444041226888	1.29167216218351e-05	0.000105391837286426	2.80920033163661	NDUFB9	no
ANPEP	0.781566279493173	10.8780925925675	4.62084559536089	1.30977559883021e-05	0.000106797758521539	2.79594033879271	ANPEP	no
TTBK2	-0.284507747710654	8.91725347436823	-4.61859151716865	1.32125242566506e-05	0.000107661840464145	2.78762900793294	TTBK2	no
GPD1L	-0.231747371790256	9.41980984164153	-4.61802039598208	1.3241757944992e-05	0.000107804371050419	2.78552353275084	GPD1L	no
FANCA	0.369392816392036	8.70574813845185	4.61790577609586	1.32476324912028e-05	0.000107804371050419	2.78510099796789	FANCA	no
LINC01963	-0.525993121921822	7.1582725094542	-4.61365643709463	1.34672148918951e-05	0.000109451032819887	2.76944068034713	LINC01963	no
FOXO1	-0.431913010072822	10.3600765231186	-4.61364386898702	1.34678695503513e-05	0.000109451032819887	2.769394375275	FOXO1	no
WASHC3	0.360515341401493	10.6549589069771	4.6097383155637	1.36728079692883e-05	0.000111042798099615	2.75500869710191	WASHC3	no
ZBTB18	-0.528738044700477	11.3324374646522	-4.60762596230717	1.37849080634687e-05	0.000111817020417558	2.74723112971598	ZBTB18	no
ATP5PB	-0.253354002390656	13.1246180161256	-4.60759775578719	1.37864109657729e-05	0.000111817020417558	2.74712728939264	ATP5PB	no
ALDH6A1	-0.440127180281547	8.73730030724539	-4.60499019282033	1.39260360665799e-05	0.000112874672462829	2.73752938268906	ALDH6A1	no
IBTK	-0.338926768819427	10.1934632524911	-4.60203507630862	1.40859296870428e-05	0.000114095098239389	2.72665615904894	IBTK	no
CENPC	-0.437764506883592	8.83725339434722	-4.59908748713514	1.42471893491533e-05	0.000115324967225058	2.71581482354287	CENPC	no
BRCA1	0.637750227287631	6.92179173694251	4.59891145867214	1.4256876143907e-05	0.000115327103189212	2.71516751728444	BRCA1	no
HDHD2	-0.246536858932442	10.4760856764778	-4.59808591093798	1.43023910917474e-05	0.000115618866956339	2.71213194506126	HDHD2	no
RBBP4	-0.313204556874034	11.262257347536	-4.59567855492803	1.4435922096238e-05	0.000116621287482414	2.70328187783518	RBBP4	no
DYNC1LI1	0.342119260944351	10.3551005460476	4.59535890686512	1.44537429857306e-05	0.000116688232455381	2.70210697874409	DYNC1LI1	no
CROCCP2	-0.477151337710565	10.2953365803796	-4.59448191950421	1.45027460757728e-05	0.000117006663956086	2.69888377553526	CROCCP2	no
SNX3	0.25362970517096	13.4270263751396	4.59117538263587	1.46889573186767e-05	0.000118430927946827	2.68673455842649	SNX3	no
PTER	-0.558072306461035	9.67900751814547	-4.59075753308935	1.47126533609146e-05	0.000118543887086395	2.6851996288389	PTER	no
ELANE	2.49964430038092	8.93634802746797	4.58870854248455	1.4829388248282e-05	0.000119365750209179	2.67767408382666	ELANE	up
DDX3X	-0.329471829821388	13.27038094473	-4.58862508822443	1.48341617834923e-05	0.000119365750209179	2.67736761556474	DDX3X	no
TRA2B	-0.334106953556773	11.8399956299636	-4.586853206474	1.4935864790965e-05	0.000120105157146269	2.67086154708173	TRA2B	no
SGCA	0.66837343598625	3.82297837127623	4.58658792419466	1.49511496230749e-05	0.000120149126879064	2.66988760347224	SGCA	no
MDH1	0.25256645341436	11.9902513950184	4.585976079259	1.49864602972877e-05	0.000120223094622946	2.66764143762115	MDH1	no
ENOSF1	-0.703507611356466	8.5847946218953	-4.58597513529238	1.49865148377333e-05	0.000120223094622946	2.66763797233154	ENOSF1	no
NIPSNAP1	0.314122938961265	9.664772807045	4.58591788686688	1.49898228935874e-05	0.000120223094622946	2.66742781488775	NIPSNAP1	no
C3orf38	-0.478798534985042	9.42133329824709	-4.58567441244011	1.50038997858567e-05	0.000120257190228619	2.66653404448812	C3orf38	no
RPS6	-0.188992314739991	15.2005339526395	-4.58506538273382	1.50391680467731e-05	0.000120460980186162	2.66429848276205	RPS6	no
ZNF304	-0.398340445804117	8.08847100083143	-4.58359944512801	1.51243888786529e-05	0.000121064352835731	2.65891821112836	ZNF304	no
NFE4	1.54082493630556	6.00692062223928	4.58209543297765	1.52123097535022e-05	0.000121688535341905	2.65339928107101	NFE4	up
CREG1	0.430431031444876	12.3862138191476	4.57883721774046	1.54044801031172e-05	0.000123145285422633	2.64144711491837	CREG1	no
AP1AR	-0.494217084561715	8.68559521482257	-4.57794397851811	1.54575733588999e-05	0.000123489060273875	2.63817133008612	AP1AR	no
CDKN1A	0.58019526951578	10.1392905202574	4.57471680004807	1.56508761610593e-05	0.000124951776474367	2.62633949616618	CDKN1A	no
PIK3IP1	-0.529810979640041	12.0040482879798	-4.57087534785011	1.58840294082274e-05	0.000126730531895238	2.61226214390847	PIK3IP1	no
MOB1A	0.285314540520117	11.7815366726692	4.56881494589151	1.60104673397727e-05	0.00012759542772286	2.6047145709074	MOB1A	no
AQR	-0.201456858884423	10.5356250149479	-4.56876923393622	1.60132835184503e-05	0.00012759542772286	2.604547144336	AQR	no
NUDT13	-0.505497324335052	7.10390048780272	-4.56714711840162	1.61135287315017e-05	0.000128310655917273	2.59860657306933	NUDT13	no
TMEM204	-0.655933904529913	10.5911424515019	-4.56443222011004	1.62826695845504e-05	0.000129573207441685	2.58866684102502	TMEM204	no
GP2	-1.05591530510564	5.84533838658038	-4.56393737163552	1.63136840233605e-05	0.000129735658714691	2.58685549870038	GP2	down
ZCCHC17	0.402761071219235	9.95681227609515	4.56240036199603	1.64103811137798e-05	0.00013041990548802	2.58123019340041	ZCCHC17	no
MMP25	0.880493031498414	9.40584022889986	4.56197389469403	1.64373095462752e-05	0.000130549144410683	2.57966956894306	MMP25	no
ZNF767P	-0.306703267668082	8.90165800757775	-4.56171737089186	1.64535278591022e-05	0.000130593208474418	2.57873088246546	ZNF767P	no
CCT5	0.400910760332028	11.4370040163303	4.5601674477738	1.6551849798571e-05	0.000131288457345891	2.57305999897111	CCT5	no
HAMP	0.395073506299511	7.57481403296241	4.55837222688696	1.66664445344994e-05	0.000132111797058121	2.56649308215694	HAMP	no
IQSEC1	-0.337244009837461	10.7056653620139	-4.55798605665117	1.66911953375496e-05	0.000132222355816356	2.56508067742492	IQSEC1	no
ZC3H7A	-0.211805078668339	10.4990793047467	-4.55591730053251	1.68243959436108e-05	0.000133129066971154	2.55751551195453	ZC3H7A	no
CCDC51	0.356205933176588	8.74864508999803	4.55587067827164	1.6827409641668e-05	0.000133129066971154	2.55734504466249	CCDC51	no
HOXB2	-0.725193987168801	9.32203627219268	-4.55480571460339	1.68963923476025e-05	0.000133588466370999	2.55345145443419	HOXB2	no
KDM4C	-0.333272681072303	9.37291085918826	-4.55310186308315	1.70073292382078e-05	0.000134378762134555	2.5472231941125	KDM4C	no
KCTD20	-0.407284615243697	10.6271162743957	-4.54930421788337	1.72571380295579e-05	0.000136264588608877	2.53334639148025	KCTD20	no
FZD6	-0.706633969649846	6.61245025530392	-4.54374447355367	1.762928197017e-05	0.000139113334644043	2.51304352889263	FZD6	no
TTC37	-0.460790857986044	10.1712581041716	-4.54261734086645	1.77056695407431e-05	0.00013962608860126	2.50892935730724	TTC37	no
SURF1	0.384338808304333	11.0473376393907	4.5405337383179	1.78477239101955e-05	0.000140620896979944	2.50132559660048	SURF1	no
RNF113A	0.354818143493894	10.345946893414	4.54043039720819	1.7854798096808e-05	0.000140620896979944	2.50094852592293	RNF113A	no
SORT1	0.498961654972772	11.0344951852354	4.5386357191413	1.79780864581672e-05	0.000141500836116726	2.49440094779589	SORT1	no
CD47	-0.290424802204846	12.1506128211292	-4.53753709075319	1.80539651537419e-05	0.000141954552269131	2.4903935699072	CD47	no
SLC35B1	0.300129056140428	10.2433874681727	4.5374653695733	1.80589294781467e-05	0.000141954552269131	2.49013197899724	SLC35B1	no
COPA	-0.29805074819704	11.807988033883	-4.53655700239871	1.81219184930614e-05	0.000142358254452233	2.48681908181071	COPA	no
MTDH	-0.305705453110759	12.1889100356074	-4.53611373224205	1.81527334638555e-05	0.000142508854948125	2.48520258283129	MTDH	no
CTNNBL1	0.35048510697367	9.60298202743146	4.53502490079927	1.82286418235933e-05	0.000143013043127538	2.48123228844567	CTNNBL1	no
NPRL2	-0.332336112967416	10.2832795473572	-4.53227374367216	1.84218127599026e-05	0.000144435981017583	2.47120312103109	NPRL2	no
LRBA	-0.395873550874835	9.89722904418347	-4.53094081610754	1.85161152926437e-05	0.000145082416816047	2.46634535925954	LRBA	no
PRKAR1A	-0.709458291447676	12.6787110978044	-4.53042802869497	1.8552518626798e-05	0.000145199490890295	2.46447677437341	PRKAR1A	no
ATP5F1A	-0.254571579189903	13.7266838601323	-4.53039614751736	1.85547841941679e-05	0.000145199490890295	2.46436060441462	ATP5F1A	no
BLCAP	-0.253434407189303	11.2694692426288	-4.52930668309673	1.86323659258403e-05	0.000145713435505661	2.46039106978997	BLCAP	no
JAGN1	0.227644225329994	10.9647446783213	4.5279936066406	1.87262889648407e-05	0.00014635443846787	2.45560756779212	JAGN1	no
GPN1	0.367425422188013	10.4309785332142	4.5273653441194	1.87713900236725e-05	0.000146613300893253	2.45331912517728	GPN1	no
DEDD	0.213297388514986	10.477680316978	4.52208807608122	1.91544061365172e-05	0.000149509423918899	2.43410439726915	DEDD	no
GTPBP1	0.327492976792637	10.0462941283025	4.52050717463774	1.92706117445671e-05	0.000150320597286014	2.42835095426184	GTPBP1	no
NR3C2	-0.705069641679936	8.44547058334375	-4.51944443606769	1.93491128381486e-05	0.000150810473657823	2.42448397821758	NR3C2	no
TFDP1	0.348371881378471	10.5232075518993	4.51928132898254	1.93611884214133e-05	0.000150810473657823	2.42389053155614	TFDP1	no
CCDC93	-0.260661365539352	9.48860601422101	-4.51915726060212	1.93703786739193e-05	0.000150810473657823	2.42343913161176	CCDC93	no
ZNF75D	-0.289834825421151	8.52007829145077	-4.51828968324003	1.94347618652185e-05	0.000151215543845143	2.42028282397703	ZNF75D	no
NSA2	-0.30819800235686	12.9466893477343	-4.51809041019113	1.94495792277267e-05	0.000151234688798061	2.41955790715113	NSA2	no
SLC25A6	-0.324864015680332	13.9901298840914	-4.51747899136222	1.94951108730635e-05	0.00015149248379392	2.4173338062747	SLC25A6	no
SUZ12P1	-0.547193309814119	8.32999806462469	-4.51586577997036	1.9615740959484e-05	0.000152333155839546	2.4114664666315	SUZ12P1	no
ZBED4	-0.383890605650944	8.54938439659147	-4.51430676769775	1.97330049925322e-05	0.000153146637985797	2.40579747638269	ZBED4	no
TOB2	-0.466386942276914	9.78993042945116	-4.51388586707344	1.9764780040056e-05	0.000153296034797367	2.40426717423981	TOB2	no
ECH1	0.329388130417131	10.8909904180741	4.51354232221469	1.97907519954125e-05	0.000153400261983441	2.40301818570246	ECH1	no
PCLAF	0.969505100799534	9.45152844802073	4.51291062189232	1.98385947694062e-05	0.000153673773027065	2.40072173441587	PCLAF	no
SPATA1	0.49292443623192	6.01917700839089	4.51265697358093	1.98578367082457e-05	0.00015372553034296	2.39979968985684	SPATA1	no
PSMD14	0.35101173489716	10.7282260511794	4.51209366843711	1.99006340992563e-05	0.00015395945685259	2.39775211652071	PSMD14	no
MNDA	0.367417429507064	14.1587110909018	4.51018200519023	2.00465406883405e-05	0.000154990278891093	2.39080453198591	MNDA	no
NIPSNAP3B	-0.505186326771026	6.39124968515975	-4.50834391716243	2.01878083625972e-05	0.000155983956155194	2.38412605200204	NIPSNAP3B	no
MEN1	-0.255833678378792	9.93429384840736	-4.50807023291124	2.02089248675855e-05	0.000156048600286674	2.38313179534629	MEN1	no
R3HCC1L	-0.639146997362875	7.48440021317269	-4.50548406554713	2.04095233092569e-05	0.000157498206672128	2.37373844620999	R3HCC1L	no
ST6GALNAC2	1.04978671409298	7.3050987417581	4.50443764490006	2.04912366650095e-05	0.000158029140228765	2.36993863273286	ST6GALNAC2	up
GLRX5	0.777947706795777	10.6146021001658	4.50404177103923	2.05222323601745e-05	0.000158168515022781	2.36850125816917	GLRX5	no
CDC45	1.40653900341294	4.51861713737507	4.50373228192948	2.05464960146145e-05	0.000158255862003063	2.36737759139635	CDC45	up
MTUS1	-0.633927558407755	7.0527937591372	-4.50337011042124	2.05749251955451e-05	0.000158375163187596	2.36606271028774	MTUS1	no
C10orf88	-0.255841342822102	8.08798399798644	-4.50234132817927	2.06558888941907e-05	0.000158898443856694	2.3623280224165	C10orf88	no
UBE2L3	0.258286513404709	12.6907972729539	4.50044187870135	2.08061842402387e-05	0.000159954075952438	2.35543401887735	UBE2L3	no
SRP14	-0.204785037997969	13.2004610497437	-4.49973913869734	2.08620569749423e-05	0.000160282934912944	2.3528838966912	SRP14	no
SYNRG	-0.336464916159953	11.1710480975635	-4.49940190277907	2.08889211457848e-05	0.00016038864862187	2.3516602129956	SYNRG	no
SLC25A3	-0.174326874243651	13.2761377005372	-4.49858919798052	2.09537988075389e-05	0.00016078592075578	2.34871149033918	SLC25A3	no
PLOD1	0.344838914990538	9.21193949008616	4.495725148099	2.11839928974164e-05	0.000162450431749047	2.33832252928192	PLOD1	no
FDPS	0.216600386319406	10.1831729457635	4.49380559138004	2.13396430940778e-05	0.00016354157284184	2.33136187888435	FDPS	no
MAP3K3	-0.554803222836222	10.0893668546497	-4.49332327294296	2.13789263493021e-05	0.000163740099868028	2.32961319605812	MAP3K3	no
HDGF	0.301246025765421	11.8732388351331	4.49234117409283	2.14591316217004e-05	0.000164184089934562	2.32605287918204	HDGF	no
TDRD7	0.40456823471381	9.76053469591378	4.49228502306612	2.14637261128604e-05	0.000164184089934562	2.32584933432208	TDRD7	no
VHL	-0.357154858882311	9.47618480137516	-4.48928411079036	2.17106625960309e-05	0.00016596926890245	2.31497345515385	VHL	no
SF3B5	0.215906319407496	11.9172621448687	4.48842208343979	2.17821033911289e-05	0.000166381516158734	2.31185013433486	SF3B5	no
ALCAM	0.598322034656469	9.68515335642309	4.48830555754976	2.17917779559156e-05	0.000166381516158734	2.31142796304208	ALCAM	no
NAA50	-0.718431666165367	11.4388285171879	-4.48690472470574	2.19084082257582e-05	0.000167167710894673	2.30635330051015	NAA50	no
NPM1	-0.245362146598353	14.2055814696653	-4.48633893557156	2.19556857110509e-05	0.000167424073157353	2.30430394847327	NPM1	no
PEX10	0.702277422746585	7.21509445901117	4.48592126416043	2.19906497917801e-05	0.000167586278207719	2.30279119814117	PEX10	no
CEBPE	0.755989017947439	7.84295135513819	4.48442127677191	2.21166615649321e-05	0.000168364702495958	2.29735916195077	CEBPE	no
PPIP5K1	-1.00805719359453	6.49982220532604	-4.48437800228116	2.21203073464745e-05	0.000168364702495958	2.29720246492396	PPIP5K1	down
SDS	0.429173650594278	7.07959487995913	4.48140693006333	2.23720096456083e-05	0.000170174658826973	2.28644644514399	SDS	no
ARMC1	-0.244841395270383	10.4654431736386	-4.48044216243567	2.24543371590013e-05	0.000170553512390661	2.28295469639848	ARMC1	no
TBX21	-0.76476681761091	10.2527753014634	-4.48043829051097	2.24546681560386e-05	0.000170553512390661	2.28294068381932	TBX21	no
MATK	-0.464841273903881	9.09889478017993	-4.48033357886851	2.24636213721502e-05	0.000170553512390661	2.28256173296813	MATK	no
ALPL	1.10506985862646	7.4914710094134	4.47834005745257	2.26347350959639e-05	0.000171746139392128	2.27534823713037	ALPL	up
IRF9	0.492565962719786	11.7533429343311	4.47707989138779	2.27435514346782e-05	0.000172464886003114	2.27078939176758	IRF9	no
SMC3	-0.48157761764846	10.4929119636434	-4.4767955079196	2.27681781082908e-05	0.000172544725614471	2.26976070068145	SMC3	no
SENP6	-0.261160862802507	10.6411442861887	-4.47655898861175	2.27886795604851e-05	0.000172593223478203	2.2689051779367	SENP6	no
RIPK1	-0.341583658490352	9.03241606288017	-4.47583918461272	2.28511820371845e-05	0.000172959565215276	2.26630172073309	RIPK1	no
ACADS	0.36587241612267	8.3675910233209	4.47473113712941	2.2947721132854e-05	0.000173582916529666	2.26229453430132	ACADS	no
IRF7	0.765739041924284	11.4093278687854	4.47447562646088	2.29700385494788e-05	0.000173644411245874	2.26137058282539	IRF7	no
MAP4K3	-0.564601733299111	7.72394130007589	-4.47188088867831	2.31978673671597e-05	0.00017525845599177	2.25198961289034	MAP4K3	no
APBB1	-0.841337407727513	7.52261343014682	-4.47070454534569	2.33018742856314e-05	0.000175935619606319	2.2477377946004	APBB1	no
STK40	0.369660296359124	9.36696861426471	4.46692185517569	2.3639390372949e-05	0.000178373920329545	2.23407021112691	STK40	no
ALDOA	0.263402962481106	13.7907242277298	4.46544972882988	2.37720177862251e-05	0.000179264156306598	2.22875308053732	ALDOA	no
RNF6	-0.325890125667227	11.1977970556046	-4.46506248669417	2.38070248088063e-05	0.000179417596450111	2.22735459287441	RNF6	no
BZW2	0.290245573148965	10.6856722598577	4.46379194259926	2.39222337917342e-05	0.000180174904232021	2.22276667497459	BZW2	no
ARHGEF9	-0.469422761994679	8.16570810795175	-4.46104413214782	2.41732447321139e-05	0.000181953470034651	2.21284714580887	ARHGEF9	no
S100PBP	-0.259537150492626	9.51592457253469	-4.45895663276031	2.43656382104208e-05	0.000183288903538623	2.20531386465892	S100PBP	no
OTUD6B	-0.633929338450372	8.72040629788839	-4.45836880441765	2.44200819656113e-05	0.00018358561620216	2.20319293026036	OTUD6B	no
RTF1	-0.282690946017825	10.4610534105433	-4.45583016063766	2.46565621114934e-05	0.000185249640075241	2.19403528899838	RTF1	no
UQCRC1	0.302853191515736	11.1658632298071	4.45394381417984	2.48337126616e-05	0.000186466140653572	2.18723278242083	UQCRC1	no
DHX30	-0.311387234812146	9.60420466069752	-4.45359895658772	2.486623179264e-05	0.000186546399176363	2.18598935766888	DHX30	no
COL6A2	-0.960882464835238	7.70196623764173	-4.45350725975555	2.48748854854012e-05	0.000186546399176363	2.18565874401862	COL6A2	no
ABCD3	-0.296878907715342	10.1289288794319	-4.45289598281275	2.49326479391867e-05	0.000186785864613469	2.1834548886318	ABCD3	no
ORMDL2	0.258069976828034	10.8871817697746	4.45284639007424	2.4937339878945e-05	0.000186785864613469	2.18327609869223	ORMDL2	no
EML3	-0.319972932450746	10.1821781929675	-4.45163204453908	2.50524953104259e-05	0.000187533633091317	2.17889857171879	EML3	no
HCCS	0.259955584877106	9.55971348218036	4.45029272661056	2.51800983772759e-05	0.000188373608826088	2.17407140226433	HCCS	no
CCRL2	0.796224080054966	7.16165250588052	4.44983635899949	2.52237221047022e-05	0.000188584688356414	2.17242676917907	CCRL2	no
DLG5	-1.07291732610542	6.76069079327194	-4.44840699048162	2.53608276618886e-05	0.000189493998628727	2.16727636870038	DLG5	down
DSTN	-0.357272535333387	11.1765408612505	-4.44818191149188	2.53824829193295e-05	0.000189540090573322	2.16646544246883	DSTN	no
HCAR3	1.21100330748144	9.70301324019603	4.44357422681751	2.58297482473371e-05	0.000192762371218999	2.14987026862389	HCAR3	up
POLL	0.82889137267993	6.95449776786318	4.44201209862756	2.59831064060449e-05	0.000193788689398893	2.14424650017192	POLL	no
ZNF589	-0.367225297673114	8.25483014958622	-4.44148934273275	2.60346231081289e-05	0.000194054660304744	2.14236481912498	ZNF589	no
CACNA1F	0.724192918988844	5.09542904844345	4.44092417493529	2.60904305786191e-05	0.000194237773045173	2.14033063044511	CACNA1F	no
RAB7A	0.225949202041019	12.1919769694431	4.44091911705743	2.60909305405887e-05	0.000194237773045173	2.14031242653286	RAB7A	no
CA4	0.773217123610875	7.78152297264968	4.44010458108812	2.61715669615063e-05	0.000194719640147036	2.137380982499	CA4	no
SH2D1A	-0.620441208005259	10.1974790176405	-4.43929457310073	2.62519941500568e-05	0.000195008693383895	2.13446616770546	SH2D1A	no
WDR13	0.343250950574205	9.57615973703113	4.43925138321585	2.62562892600461e-05	0.000195008693383895	2.13431075818738	WDR13	no
PRDX1	0.257498047146516	12.1573979910363	4.43923199360951	2.62582177217631e-05	0.000195008693383895	2.13424098916384	PRDX1	no
SLC25A18	-1.22874761629595	4.70035175905375	-4.43835157770584	2.63459270799711e-05	0.00019554141997075	2.13107321652712	SLC25A18	down
CHPT1	0.427630225030729	10.7523676872808	4.43700628311249	2.64804964338151e-05	0.000196397349865634	2.12623355037955	CHPT1	no
RGL1	0.446141126276888	8.49254132586744	4.43687820176769	2.64933429714979e-05	0.000196397349865634	2.12577282856368	RGL1	no
ALAS1	0.350620178782984	9.89003806460741	4.43581315782566	2.66004004173087e-05	0.000197071610597725	2.12194207791862	ALAS1	no
RPLP2	1.03501596617306	7.87842019177779	4.43514890519006	2.66673823409188e-05	0.000197448331803088	2.11955318509883	RPLP2	up
EVL	-0.476054862741396	12.0381663273458	-4.43339397590865	2.68451316895952e-05	0.000198644236244834	2.11324290192158	EVL	no
PLCL1	-0.624122891134815	7.46735613780645	-4.43211989571415	2.69748952258781e-05	0.000199483832428715	2.10866261063246	PLCL1	no
RANBP1	0.45769336497272	10.2873116512499	4.43045767763754	2.71451023867976e-05	0.000200621321323681	2.102688211666	RANBP1	no
DDX42	-0.347806696034002	10.6631315363989	-4.42888872910339	2.73067115166764e-05	0.000201693930146411	2.09705033348072	DDX42	no
MLLT10	-0.364060647997873	9.55706480510352	-4.42868641667274	2.73276182589353e-05	0.000201726610296206	2.09632343270265	MLLT10	no
BEX1	0.771152536463386	7.87381933983724	4.42789104726974	2.74099610035193e-05	0.00020221248506454	2.0934659028259	BEX1	no
BPTF	-0.226887174012822	10.5392841449741	-4.42679144026142	2.75241960172775e-05	0.000202932912684012	2.08951586609756	BPTF	no
UBE2M	0.292579012403689	9.89362268901833	4.42544086485803	2.76651335138232e-05	0.000203849228823409	2.08466513613524	UBE2M	no
GADD45GIP1	0.333863809216531	8.51297219370207	4.42354476026324	2.78641771393683e-05	0.000205192336948694	2.07785664910671	GADD45GIP1	no
C11orf71	0.327336310089308	8.55065119413386	4.42220433503078	2.80057230602559e-05	0.000205987286873015	2.07304458701127	C11orf71	no
FCER1G	0.351242724859365	13.8715381023589	4.42220371691266	2.8005788492254e-05	0.000205987286873015	2.07304236820813	FCER1G	no
ATP6V1A	0.290547481051942	12.0229298279456	4.42174480560022	2.80544081859547e-05	0.000206155383677982	2.07139510917489	ATP6V1A	no
UPF3A	-0.252657578701019	11.2609904840015	-4.42167009658464	2.80623310080495e-05	0.000206155383677982	2.07112695182966	UPF3A	no
PRPF39	-0.519814361258723	9.33431603124451	-4.41872549656263	2.83763320143834e-05	0.000208337089096604	2.06055999656482	PRPF39	no
CRISPLD2	0.685820809654386	10.9831879464135	4.41710154629962	2.85509545212296e-05	0.000209453341778223	2.05473420063421	CRISPLD2	no
TMEM39B	0.284658851624805	8.83608085393815	4.41699361351862	2.85625972242711e-05	0.000209453341778223	2.05434704782295	TMEM39B	no
SATB1	-0.435571364837269	12.3480055789877	-4.4162804513593	2.86396414359223e-05	0.000209892557804942	2.05178909829581	SATB1	no
KMT5C	0.953821305989608	6.36006653857637	4.41340994860111	2.89517840053439e-05	0.000212053192364694	2.04149588765187	KMT5C	no
TAPBP	-0.301359556561916	12.4927622861642	-4.41310800901072	2.8984807881717e-05	0.000212168100277712	2.04041342027531	TAPBP	no
ATG14	-0.312273273825102	9.70081929376603	-4.41294030529317	2.90031657778444e-05	0.000212175580367625	2.03981221482386	ATG14	no
DPY19L2P2	-0.516477667806682	6.5397665973996	-4.41236200733891	2.90665561364834e-05	0.000212512294238005	2.03773916955996	DPY19L2P2	no
OAS1	1.0748218773276	11.766688651607	4.40896666812472	2.94414481510597e-05	0.000215066290937321	2.02557122482138	OAS1	up
LINC00671	0.973420574150406	5.53957798212625	4.40888047430888	2.94510257056091e-05	0.000215066290937321	2.02526240706341	LINC00671	no
ZNF500	-0.428871880216159	8.36427540868825	-4.4075717361955	2.95968186754401e-05	0.000215892853649274	2.02057388841757	ZNF500	no
EFR3A	-0.648158720199417	10.9407712483313	-4.40753472358711	2.96009519949615e-05	0.000215892853649274	2.02044130450107	EFR3A	no
ABCD2	-0.696011470068838	6.83394841029318	-4.4073898680263	2.96171338571069e-05	0.000215892853649274	2.01992242002151	ABCD2	no
P2RY13	0.675514507787542	11.413725946143	4.40695322322028	2.96659633461632e-05	0.000216120074639102	2.0183583875563	P2RY13	no
LINC00852	-0.574834307028532	7.39547854716096	-4.40604495250102	2.9767783645211e-05	0.000216732839996275	2.01510533531652	LINC00852	no
INHBA	1.50285002946194	4.96074735102509	4.40561879890738	2.98156732967968e-05	0.000216952452722649	2.01357917396275	INHBA	up
DRG1	0.289563248327072	10.9104556182874	4.40456288062934	2.99346548001744e-05	0.000217580528307744	2.00979807035337	DRG1	no
ASNSD1	-0.279345595366081	10.4162941558677	-4.40453728423593	2.99375447071036e-05	0.000217580528307744	2.009706420146	ASNSD1	no
PPP1R13L	-0.801787182084656	6.67533852734471	-4.40277664868787	3.01369741170606e-05	0.000218899956212881	2.00340311061711	PPP1R13L	no
SEPT6	-0.565959622505364	10.357142234629	-4.40172299974302	3.02569358061049e-05	0.000219640947408611	1.99963166707691	SEPT6	no
SLC12A8	1.43172666483161	4.78515985511348	4.40079922516645	3.03624904479006e-05	0.000220276538584384	1.99632556567687	SLC12A8	up
GTF2B	0.233966218225936	11.052688687452	4.3984672728918	3.06305355316498e-05	0.000222089528656316	1.9879816773056	GTF2B	no
STAT4	-0.4518249949497	10.8970335456799	-4.39763039107813	3.07272870294726e-05	0.000222659127266854	1.98498793605015	STAT4	no
IPO5	-0.271436661158903	9.94056547818729	-4.39556393952093	3.09674552715836e-05	0.000224184300582851	1.97759724807846	IPO5	no
GIMAP6	-0.410079838619865	11.9473785849993	-4.39550443702436	3.09743976048371e-05	0.000224184300582851	1.97738446919235	GIMAP6	no
COX11	-0.373731221745274	10.4613722923335	-4.39325059989908	3.12384698338776e-05	0.000225961957622239	1.96932616440984	COX11	no
TRPM2	0.418915766718386	8.15191458405587	4.3908785907737	3.15187372656507e-05	0.000227854592672356	1.96084817100803	TRPM2	no
AP5M1	-0.303179789417062	10.6422650287164	-4.3889621000764	3.1746955731424e-05	0.000229368944035949	1.95400039738916	AP5M1	no
PIP4K2C	0.22239564490221	9.10892745486186	4.38830715214836	3.18253133477138e-05	0.000229799415966176	1.9516606497388	PIP4K2C	no
GLUL	0.42046508768245	13.0368959601821	4.38794234177364	3.18690400711299e-05	0.000229979470183112	1.95035749040984	GLUL	no
MTERF4	-0.498922618134049	9.45308679136679	-4.38695205847318	3.19880298155186e-05	0.000230702119571086	1.94682039010096	MTERF4	no
CRIP2	-0.988582033895966	7.34555798167923	-4.38678278193708	3.20084125407151e-05	0.000230713169072916	1.94621581761333	CRIP2	no
MICU2	-0.501300353956299	11.3615518252642	-4.38472052856204	3.22577401391663e-05	0.000232373444121987	1.93885164869757	MICU2	no
SERINC1	-0.436765767684225	12.2015679517775	-4.3806621027827	3.27538978802094e-05	0.000235808797738754	1.92436568372438	SERINC1	no
TRAF1	-0.400834306051808	8.72109036692887	-4.38000760076395	3.28346005499954e-05	0.000236250838407639	1.92203032879243	TRAF1	no
RBM5	-0.323830362987424	11.3621357295145	-4.37978136974514	3.28625403774418e-05	0.000236312944582556	1.92122315622399	RBM5	no
P2RY4	-0.43622771662737	7.12295588835506	-4.37844952293701	3.30274914623272e-05	0.000237359640638534	1.91647177840015	P2RY4	no
ZBTB6	-0.817344324884332	7.11526135926067	-4.37761764002277	3.31309268807377e-05	0.000237963271181543	1.91350449181842	ZBTB6	no
ZNF354A	-0.2876233007855	8.71857280328467	-4.37706428182712	3.31999040952471e-05	0.000238318842358786	1.91153088752907	ZNF354A	no
PTPRO	-0.549350756095597	12.8457814519304	-4.37303693504727	3.37061170693845e-05	0.000241803194298352	1.89717174104025	PTPRO	no
COX6C	-0.224613831282047	13.3629724395151	-4.37288927191511	3.3724818422035e-05	0.000241803194298352	1.89664542064118	COX6C	no
TBPL1	0.376401905050516	10.3746980589781	4.36919995409787	3.41953331568499e-05	0.000244964654611074	1.88349912977287	TBPL1	no
CCNB2	0.863502681634515	7.32184947702207	4.36911856391992	3.42057843557746e-05	0.000244964654611074	1.88320918838271	CCNB2	no
FTH1	0.258069798354754	14.5397129883606	4.36831072000597	3.4309685904829e-05	0.000245565056017077	1.88033154079119	FTH1	no
GPBP1	-0.191039789240897	12.0754471425642	-4.36810159350053	3.4336632527946e-05	0.000245614287264483	1.87958665940219	GPBP1	no
CAMKK2	0.594299901058083	11.2997298095158	4.365814504478	3.46326688383327e-05	0.000247587169341328	1.87144182481937	CAMKK2	no
TMEM263	-0.519186676647761	9.373708653474	-4.36441462711067	3.48150808909032e-05	0.00024874592821002	1.86645788642937	TMEM263	no
SH2D1B	-0.976373623249762	9.96002017922438	-4.3633275342036	3.4957375129376e-05	0.000249616869433158	1.86258824539692	SH2D1B	no
SPINT1	0.670817788295237	8.40929259742018	4.36284189341551	3.502112410048e-05	0.000249685780083717	1.86085974529486	SPINT1	no
TESC	0.466290188318405	9.83779590972969	4.36280138085251	3.50264471645004e-05	0.000249685780083717	1.8607155578912	TESC	no
ST20	0.382482078332265	9.27335891877651	4.36278782747967	3.50282281562009e-05	0.000249685780083717	1.86066732055948	ST20	no
PCNX1	-1.05172528186302	9.10139689256302	-4.36124670797366	3.52313116143717e-05	0.000250987207711464	1.85518299798961	PCNX1	down
EPM2AIP1	-0.368330274852498	10.4447833484796	-4.36078953117538	3.52917752043755e-05	0.000251271690940286	1.85355629759405	EPM2AIP1	no
PIK3CD	-0.309865692194021	12.5795181704937	-4.36045726398088	3.53357818394142e-05	0.000251438740658483	1.85237411150091	PIK3CD	no
SCP2	-0.349143882432317	11.9209210100444	-4.36020425423532	3.53693268774166e-05	0.000251531197938815	1.8514739569372	SCP2	no
CCDC65	-0.956362627643511	7.53775877676056	-4.36000600114737	3.53956335501624e-05	0.000251572101637885	1.85076863807394	CCDC65	no
PPP6R2	-0.575419428992914	8.91967712122021	-4.35927959677174	3.54921834333615e-05	0.000251988626964086	1.8481845061286	PPP6R2	no
NIPA2	0.226385353769622	11.0637332190108	4.35925531138084	3.5495415710931e-05	0.000251988626964086	1.8480981173097	NIPA2	no
ESYT1	-0.369019215033852	11.1001289621696	-4.35658240756164	3.58529102424653e-05	0.000254378996207266	1.83859184535019	ESYT1	no
SMU1	0.372150166081038	9.08730294062065	4.35296381947248	3.63424321748946e-05	0.000257702796864737	1.82572813237511	SMU1	no
PLCG1	-0.552604515080755	9.83226170631805	-4.35143459592669	3.6551239818012e-05	0.000259033366608367	1.82029394555309	PLCG1	no
HEBP2	0.370668143864719	11.635755472183	4.35101405956033	3.66088647053879e-05	0.000259291605977571	1.81879975794453	HEBP2	no
PGF	-0.570501277547086	10.1464451977688	-4.35064159629357	3.66599755241463e-05	0.000259483612410644	1.81747645344486	PGF	no
FMR1	-0.608867528148066	10.8342743699774	-4.35050762469493	3.66783764580778e-05	0.000259483612410644	1.81700049069482	FMR1	no
IFNGR2	0.300151185706435	12.4944680237644	4.35025109148131	3.67136360627385e-05	0.000259583010844516	1.81608912768182	IFNGR2	no
PPP1R16B	-0.47906903465841	9.81433463608525	-4.34917382422024	3.68620603724226e-05	0.000260403890597013	1.81226238904566	PPP1R16B	no
SMARCD3	0.574925869304538	9.43423035730731	4.34909974051759	3.6872288782141e-05	0.000260403890597013	1.81199924632464	SMARCD3	no
TAS2R10	-0.911124207035638	5.59739965011856	-4.34832867222168	3.69789096075944e-05	0.000261006271445991	1.80926060844143	TAS2R10	no
ZNF329	-0.597506541753171	7.92980421774221	-4.34662849346648	3.72150577403409e-05	0.000262521666676676	1.80322310187311	ZNF329	no
NDUFB6	0.294756105857862	11.1747657197157	4.34644195101926	3.72410562234248e-05	0.00026255373681941	1.80256076251208	NDUFB6	no
SH3BP5	-0.329223155455082	11.8358650754675	-4.34430089512079	3.75407144681067e-05	0.000264513992156107	1.79496000861143	SH3BP5	no
KLHDC3	-0.22771132895045	10.1060930552079	-4.34385208055577	3.76038242249537e-05	0.000264806216737174	1.79336701888218	KLHDC3	no
SMARCA2	-0.569364327964468	10.9502157039094	-4.34285234004237	3.77447704933824e-05	0.000265645914933012	1.78981899050514	SMARCA2	no
TTI2	0.250681309717876	8.51367713720259	4.34056147057966	3.80696699417857e-05	0.000267778557711216	1.78169077824461	TTI2	no
HIPK4	0.422179240838933	7.44376650726645	4.33905921702846	3.82841890554111e-05	0.000269132791412508	1.77636213440426	HIPK4	no
ATP13A3	-0.633872820671929	9.80408850388035	-4.33753627788781	3.85028530403323e-05	0.000270514591481416	1.77096132024436	ATP13A3	no
ABCB10	-0.252118306427661	10.0177240975978	-4.33732357610037	3.85334886089726e-05	0.000270574507794157	1.77020711025927	ABCB10	no
ASAH1	-0.325666257345661	13.3559812137257	-4.33660687129981	3.86368893705922e-05	0.000271145005164379	1.76766595209313	ASAH1	no
INPP5F	-0.41441385381636	8.43577106750508	-4.33532122105858	3.88230448760079e-05	0.00027229527005012	1.76310820635365	INPP5F	no
LANCL1	-0.283154732906118	9.71500979052789	-4.33464067307033	3.89219348667135e-05	0.000272832509068561	1.76069595244387	LANCL1	no
SRPK2	-0.24552261484448	10.7923278760614	-4.33418222201035	3.89886891247656e-05	0.000273143998968521	1.75907107450936	SRPK2	no
DDX3Y	-1.61144662279988	6.07066415331078	-4.33230516086723	3.92631591507046e-05	0.000274909499339516	1.75241939532097	DDX3Y	down
SND1-IT1	-0.452233020825341	8.24550753094853	-4.33174479996739	3.93454578305606e-05	0.000275328220919515	1.7504340204932	SND1-IT1	no
MTFP1	0.616960248524726	8.15425362593628	4.33028513357664	3.95606176219431e-05	0.000276675656614264	1.7452631523799	MTFP1	no
NUDT22	0.288019220666319	9.6962374505701	4.32913819908767	3.97304760216645e-05	0.000277704909211395	1.74120092000483	NUDT22	no
DENND4A	-0.378063393772843	9.32437104448956	-4.32718387974683	4.00215292515566e-05	0.000279579621295549	1.73428066610603	DENND4A	no
MALT1	-0.421271294164002	9.82835959510684	-4.32605643526932	4.0190372453536e-05	0.000280598955196137	1.73028929074168	MALT1	no
MDS2	-0.532955826030225	8.50230675574651	-4.32525037638207	4.03115070275588e-05	0.000281146554891259	1.72743609232204	MDS2	no
VAMP4	-0.217224010947541	10.0240568503764	-4.32522884062747	4.03147482501969e-05	0.000281146554891259	1.72735986710586	VAMP4	no
GRM4	0.739468133137385	6.98853331006654	4.3226723749676	4.07012995720881e-05	0.000283680640924138	1.718313055802	GRM4	no
PPARG	1.46426900505329	4.96664984398554	4.31664907233114	4.16262497545164e-05	0.000289962248574574	1.6970113851241	PPARG	up
KATNB1	0.26309948410519	9.87966102763091	4.31587353000486	4.17468074915686e-05	0.00029063661939096	1.69427003199238	KATNB1	no
ACTR3	-0.173989529875943	13.9563435123375	-4.3152357637386	4.18462003950349e-05	0.000291046645812488	1.69201592074558	ACTR3	no
SAMSN1	0.481646680469002	11.2757020823076	4.31519049570325	4.18532638802172e-05	0.000291046645812488	1.69185593423426	SAMSN1	no
MYOZ3	0.964270597964322	7.04127371898333	4.31468719696074	4.19318746167234e-05	0.000291313721398685	1.69007724600409	MYOZ3	no
DSTYK	-0.379252925509997	8.78356009088948	-4.31463986854646	4.19392742139458e-05	0.000291313721398685	1.68990999137925	DSTYK	no
PSMB7	0.258128063232441	11.6345500750131	4.31297726049145	4.22000170332539e-05	0.000292958598111171	1.68403522291435	PSMB7	no
MRPL46	0.309528439673711	9.30548712483019	4.31207168982642	4.23426928004132e-05	0.000293782436045497	1.68083603228297	MRPL46	no
URM1	0.275218862352979	9.70788670649184	4.3113241257084	4.24608247051144e-05	0.000294435146496258	1.67819537096615	URM1	no
CACTIN	-0.360792513356703	8.89410807212422	-4.3096060774542	4.27335213350088e-05	0.000296158305560121	1.67212773169246	CACTIN	no
ZNF571	-0.585482658506077	7.15473897433442	-4.30937232620705	4.27707537654695e-05	0.000296248588192179	1.6713023115017	ZNF571	no
UFL1	-0.698180005637859	10.4346901051555	-4.30908571677529	4.2816448285523e-05	0.000296397347605495	1.67029027829497	UFL1	no
DBT	-0.402459935729272	10.9944730501173	-4.30892013691575	4.28428683637191e-05	0.00029641258671767	1.6697056267038	DBT	no
CNOT1	-0.198538670265085	11.7426083828021	-4.30778328932788	4.30246900440408e-05	0.00029746969730433	1.66569188296771	CNOT1	no
SNRNP70	-0.343546739508254	11.0385696205976	-4.3076611345976	4.30442710945313e-05	0.00029746969730433	1.66526064513603	SNRNP70	no
ZNF184	-0.444652548946511	8.4804031447162	-4.30709257269201	4.31355231258475e-05	0.000297932092289643	1.66325357792601	ZNF184	no
RELA	0.272542066954072	11.2902334712234	4.3066311293482	4.3209720216866e-05	0.000298185741334713	1.66162477281145	RELA	no
ZZZ3	-0.325880862136986	9.57429118335314	-4.30656120487994	4.32209743547497e-05	0.000298185741334713	1.66137796285943	ZZZ3	no
PCNP	-0.369155975985969	12.5092777322395	-4.30639915208541	4.32470671489897e-05	0.000298197664696611	1.66080598068931	PCNP	no
GATA3	-0.564451647550447	11.710535870245	-4.30403726822911	4.36290931725851e-05	0.000300608774892809	1.65247103906643	GATA3	no
FGF9	-0.979335374084706	6.81571896935612	-4.30389474471264	4.3652249687184e-05	0.000300608774892809	1.65196817661361	FGF9	no
PHTF2	-0.342611435181112	10.2064128692522	-4.30378289526614	4.36704307344893e-05	0.000300608774892809	1.65157354828831	PHTF2	no
NUP43	-0.327733523764296	10.3788646284624	-4.30310106960944	4.37814191098355e-05	0.0003012033662087	1.64916806711098	NUP43	no
MCM8	-0.429172227969027	7.97366922112931	-4.30293136154007	4.38090866551273e-05	0.000301224388523654	1.64856937513137	MCM8	no
FTSJ3	0.318477060735761	9.64199967751563	4.3023634902068	4.39017895559517e-05	0.000301692309025993	1.64656616311976	FTSJ3	no
RNF165	-1.00154178458664	6.43284796601774	-4.30106772201214	4.41140280475209e-05	0.000302980689828063	1.64199587389749	RNF165	down
PLCG2	0.376926733038673	11.1069075331425	4.30080819438227	4.41566558204355e-05	0.00030300724244936	1.64108060358151	PLCG2	no
FGFR2	0.831130656857704	6.09804386461653	4.30074276385703	4.4167409145327e-05	0.00030300724244936	1.64084985682199	FGFR2	no
NCSTN	0.228122020025706	10.5432769096661	4.29948941262121	4.43738822747734e-05	0.00030425319056636	1.63643023529486	NCSTN	no
PAIP2B	-0.979517233726173	7.11401023948123	-4.29927501088647	4.4409295276834e-05	0.000304325512258215	1.63567428576023	PAIP2B	no
ENPP4	-0.488756522870137	9.03772877377628	-4.29827879677912	4.45741991553776e-05	0.000305170607405548	1.63216209759097	ENPP4	no
PIGM	-0.471616248316732	9.36285071334699	-4.29822882837797	4.4582485990777e-05	0.000305170607405548	1.63198594604137	PIGM	no
TNFAIP3	0.776034556991675	12.4342179979553	4.2957483885999	4.49957190098303e-05	0.000307827056993468	1.62324341368716	TNFAIP3	no
NPEPPS	-0.35990816311376	9.95321020932897	-4.29481587892078	4.51520255947144e-05	0.000308723821929447	1.61995754173734	NPEPPS	no
S100A10	0.354806485155878	14.0318385789984	4.29427393821714	4.52431057978968e-05	0.000309173853635097	1.61804812397714	S100A10	no
OAS2	0.78213442239834	11.7383511123571	4.29280199834441	4.54913797023695e-05	0.00031069698447394	1.61286282822708	OAS2	no
FAM71B	1.02659816262284	4.84975291014968	4.29182368697606	4.56571190842895e-05	0.000311655036515683	1.60941710366033	FAM71B	up
NKTR	-0.49944862409798	11.4339672930163	-4.29087193420305	4.58189179014132e-05	0.000312362355950022	1.60606540813184	NKTR	no
SEMA3G	0.724522479271111	7.11428063998809	4.29085807529405	4.58212780084259e-05	0.000312362355950022	1.60601660610059	SEMA3G	no
TOR1B	0.443376459002726	10.4453308758484	4.29076397317723	4.58373062575569e-05	0.000312362355950022	1.60568524256117	TOR1B	no
SLC16A10	-0.863761900576793	7.18078888871148	-4.28779235182161	4.63462481452903e-05	0.0003156548308571	1.59522363167433	SLC16A10	no
USP44	-0.596704857413583	6.51625720414502	-4.28569775448758	4.67082544482417e-05	0.000317838887780386	1.58785240339792	USP44	no
SNRPG	0.35363829477215	12.3573726307277	4.28563661138831	4.67188625800241e-05	0.000317838887780386	1.58763726587286	SNRPG	no
ACSL1	0.751018471728234	11.9352938616646	4.28209336796164	4.7337588484427e-05	0.000321833125707893	1.57517343396824	ACSL1	no
LILRA3	1.49286351619968	10.2177472828627	4.28197403471281	4.73585635591073e-05	0.000321833125707893	1.57475377940744	LILRA3	up
UQCRQ	0.293240474282202	11.9370626008264	4.28177733132704	4.73931574620466e-05	0.000321889486225299	1.57406205683361	UQCRQ	no
EXOC3	0.300394071128197	9.61993324590081	4.28159202455144	4.74257693523246e-05	0.000321932330062729	1.57341043012365	EXOC3	no
ZNF7	-0.255978874616082	8.74483238712685	-4.28062249966553	4.75967478374138e-05	0.000322913856309372	1.57000141727641	ZNF7	no
GLG1	-0.306442505961554	11.8164757616216	-4.27951576345667	4.77926504945257e-05	0.000324063296067867	1.56611055705088	GLG1	no
SOS2	-0.325210718379493	10.9379970471619	-4.27674810762012	4.82859607646793e-05	0.000327226951162187	1.55638339156407	SOS2	no
COA3	0.22715979308583	11.1529034985889	4.27650817389614	4.8328957352671e-05	0.000327337083032286	1.55554031573544	COA3	no
ABCD4	-0.314893670589393	8.92042990995221	-4.27583131419594	4.84504509825597e-05	0.000327978467685591	1.55316214054138	ABCD4	no
KAT2A	-0.353747630024216	9.08354034309714	-4.27505549862911	4.85900690254892e-05	0.000328741766060234	1.55043657969073	KAT2A	no
GMPR	1.08469476037001	8.85298250760835	4.27481514032667	4.86334032639504e-05	0.000328853161628447	1.54959222857966	GMPR	up
ARV1	0.41280665584155	9.68077409298235	4.27268362685454	4.90193281123965e-05	0.000331279711080961	1.54210581282871	ARV1	no
GPR174	-0.582188254442973	7.30527551647663	-4.27236024688318	4.90781355872946e-05	0.000331494095724558	1.54097023183017	GPR174	no
GOLPH3	-0.313013460163612	11.9697280379827	-4.2688714922332	4.97169153732072e-05	0.000335623456840972	1.52872266670105	GOLPH3	no
IDH3G	0.223172907746601	11.414336020288	4.26717211446171	5.00309617681926e-05	0.000337557299383081	1.52275920984281	IDH3G	no
SNRNP25	0.409845988576819	9.51748924381485	4.26532244954852	5.03749548008361e-05	0.000339690948654233	1.51627011699718	SNRNP25	no
UBAP1	0.265163814709888	10.0695941847323	4.26516904717994	5.04035861045975e-05	0.000339696855910886	1.51573202467019	UBAP1	no
ARL4C	-0.443912025684915	12.5545781455118	-4.26225135575756	5.09511454805199e-05	0.000343198167053431	1.5054999775121	ARL4C	no
SLC25A16	-0.408487982124235	10.2903070490911	-4.26060525389715	5.12625926742551e-05	0.000345073715803999	1.49972927289683	SLC25A16	no
CTSG	1.28785341647682	8.12232952223063	4.26043182042815	5.12955134384697e-05	0.000345073715803999	1.49912135519302	CTSG	up
ZNF23	-0.378626169550579	7.87809170787144	-4.26033356584214	5.13141729523064e-05	0.000345073715803999	1.49877696108703	ZNF23	no
TCF7	-0.644741356075871	12.6469490144993	-4.25905520811876	5.15575427998547e-05	0.000346519915610885	1.4942966345485	TCF7	no
PSMD6	0.28462661938263	11.9032184485422	4.25810542944461	5.17390787373605e-05	0.000347549168313147	1.49096846203875	PSMD6	no
PSMD9	0.322938162112452	10.8328015017585	4.25696341648091	5.19581732110821e-05	0.000348829447027117	1.48696730975343	PSMD9	no
GAPVD1	-0.194864091886135	10.6047384779637	-4.25489977210542	5.2356352060794e-05	0.000351309974162312	1.47973890379983	GAPVD1	no
CEP19	0.710873465250366	8.19703153522223	4.25474194935712	5.2386924622135e-05	0.000351322504356334	1.47918618590407	CEP19	no
RNASEH1	-0.298148586903867	9.52018397113501	-4.2533196525826	5.26632215223035e-05	0.000352982019831037	1.47420570059211	RNASEH1	no
FDXR	0.361094905114088	7.46090896632205	4.2526336380834	5.27969889854528e-05	0.000353684919645844	1.47180385725093	FDXR	no
TRDMT1	-0.463803580150729	7.83328678732022	-4.25123167278318	5.30713804147235e-05	0.000355328569417834	1.46689614340868	TRDMT1	no
SLK	-0.536923076903076	10.5017015652312	-4.25053775196286	5.32077019529261e-05	0.000355958597559589	1.4644673969653	SLK	no
OGG1	-0.313760187517076	9.37916486529818	-4.25045669102182	5.32236484626234e-05	0.000355958597559589	1.46418369776157	OGG1	no
NRBF2	0.465601882925572	10.1725856424562	4.24867434280435	5.35754426701456e-05	0.000358115697891815	1.45794667952013	NRBF2	no
ZNF702P	-0.907796600073278	5.9842144754216	-4.2466145108009	5.39847972074765e-05	0.000360654985274184	1.4507407782364	ZNF702P	no
CTCF	-0.170522119777125	11.0795579638897	-4.24605425090739	5.40966591315936e-05	0.000361205134267089	1.44878121750147	CTCF	no
LINC00893	-0.595629023916511	6.21843121016246	-4.24369844762155	5.45694696009565e-05	0.000364163434267234	1.44054342261497	LINC00893	no
PARP1	-0.368741607069143	10.8802530920558	-4.24223093649543	5.48660097001905e-05	0.000365765238696832	1.43541332334914	PARP1	no
DPP4	-0.635574208185528	9.11140306714793	-4.242214851478	5.48692685879061e-05	0.000365765238696832	1.43535710004493	DPP4	no
CSTA	0.430836905016205	13.2768718867516	4.24199157418611	5.49145247123989e-05	0.000365786661898758	1.4345766746524	CSTA	no
SH3YL1	-0.617146716174828	10.9378225794161	-4.24178266459714	5.4956901211778e-05	0.000365786661898758	1.43384649323669	SH3YL1	no
NDUFA12	0.263879494224497	12.5719897001846	4.24175683294976	5.49621432495969e-05	0.000365786661898758	1.43375620801609	NDUFA12	no
SNRNP35	0.287475382395275	9.31209870224601	4.24105243912265	5.51052723099311e-05	0.000366539906413721	1.43129439135121	SNRNP35	no
LOC285097	-0.772120413815093	6.12914096441479	-4.23934352402835	5.54540088308839e-05	0.000368659214601406	1.42532293855768	LOC285097	no
LAMB3	1.01998021113359	4.87493391718279	4.23847819866184	5.5631404888753e-05	0.000369637765707626	1.42229983598747	LAMB3	up
MSRA	0.387590035420876	9.7173267734203	4.23710160179751	5.5914741468113e-05	0.000371318785039737	1.41749138468731	MSRA	no
CEBPB	0.323445904857868	14.0661727092762	4.23511821630798	5.63254155339754e-05	0.000373843145726858	1.41056521540555	CEBPB	no
TSPYL1	-0.495279254986912	11.8268269596042	-4.23080455491239	5.72286463643292e-05	0.000379632196668306	1.39550882065014	TSPYL1	no
PFDN2	0.252153255817916	10.5688518259612	4.23044044179189	5.73055227985579e-05	0.000379936237016007	1.3942383801254	PFDN2	no
ANGPT2	1.18294761874219	4.95850563838718	4.22970690103066	5.74606999357573e-05	0.000380758801577549	1.39167917315686	ANGPT2	up
FAM98A	0.412354901368543	9.29084545537631	4.22920393855982	5.7567333146694e-05	0.000381258977479647	1.38992458491284	FAM98A	no
CD81	-0.390989735380233	12.1002840243875	-4.22862889179509	5.76894825303132e-05	0.000381761388897346	1.38791869733901	CD81	no
KIAA0355	-0.312763209002776	9.19839041279254	-4.22855320596095	5.77055780259899e-05	0.000381761388897346	1.38765470205849	KIAA0355	no
CNOT9	0.310016230098311	9.50795247732536	4.22550349080219	5.83577473423985e-05	0.000385867352632963	1.37701974392297	CNOT9	no
DDAH2	0.364807947995757	8.93265365075629	4.22499273992086	5.84676611383803e-05	0.000386385369693648	1.37523914593304	DDAH2	no
ZNF639	-0.44773013504852	8.57652438697987	-4.22346956577485	5.87966341316466e-05	0.000388349705956407	1.36992983871095	ZNF639	no
ECRP	0.946020740441107	8.32460589221219	4.22321089335301	5.88526786380239e-05	0.000388510212432996	1.36902831234773	ECRP	no
FAM96B	0.343602894836753	11.4494613073089	4.22172963971195	5.91746024160801e-05	0.000390424775725286	1.36386653671584	FAM96B	no
PNP	0.51319976397159	10.2696802223442	4.22093615301633	5.93477493725533e-05	0.00039135619858334	1.36110193428493	PNP	no
DCK	-0.321571395527782	11.0162482246853	-4.21981723514466	5.95927381477894e-05	0.000392408870075452	1.3572040695002	DCK	no
CASP8AP2	-0.444228318605083	9.7035224505754	-4.21967863274795	5.96231530671018e-05	0.000392408870075452	1.35672128103223	CASP8AP2	no
NDUFB10	0.30270169146103	11.4876237196477	4.21967101734661	5.96248246244991e-05	0.000392408870075452	1.35669475489502	NDUFB10	no
RASGEF1B	1.58586310102766	5.83274494229779	4.21962178592576	5.9635631860474e-05	0.000392408870075452	1.35652327166	RASGEF1B	up
LYRM2	-0.257143832410897	9.82350250891825	-4.21882394687649	5.98110359940359e-05	0.000393351568796886	1.35374441587374	LYRM2	no
RNASET2	-0.314160172191446	13.4964964457722	-4.21773413121716	6.0051433960227e-05	0.000394720461997432	1.34994916873134	RNASET2	no
CD53	0.151602320975041	14.3791404952362	4.21665420839912	6.02905674638398e-05	0.000396079578738559	1.34618900737817	CD53	no
MELK	1.15023102299861	6.89628018944342	4.2160385117774	6.04273148921241e-05	0.00039676497154759	1.34404550848604	MELK	up
NCOR2	0.334996322855625	11.0881857224274	4.21470611971573	6.07242651233697e-05	0.00039825888174516	1.33940759436961	NCOR2	no
IMPACT	-0.524900237276201	8.35705755585288	-4.21463296182103	6.07406104568544e-05	0.00039825888174516	1.33915296742721	IMPACT	no
C12orf66	-0.799738046458678	8.6119941494191	-4.21457994728994	6.07524578983751e-05	0.00039825888174516	1.33896845151918	C12orf66	no
TMC6	-0.374685502077297	11.2148078586239	-4.21383630777694	6.09188777235973e-05	0.000399136051637638	1.33638039109746	TMC6	no
TBL1XR1	-0.232943758416502	12.0002197816431	-4.21244531963508	6.12313476526244e-05	0.000400968680535297	1.33154019250611	TBL1XR1	no
IDH3A	-0.298177674900231	9.73538862115853	-4.21160154499898	6.1421643637812e-05	0.000401999730739669	1.32860463496279	IDH3A	no
ATP5S	-0.430028604181746	9.74804475360267	-4.21143402219245	6.14594926527517e-05	0.000402032458886707	1.32802185603722	ATP5S	no
PMP22	-1.10919929418469	5.98306040033387	-4.2109542426273	6.1568015239491e-05	0.000402527210745796	1.32635288143275	PMP22	down
ST6GAL1	-0.4067431621061	12.2342225307209	-4.20887090961907	6.20413936914067e-05	0.000405405561873533	1.31910718956193	ST6GAL1	no
CHMP1A	0.26749664058708	9.84620375587476	4.20798968087202	6.22426809659418e-05	0.000406431526123469	1.31604304426718	CHMP1A	no
TBCB	0.239442904129918	11.0844515776581	4.20789293181733	6.22648183251495e-05	0.000406431526123469	1.31570666108801	TBCB	no
NDUFS4	0.226087062935765	10.6274444601479	4.20485985559313	6.29626799295528e-05	0.000410767718367696	1.30516364932487	NDUFS4	no
ICAM1	0.595004370914435	9.59754858950713	4.20108987197488	6.38405936630807e-05	0.000416273322238916	1.29206610718974	ICAM1	no
ZNF264	-0.303165228971734	9.94259624345603	-4.19756559371656	6.46719393832133e-05	0.000421469577268982	1.27982917810037	ZNF264	no
BTBD10	0.339325683636686	9.46695895584856	4.19595661198644	6.50549396774706e-05	0.000423739971640534	1.27424475208654	BTBD10	no
CDKN3	0.577113413087901	7.53442605000482	4.19504069651367	6.52739374648366e-05	0.000424940276931987	1.27106643840019	CDKN3	no
MYB	0.617605973137767	8.91339727745257	4.19355491073063	6.56307028264769e-05	0.00042703571073538	1.26591159298112	MYB	no
DAPK2	0.554005689118764	7.59403713594515	4.19228887557158	6.59361823131015e-05	0.000428795396030845	1.26152010896041	DAPK2	no
AURKA	0.664724056171892	6.90555486185352	4.19019239380199	6.6445050767716e-05	0.000431875186588463	1.25424998524448	AURKA	no
ZNF501	-0.768096411560871	6.36870708746299	-4.18946649995067	6.6622122688259e-05	0.000432737178904786	1.2517333088003	ZNF501	no
CRLF3	-0.253954794067417	12.538160769431	-4.18935899821281	6.66483848546059e-05	0.000432737178904786	1.25136062436006	CRLF3	no
ZNF467	0.564322523122422	10.457385086273	4.18877365815535	6.67915555852615e-05	0.000433436823334049	1.24933149221076	ZNF467	no
ACTR6	-0.338720815465301	9.81743296944896	-4.18647090409575	6.73576738762066e-05	0.000436878945718544	1.24135061096154	ACTR6	no
ERVK13-1	-0.418696675108272	8.20873278965039	-4.18304804753729	6.8207704542337e-05	0.000442157889774186	1.22949303407	ERVK13-1	no
VRK2	0.408285413780918	9.73191346316714	4.18082627780742	6.87649729120423e-05	0.000445534411577812	1.22179973186514	VRK2	no
OLR1	1.13655484960925	6.80377368775065	4.17927934827218	6.91555611466498e-05	0.000447827996229549	1.21644478769672	OLR1	up
PTRH2	0.389032812580934	9.69462647680014	4.17824756367647	6.94172650038584e-05	0.000449284984866327	1.21287382841362	PTRH2	no
PHF8	-0.373490926839894	9.10538958855667	-4.17769969047718	6.95566157282299e-05	0.000449948953434358	1.21097790128093	PHF8	no
DHX8	0.371713788923572	9.23142435215052	4.17435048816424	7.04143505707549e-05	0.00045511795280493	1.19939148888416	DHX8	no
AASS	-1.28473094307206	5.67547198021127	-4.1742895465065	7.04300516882537e-05	0.00045511795280493	1.19918072094894	AASS	down
BCORP1	-1.18131340012066	5.23684956967914	-4.17346218374509	7.06435485037239e-05	0.000456256670257033	1.19631947185365	BCORP1	down
NCOA2	-0.465011211223789	10.9699522071805	-4.17229653999691	7.09453939421196e-05	0.000457964491802533	1.19228899056722	NCOA2	no
C5orf47	0.704096230569359	6.14766533938208	4.17186393090155	7.10577342218349e-05	0.00045844786986876	1.19079333476263	C5orf47	no
TSPO	0.391945154823368	13.0665247358752	4.17106485118436	7.12656900825093e-05	0.000459374325890035	1.18803095312034	TSPO	no
TMCO6	-0.265165238164412	9.15967597947131	-4.17102376323361	7.12763987960761e-05	0.000459374325890035	1.18788892344437	TMCO6	no
DDRGK1	0.27730954984427	10.0928674207662	4.17050730130272	7.14111358801266e-05	0.000460000469493089	1.18610373647068	DDRGK1	no
ATG5	0.187551280231942	10.4622792685506	4.16962872871752	7.1640905321389e-05	0.000461052180854695	1.1830672248916	ATG5	no
BCKDHA	0.38469577564071	9.83129161981359	4.16959497659152	7.16497465467465e-05	0.000461052180854695	1.18295057966698	BCKDHA	no
NEO1	-0.832233587904373	6.729955221835	-4.16885756739984	7.18431699385058e-05	0.000462053892210915	1.18040229597292	NEO1	no
DOK3	0.43327639449819	12.0074318379336	4.16717042714526	7.22876003156214e-05	0.000464601210252217	1.17457312558223	DOK3	no
TBC1D9	-0.458852674208719	10.7980077749322	-4.16706611506515	7.23151650895067e-05	0.000464601210252217	1.17421277243122	TBC1D9	no
PATZ1	-0.268940133410746	8.84199982892215	-4.16684941341832	7.23724614638729e-05	0.000464725370333862	1.17346418101168	PATZ1	no
TMX4	-0.332335416634006	11.3261819816426	-4.16647767832906	7.24708507388598e-05	0.000465113131721502	1.17218008981406	TMX4	no
HERC6	0.808692119434738	9.31876048516752	4.16479869563942	7.29168421442335e-05	0.000467730204928341	1.16638129574783	HERC6	no
CDC42EP2	0.578285474831951	8.64320101253593	4.16185236005661	7.37058724854875e-05	0.000472543830984747	1.15620912191758	CDC42EP2	no
SETD1B	-0.38250934877405	11.1833705147337	-4.16128014311826	7.38600620027674e-05	0.000473284449660665	1.15423410631928	SETD1B	no
KIF20A	1.13379737037519	5.81713574128109	4.16080619706761	7.39880063298216e-05	0.000473856205897795	1.15259841062	KIF20A	up
DCP2	-0.290435444365356	11.3021784565888	-4.15865225861304	7.45721646911886e-05	0.000477347658815616	1.14516623649082	DCP2	no
TSEN2	-0.411560657341634	7.753547412493	-4.15838624915739	7.46446147406516e-05	0.000477482002157224	1.14424854689901	TSEN2	no
CDC27	-0.414289355084469	9.08515555309646	-4.15828877965264	7.46711783747796e-05	0.000477482002157224	1.14391230262956	CDC27	no
CLDND1	-0.585754780293277	10.2641679987611	-4.15687437344831	7.50576752061931e-05	0.000479674807322606	1.13903356048522	CLDND1	no
ARHGAP4	-0.327370414392645	10.1295932217355	-4.15674732712485	7.50924855650064e-05	0.000479674807322606	1.13859539077353	ARHGAP4	no
RANBP9	-0.3319264555966	11.398127225378	-4.15587732148338	7.53312824132544e-05	0.00048094917342505	1.13559506971636	RANBP9	no
CDKN2AIPNL	-0.410354577930965	7.11348078717571	-4.15415461914255	7.58062819055347e-05	0.000483729449552575	1.1296553504399	CDKN2AIPNL	no
GSTA1	-0.291995023676808	8.13468868340867	-4.15233429710154	7.63113276116986e-05	0.000486698456821042	1.12338082544043	GSTA1	no
TMA7	-0.21998999278985	14.2507694159881	-4.15108278798269	7.66604325158875e-05	0.000488670329980181	1.11906801983947	TMA7	no
SDF4	0.406290571025888	11.2705416337181	4.15017102106852	7.69157338279331e-05	0.00049004251239983	1.11592653864647	SDF4	no
VCPKMT	-0.384141488729394	9.55806939938241	-4.14714704698797	7.77683343040184e-05	0.00049521677603896	1.10551076024427	VCPKMT	no
HECTD1	-0.219019043111727	11.1057974993786	-4.14578776083227	7.81545349350389e-05	0.000497417240285981	1.10083047964738	HECTD1	no
ZNF426	-0.397301039880169	7.93079437655183	-4.14498448136789	7.83836290860985e-05	0.000498616027227006	1.09806511578882	ZNF426	no
LYL1	0.518800504084243	10.6222577891896	4.14025826952095	7.97446701201195e-05	0.000507010398753321	1.08180192042944	LYL1	no
BECN1	-0.241693578052061	10.5019926371366	-4.14010523571575	7.97891179547051e-05	0.000507029602620787	1.08127552795449	BECN1	no
RBBP8	0.303886241345301	9.43692892431488	4.13875283987257	8.01829506720778e-05	0.000509267842903768	1.07662423704071	RBBP8	no
RBM8A	-0.285897726159904	10.6162154668761	-4.13734539381561	8.05947989799933e-05	0.000511618124852769	1.07178468764224	RBM8A	no
TIMM8A	-0.897027246456062	5.64693931095497	-4.13661645522832	8.08089003915128e-05	0.000512711317725104	1.06927863976522	TIMM8A	no
MRM3	0.330962084582506	9.20736292419811	4.13554343119651	8.11250605951576e-05	0.000514450578561727	1.0655901821484	MRM3	no
RBP5	0.767113720713062	4.61755939462587	4.13433205169255	8.14834154721393e-05	0.000516455474864585	1.06142690260075	RBP5	no
RPL27A	0.626954726457154	10.5071921603392	4.13311120508066	8.18461103455188e-05	0.000518327457243456	1.05723190964437	RPL27A	no
FUCA2	0.322949949988184	9.68937535187936	4.13305291169667	8.18634671829071e-05	0.000518327457243456	1.05703162642376	FUCA2	no
HEBP1	0.433172201955697	10.6024332553281	4.13221641382604	8.21129241982437e-05	0.000519638096826424	1.05415781169023	HEBP1	no
KIAA0753	-0.231151510342816	8.65969700638516	-4.131565373871	8.23075802150375e-05	0.000520600761887258	1.05192141210447	KIAA0753	no
VPS4A	0.210119732773936	10.139814320533	4.12918193826654	8.30240009142563e-05	0.000524860923135115	1.04373603469217	VPS4A	no
CCDC28A	0.217081683185668	11.0119038790967	4.12856702224468	8.32098048111777e-05	0.000525609637992243	1.04162475472955	CCDC28A	no
LGALS3	0.451648215942289	12.9690194903628	4.1285057998641	8.32283257152518e-05	0.000525609637992243	1.04141456258512	LGALS3	no
PKMYT1	0.41617288787375	7.75397303722673	4.12812737234555	8.33428950233971e-05	0.000526061728824836	1.04011536999902	PKMYT1	no
ARID4A	-0.325370476362314	9.50751896166644	-4.12383691758304	8.46524824520829e-05	0.000534052439552084	1.0253912269187	ARID4A	no
CHD9	-0.274310318275566	10.3816487013932	-4.12325968987284	8.48301735430108e-05	0.000534897730032411	1.02341105629898	CHD9	no
METAP2	-0.316126969754999	10.9402276320704	-4.12216025869372	8.51696094400174e-05	0.000536761508721098	1.01963998754084	METAP2	no
TXNDC11	0.456068461842172	9.57527183861899	4.12121903394514	8.54612377965855e-05	0.000538322228199902	1.01641210401683	TXNDC11	no
DNASE1L3	-0.53958984752547	7.41993618203435	-4.12106756177697	8.55082593747115e-05	0.000538341351073608	1.01589268379363	DNASE1L3	no
SRI	0.294776168473433	11.624824954359	4.12077571421509	8.55989278685039e-05	0.000538635104464072	1.01489193181514	SRI	no
SH3PXD2A	-0.405426325229582	8.11299517008162	-4.11968622577129	8.59382169836354e-05	0.00054049220845977	1.01115646983658	SH3PXD2A	no
MRPL17	0.517796006128656	9.30787391292286	4.11753905948394	8.66106760846883e-05	0.000544260332964492	1.00379654782569	MRPL17	no
GALNT6	0.510001081415025	8.94110252011161	4.11748940371265	8.66262871651957e-05	0.000544260332964492	1.00362637126588	GALNT6	no
TLR3	-0.75694461572358	6.04028738697371	-4.11679687543911	8.68442904043162e-05	0.000545121570005889	1.00125313314815	TLR3	no
RASA1	-0.259710748647246	10.6787312971217	-4.11677100658773	8.68524439506073e-05	0.000545121570005889	1.00116448787409	RASA1	no
MRPL44	-0.687081965437969	9.10484096106833	-4.11275764536229	8.81263559368895e-05	0.00055283365982142	0.987416346684599	MRPL44	no
RIPK2	0.342151954405264	10.191684385501	4.11192193625401	8.83938741366733e-05	0.000554227779487062	0.984554677624424	RIPK2	no
METTL4	-0.344164781371333	8.77349453903225	-4.11063514961405	8.88073127117504e-05	0.000556534920777836	0.980149172600601	METTL4	no
TMEM185B	0.248066019296274	8.99001000979471	4.10998778487625	8.90160098653159e-05	0.000557557290041761	0.977933172791526	TMEM185B	no
GSTZ1	1.021627558915	6.79051587044352	4.10952243710493	8.91663194952682e-05	0.000558074512811074	0.976340381369488	GSTZ1	up
GFPT1	-0.414323749590281	8.82519410623369	-4.10944986559362	8.91897824216407e-05	0.000558074512811074	0.976091994643993	GFPT1	no
SIRT1	-0.331062813191286	10.1966821185499	-4.10780070951785	8.97245690592936e-05	0.000560902100134916	0.970448307043094	SIRT1	no
ITM2B	-0.179143193348642	14.3161482873256	-4.10771580163645	8.97521861279537e-05	0.000560902100134916	0.970157779208461	ITM2B	no
USP4	-0.324081457970708	11.2888550272882	-4.10763287665937	8.97791661217664e-05	0.000560902100134916	0.969874040130935	USP4	no
ATP11B	-0.493154617788838	10.5487056582554	-4.10691643161883	9.00125892632882e-05	0.000562073510200707	0.967422786055687	ATP11B	no
MFN1	-0.354039066556386	9.10702899742648	-4.10632005164135	9.02073388957217e-05	0.000563002356320621	0.96538254284357	MFN1	no
IL12RB2	-0.643778642738296	7.05739543770249	-4.10499622641702	9.06410855772509e-05	0.000565421124556562	0.96085438651895	IL12RB2	no
IPP	-0.429004557362087	7.91470601283168	-4.10460450188305	9.07698164376315e-05	0.000565935702180424	0.95951467699998	IPP	no
SLC16A7	-0.374128130090233	10.5129564896685	-4.10387666853561	9.10094678876897e-05	0.000567140976312339	0.957025693193491	SLC16A7	no
RPA1	-0.309766544653259	11.0151054355749	-4.10278411847665	9.13703498927726e-05	0.00056910010805987	0.95329003774771	RPA1	no
YLPM1	-0.173635234015121	10.5892080259188	-4.10253892532902	9.14515287161891e-05	0.000569316002012939	0.952451763219661	YLPM1	no
TSPAN14	-0.345390655173802	10.8501603078549	-4.10128939823877	9.18663009431676e-05	0.000571561513408108	0.948180360752327	TSPAN14	no
WHRN	-0.735706359103569	5.29986941584336	-4.10117118549071	9.19056343154797e-05	0.000571561513408108	0.947776305731024	WHRN	no
TXNL4A	0.290022147607621	11.5208500503304	4.09863212888496	9.27543800017072e-05	0.000576546905455	0.939099616115935	TXNL4A	no
FURIN	0.390950801787938	9.20023046493204	4.09786450146852	9.30124581981527e-05	0.000577857601973193	0.936477122285923	FURIN	no
FKBP9	0.490827334299501	7.75714685577001	4.09276070727008	9.47459871199568e-05	0.000588232046325462	0.919049106251514	FKBP9	no
RTN1	-0.777606872460275	9.69482801328828	-4.09260880128618	9.47980553273946e-05	0.000588232046325462	0.918530614053657	RTN1	no
KRTAP8-1	-0.467908720901129	6.96623744889074	-4.09251721016977	9.48294629281305e-05	0.000588232046325462	0.918217997475343	KRTAP8-1	no
CAMK1G	0.440696050308119	7.10145576541672	4.09238567253095	9.48745861137725e-05	0.000588232046325462	0.917769044628448	CAMK1G	no
VNN1	0.979631800840821	9.82788514477711	4.09077164947603	9.54299485586997e-05	0.000591375767296165	0.912260991768373	VNN1	no
WTAP	-0.217331769802163	11.611618043325	-4.08795286523761	9.64073481301468e-05	0.000597130330852665	0.902645049980528	WTAP	no
LOC100287896	-0.445241041519956	7.1431280517334	-4.08745808691301	9.65798989657902e-05	0.000597896501488269	0.900957633919787	LOC100287896	no
LY86	0.404977842250108	12.1419968285649	4.08696061826298	9.6753687019373e-05	0.000598669552795807	0.89926118130851	LY86	no
GPN2	0.308413790573569	8.73983196857	4.08512576982794	9.73972818352944e-05	0.000602347312977346	0.89300523892959	GPN2	no
NFRKB	-0.40020526366979	9.07753375699247	-4.08262891855288	9.82796885645922e-05	0.000607497529465679	0.884495228762718	NFRKB	no
POLE3	-0.292125052096981	10.8460218356134	-4.08186630536335	9.85507289190629e-05	0.000608865406986578	0.881896715802477	POLE3	no
METTL22	0.287444788025612	8.91950483084801	4.08100550350754	9.88575288133978e-05	0.000610452722072238	0.87896402992883	METTL22	no
MRPS14	0.260648586641743	10.4464492000464	4.08027339220089	9.91191833624688e-05	0.000611759800894229	0.876470111076956	MRPS14	no
THBD	0.778323026925981	8.35275342821057	4.07850813778799	9.9752817852901e-05	0.000615360250857689	0.870458057125237	THBD	no
KLHL40	0.531763609593712	3.63612546011099	4.07836837181578	9.98031523783295e-05	0.000615360595445025	0.869982121071762	KLHL40	no
PNKP	0.271032462705712	9.4204124440469	4.07789382890655	9.99742335921394e-05	0.000616105057872203	0.868366272803939	PNKP	no
CASC10	0.752082459644513	7.14147019733483	4.0772814593367	0.000100195419932677	0.000617157395347776	0.866281303623573	CASC10	no
MIR1-1HG-AS1	0.295843343452834	8.55729510908019	4.07702585356836	0.000100287883008149	0.000617416197251882	0.865411090761626	MIR1-1HG-AS1	no
HIST1H2AJ	0.554123703188251	8.48693071786708	4.07583489093015	0.000100719784161308	0.000619763417973979	0.861356929800561	HIST1H2AJ	no
TSSC4	0.351673288888957	8.86057121035576	4.07493313615825	0.00010104799179794	0.000621470538499992	0.858287794403753	TSSC4	no
HRH4	-1.09312956039965	6.75204420184892	-4.07478178313577	0.000101103179613722	0.00062149764705793	0.857772707134786	HRH4	down
BCAS2	0.248691628191953	10.8943933646391	4.07450294476537	0.000101204928152358	0.000621810801032482	0.856823793304367	BCAS2	no
CDYL	0.291459292092467	9.28592013580321	4.07268260404396	0.000101871592940611	0.000625575135751106	0.850630076014151	CDYL	no
MAPK1IP1L	0.228846601797244	12.4330334789678	4.07255133115375	0.000101919831741785	0.000625575135751106	0.850183491685922	MAPK1IP1L	no
AGPAT5	-0.302478875873911	9.95024109322784	-4.07196202082657	0.000102136655707775	0.000626591743963641	0.848178804881857	AGPAT5	no
CD46	-0.269821384636842	12.0064206306794	-4.06957846156565	0.00010301816079457	0.000631683000984341	0.840072530130672	CD46	no
ZNF781	-0.942524878536995	5.45580257207919	-4.06889059312756	0.000103273908184697	0.000632934082259643	0.83773374665047	ZNF781	no
MYL5	0.645546429482287	7.5621482164319	4.06825565846928	0.000103510515783662	0.000634066668006126	0.835575177559865	MYL5	no
RXYLT1	0.298578371660977	9.68042475147404	4.06777813186963	0.000103688808215964	0.0006348410824188	0.833951894151046	RXYLT1	no
[truncated: 10,240 more rows]
