# Supplementary material for: Identification of glucocorticoid-related genes in systemic lupus erythematosus using bioinformatics analysis and machine learning
Source: PLoS One. 2025 Mar 25;20(3):e0319737. doi: 10.1371/journal.pone.0319737 (PMC11936220; doi:10.1371/journal.pone.0319737)
Supplement: S8 Table — (CSV) [file pone.0319737.s008.csv]

	ID	Description	setSize	enrichmentScore	NES	pvalue	p.adjust	qvalues	rank	leading_edge	core_enrichment
KEGG_CYTOKINE_CYTOKINE_RECEPTOR_INTERACTION	KEGG_CYTOKINE_CYTOKINE_RECEPTOR_INTERACTION	KEGG_CYTOKINE_CYTOKINE_RECEPTOR_INTERACTION	216	0.39619196714184	1.78483315422922	0.00159489633173844	0.0435934489402698	0.0387891694554305	1277	tags=19%, list=10%, signal=18%	CXCL8/CXCL2/IL1R2/CXCR1/CXCL1/CCL2/CXCL3/CXCR2/INHBA/TNF/CCL8/IL1R1/CCL20/CCR1/CXCL10/CXCL13/CCL4/IL10/LTA/CRLF2/ACVRL1/TNFRSF13C/TNFRSF17/ACVR1B/IL20RA/TPO/TNFSF13B/IL15RA/IL13/IL17A/INHBB/CCL7/FLT3/CSF2RA/LTBR/CCL24/IFNA8/IFNW1/IFNG/TNFSF10/CD70/CXCL11
KEGG_CHEMOKINE_SIGNALING_PATHWAY	KEGG_CHEMOKINE_SIGNALING_PATHWAY	KEGG_CHEMOKINE_SIGNALING_PATHWAY	150	0.419366332347478	1.80566233845274	0.00164473684210526	0.0435934489402698	0.0387891694554305	334	tags=10%, list=3%, signal=10%	CXCL8/CXCL2/CXCR1/CXCL1/CCL2/CXCL3/CXCR2/NFKBIA/CCL8/CCL20/CCR1/CXCL10/CXCL13/CCL4/MAPK3
KEGG_OXIDATIVE_PHOSPHORYLATION	KEGG_OXIDATIVE_PHOSPHORYLATION	KEGG_OXIDATIVE_PHOSPHORYLATION	99	0.429311620392795	1.73250941110542	0.00175438596491228	0.0435934489402698	0.0387891694554305	3606	tags=51%, list=29%, signal=36%	COX6B1/NDUFB3/SDHB/ATP6V1D/COX7B/NDUFA3/NDUFA8/ATP6V1E1/NDUFS7/NDUFA7/ATP5F1D/ATP6V1F/NDUFB8/COX6A1/COX7A1/ATP6V0B/NDUFV2/NDUFS6/COX6B2/COX5B/NDUFA6/NDUFS3/UQCRC1/NDUFB10/NDUFB6/UQCRQ/ATP6V1A/NDUFB5/ATP6AP1/NDUFB7/ATP5MC1/ATP5F1C/ATP6V1C1/NDUFA2/ATP5PD/NDUFB9/NDUFAB1/UQCRFS1/NDUFS4/NDUFA4L2/ATP4A/ATP6V1B2/ATP6V0E1/NDUFC1/COX6A2/ATP6V0A1/ATP5MG/NDUFA4/NDUFA9/ATP12A
KEGG_TOLL_LIKE_RECEPTOR_SIGNALING_PATHWAY	KEGG_TOLL_LIKE_RECEPTOR_SIGNALING_PATHWAY	KEGG_TOLL_LIKE_RECEPTOR_SIGNALING_PATHWAY	80	0.453299007745629	1.77249909853934	0.00182149362477231	0.0435934489402698	0.0387891694554305	567	tags=18%, list=5%, signal=17%	CXCL8/FOS/NFKBIA/TNF/JUN/CXCL10/CCL4/MAPK3/IRF7/TLR2/LY96/TLR5/CD14/MAP2K6
KEGG_PROTEASOME	KEGG_PROTEASOME	KEGG_PROTEASOME	40	0.559746334105773	1.92955979986027	0.00190839694656489	0.0435934489402698	0.0387891694554305	2878	tags=48%, list=24%, signal=36%	PSMD13/PSMA1/PSMB3/PSMD8/PSMD1/PSMB2/IFNG/POMP/SEM1/PSMC2/PSMA5/PSMD4/PSMB5/PSMD14/PSMD6/PSMB7/PSMC3/PSMD7/PSMB6
KEGG_NOD_LIKE_RECEPTOR_SIGNALING_PATHWAY	KEGG_NOD_LIKE_RECEPTOR_SIGNALING_PATHWAY	KEGG_NOD_LIKE_RECEPTOR_SIGNALING_PATHWAY	49	0.652158417777072	2.32441978250703	0.00191938579654511	0.0435934489402698	0.0387891694554305	812	tags=29%, list=7%, signal=27%	CXCL8/CXCL2/CXCL1/CCL2/NFKBIA/TNF/CCL8/MAPK3/TNFAIP3/CARD6/NLRP3/TRIP6/PYCARD/CCL7
KEGG_BLADDER_CANCER	KEGG_BLADDER_CANCER	KEGG_BLADDER_CANCER	35	0.535348132470348	1.78951006808401	0.00192678227360308	0.0435934489402698	0.0387891694554305	964	tags=20%, list=8%, signal=18%	CXCL8/MMP9/MMP1/MAPK3/CDKN1A/DAPK2/CDKN2A
KEGG_EPITHELIAL_CELL_SIGNALING_IN_HELICOBACTER_PYLORI_INFECTION	KEGG_EPITHELIAL_CELL_SIGNALING_IN_HELICOBACTER_PYLORI_INFECTION	KEGG_EPITHELIAL_CELL_SIGNALING_IN_HELICOBACTER_PYLORI_INFECTION	59	0.514098373475311	1.9050944957659	0.00192678227360308	0.0435934489402698	0.0387891694554305	369	tags=12%, list=3%, signal=12%	CXCL8/CXCR1/CXCL1/CXCR2/NFKBIA/JUN/HBEGF
