# Supplementary material for: Identification of glucocorticoid-related genes in systemic lupus erythematosus using bioinformatics analysis and machine learning
Source: PLoS One. 2025 Mar 25;20(3):e0319737. doi: 10.1371/journal.pone.0319737 (PMC11936220; doi:10.1371/journal.pone.0319737)
Supplement: S9 Table — (CSV) [file pone.0319737.s009.csv]

	x
1	PTX3
2	DYSF
3	F2R
