# Supplementary material for: Identification of glucocorticoid-related genes in systemic lupus erythematosus using bioinformatics analysis and machine learning
Source: PLoS One. 2025 Mar 25;20(3):e0319737. doi: 10.1371/journal.pone.0319737 (PMC11936220; doi:10.1371/journal.pone.0319737)
Supplement: S10 Table — (CSV) [file pone.0319737.s010.csv]

	ONTOLOGY	ID	Description	GeneRatio	BgRatio	pvalue	p.adjust	qvalue	geneID	Count
GO:0050764	BP	GO:0050764	regulation of phagocytosis	2024/2/3	95/18723	7.62E-05	0.019043395	0.00296676	PTX3/DYSF	2
GO:0016050	BP	GO:0016050	vesicle organization	2024/2/3	300/18723	0.000759544	0.03330301	0.005188258	DYSF/F2R	2
GO:0006909	BP	GO:0006909	phagocytosis	2024/2/3	308/18723	0.000800432	0.03330301	0.005188258	PTX3/DYSF	2
GO:0042060	BP	GO:0042060	wound healing	2024/2/3	422/18723	0.001497765	0.03330301	0.005188258	DYSF/F2R	2
GO:0003093	BP	GO:0003093	regulation of glomerular filtration	2024/1/3	11/18723	0.001761597	0.03330301	0.005188258	F2R	1
GO:0099550	BP	GO:0099550	trans-synaptic signaling, modulating synaptic transmission	2024/1/3	11/18723	0.001761597	0.03330301	0.005188258	F2R	1
GO:0051051	BP	GO:0051051	negative regulation of transport	2024/2/3	470/18723	0.001855092	0.03330301	0.005188258	DYSF/F2R	2
GO:0008228	BP	GO:0008228	opsonization	2024/1/3	12/18723	0.001921639	0.03330301	0.005188258	PTX3	1
GO:0042117	BP	GO:0042117	monocyte activation	2024/1/3	12/18723	0.001921639	0.03330301	0.005188258	DYSF	1
GO:0070493	BP	GO:0070493	thrombin-activated receptor signaling pathway	2024/1/3	12/18723	0.001921639	0.03330301	0.005188258	F2R	1
GO:0001778	BP	GO:0001778	plasma membrane repair	2024/1/3	13/18723	0.002081665	0.03330301	0.005188258	DYSF	1
GO:0044793	BP	GO:0044793	negative regulation by host of viral process	2024/1/3	15/18723	0.002401664	0.03330301	0.005188258	PTX3	1
GO:0045217	BP	GO:0045217	cell-cell junction maintenance	2024/1/3	15/18723	0.002401664	0.03330301	0.005188258	F2R	1
GO:0090594	BP	GO:0090594	inflammatory response to wounding	2024/1/3	15/18723	0.002401664	0.03330301	0.005188258	F2R	1
GO:0001977	BP	GO:0001977	renal system process involved in regulation of blood volume	2024/1/3	16/18723	0.002561638	0.03330301	0.005188258	F2R	1
GO:0001991	BP	GO:0001991	regulation of systemic arterial blood pressure by circulatory renin-angiotensin	2024/1/3	16/18723	0.002561638	0.03330301	0.005188258	F2R	1
GO:0097709	BP	GO:0097709	connective tissue replacement	2024/1/3	18/18723	0.002881535	0.03330301	0.005188258	F2R	1
GO:0002281	BP	GO:0002281	macrophage activation involved in immune response	2024/1/3	19/18723	0.003041458	0.03330301	0.005188258	DYSF	1
GO:0046597	BP	GO:0046597	negative regulation of viral entry into host cell	2024/1/3	21/18723	0.003361252	0.03330301	0.005188258	PTX3	1
GO:0003081	BP	GO:0003081	regulation of systemic arterial blood pressure by renin-angiotensin	2024/1/3	23/18723	0.003680978	0.03330301	0.005188258	F2R	1
GO:0030194	BP	GO:0030194	positive regulation of blood coagulation	2024/1/3	23/18723	0.003680978	0.03330301	0.005188258	F2R	1
GO:0050765	BP	GO:0050765	negative regulation of phagocytosis	2024/1/3	23/18723	0.003680978	0.03330301	0.005188258	DYSF	1
GO:1900048	BP	GO:1900048	positive regulation of hemostasis	2024/1/3	23/18723	0.003680978	0.03330301	0.005188258	F2R	1
GO:0050820	BP	GO:0050820	positive regulation of coagulation	2024/1/3	24/18723	0.003840815	0.03330301	0.005188258	F2R	1
GO:0003071	BP	GO:0003071	renal system process involved in regulation of systemic arterial blood pressure	2024/1/3	25/18723	0.004000635	0.03330301	0.005188258	F2R	1
GO:0003094	BP	GO:0003094	glomerular filtration	2024/1/3	25/18723	0.004000635	0.03330301	0.005188258	F2R	1
GO:1903901	BP	GO:1903901	negative regulation of viral life cycle	2024/1/3	25/18723	0.004000635	0.03330301	0.005188258	PTX3	1
GO:0097205	BP	GO:0097205	renal filtration	2024/1/3	26/18723	0.004160438	0.03330301	0.005188258	F2R	1
GO:0032967	BP	GO:0032967	positive regulation of collagen biosynthetic process	2024/1/3	27/18723	0.004320224	0.03330301	0.005188258	F2R	1
GO:0048873	BP	GO:0048873	homeostasis of number of cells within a tissue	2024/1/3	27/18723	0.004320224	0.03330301	0.005188258	F2R	1
GO:0007205	BP	GO:0007205	protein kinase C-activating G protein-coupled receptor signaling pathway	2024/1/3	28/18723	0.004479993	0.03330301	0.005188258	F2R	1
GO:0010714	BP	GO:0010714	positive regulation of collagen metabolic process	2024/1/3	28/18723	0.004479993	0.03330301	0.005188258	F2R	1
GO:0044788	BP	GO:0044788	modulation by host of viral process	2024/1/3	30/18723	0.00479948	0.03330301	0.005188258	PTX3	1
GO:1903019	BP	GO:1903019	negative regulation of glycoprotein metabolic process	2024/1/3	30/18723	0.00479948	0.03330301	0.005188258	PTX3	1
GO:0045987	BP	GO:0045987	positive regulation of smooth muscle contraction	2024/1/3	31/18723	0.004959197	0.03330301	0.005188258	F2R	1
GO:0035025	BP	GO:0035025	positive regulation of Rho protein signal transduction	2024/1/3	33/18723	0.005278581	0.03330301	0.005188258	F2R	1
GO:0051482	BP	GO:0051482	positive regulation of cytosolic calcium ion concentration involved in phospholipase C-activating G protein-coupled signaling pathway	2024/1/3	34/18723	0.005438248	0.03330301	0.005188258	F2R	1
GO:0034331	BP	GO:0034331	cell junction maintenance	2024/1/3	35/18723	0.005597897	0.03330301	0.005188258	F2R	1
GO:0045907	BP	GO:0045907	positive regulation of vasoconstriction	2024/1/3	35/18723	0.005597897	0.03330301	0.005188258	F2R	1
GO:0098801	BP	GO:0098801	regulation of renal system process	2024/1/3	35/18723	0.005597897	0.03330301	0.005188258	F2R	1
GO:0044060	BP	GO:0044060	regulation of endocrine process	2024/1/3	36/18723	0.005757529	0.03330301	0.005188258	F2R	1
GO:0001990	BP	GO:0001990	regulation of systemic arterial blood pressure by hormone	2024/1/3	37/18723	0.005917144	0.03330301	0.005188258	F2R	1
GO:0033363	BP	GO:0033363	secretory granule organization	2024/1/3	37/18723	0.005917144	0.03330301	0.005188258	F2R	1
GO:0051930	BP	GO:0051930	regulation of sensory perception of pain	2024/1/3	38/18723	0.006076742	0.03330301	0.005188258	F2R	1
GO:0051931	BP	GO:0051931	regulation of sensory perception	2024/1/3	39/18723	0.006236323	0.03330301	0.005188258	F2R	1
GO:0045429	BP	GO:0045429	positive regulation of nitric oxide biosynthetic process	2024/1/3	40/18723	0.006395887	0.03330301	0.005188258	PTX3	1
GO:0051281	BP	GO:0051281	positive regulation of release of sequestered calcium ion into cytosol	2024/1/3	40/18723	0.006395887	0.03330301	0.005188258	F2R	1
GO:1904407	BP	GO:1904407	positive regulation of nitric oxide metabolic process	2024/1/3	41/18723	0.006555434	0.03330301	0.005188258	PTX3	1
GO:0032965	BP	GO:0032965	regulation of collagen biosynthetic process	2024/1/3	42/18723	0.006714964	0.03330301	0.005188258	F2R	1
GO:0046596	BP	GO:0046596	regulation of viral entry into host cell	2024/1/3	42/18723	0.006714964	0.03330301	0.005188258	PTX3	1
GO:0007528	BP	GO:0007528	neuromuscular junction development	2024/1/3	44/18723	0.007033972	0.03330301	0.005188258	F2R	1
GO:0046427	BP	GO:0046427	positive regulation of receptor signaling pathway via JAK-STAT	2024/1/3	44/18723	0.007033972	0.03330301	0.005188258	F2R	1
GO:0022602	BP	GO:0022602	ovulation cycle process	2024/1/3	45/18723	0.00719345	0.03330301	0.005188258	PTX3	1
GO:0045933	BP	GO:0045933	positive regulation of muscle contraction	2024/1/3	45/18723	0.00719345	0.03330301	0.005188258	F2R	1
GO:0003044	BP	GO:0003044	regulation of systemic arterial blood pressure mediated by a chemical signal	2024/1/3	47/18723	0.007512356	0.033537303	0.005224759	F2R	1
GO:0010712	BP	GO:0010712	regulation of collagen metabolic process	2024/1/3	47/18723	0.007512356	0.033537303	0.005224759	F2R	1
GO:0052372	BP	GO:0052372	modulation by symbiont of entry into host	2024/1/3	49/18723	0.007831193	0.033755144	0.005258696	PTX3	1
GO:1904894	BP	GO:1904894	positive regulation of receptor signaling pathway via STAT	2024/1/3	49/18723	0.007831193	0.033755144	0.005258696	F2R	1
GO:0032964	BP	GO:0032964	collagen biosynthetic process	2024/1/3	51/18723	0.008149962	0.034533739	0.005379993	F2R	1
GO:0001541	BP	GO:0001541	ovarian follicle development	2024/1/3	53/18723	0.008468663	0.035286097	0.005497202	PTX3	1
GO:0010524	BP	GO:0010524	positive regulation of calcium ion transport into cytosol	2024/1/3	54/18723	0.008627988	0.035360607	0.00550881	F2R	1
GO:0090303	BP	GO:0090303	positive regulation of wound healing	2024/1/3	59/18723	0.009424356	0.035471965	0.005526159	F2R	1
GO:0009620	BP	GO:0009620	response to fungus	2024/1/3	60/18723	0.009583578	0.035471965	0.005526159	PTX3	1
GO:0051851	BP	GO:0051851	modulation by host of symbiont process	2024/1/3	60/18723	0.009583578	0.035471965	0.005526159	PTX3	1
GO:0043954	BP	GO:0043954	cellular component maintenance	2024/1/3	61/18723	0.009742784	0.035471965	0.005526159	F2R	1
GO:0032757	BP	GO:0032757	positive regulation of interleukin-8 production	2024/1/3	62/18723	0.009901972	0.035471965	0.005526159	F2R	1
GO:0045428	BP	GO:0045428	regulation of nitric oxide biosynthetic process	2024/1/3	62/18723	0.009901972	0.035471965	0.005526159	PTX3	1
GO:0006940	BP	GO:0006940	regulation of smooth muscle contraction	2024/1/3	64/18723	0.010220297	0.035471965	0.005526159	F2R	1
GO:0046579	BP	GO:0046579	positive regulation of Ras protein signal transduction	2024/1/3	64/18723	0.010220297	0.035471965	0.005526159	F2R	1
GO:0080164	BP	GO:0080164	regulation of nitric oxide metabolic process	2024/1/3	64/18723	0.010220297	0.035471965	0.005526159	PTX3	1
GO:1903018	BP	GO:1903018	regulation of glycoprotein metabolic process	2024/1/3	64/18723	0.010220297	0.035471965	0.005526159	PTX3	1
GO:0019229	BP	GO:0019229	regulation of vasoconstriction	2024/1/3	66/18723	0.010538555	0.035471965	0.005526159	F2R	1
GO:0030193	BP	GO:0030193	regulation of blood coagulation	2024/1/3	66/18723	0.010538555	0.035471965	0.005526159	F2R	1
GO:0050766	BP	GO:0050766	positive regulation of phagocytosis	2024/1/3	66/18723	0.010538555	0.035471965	0.005526159	PTX3	1
GO:0042698	BP	GO:0042698	ovulation cycle	2024/1/3	68/18723	0.010856743	0.035471965	0.005526159	PTX3	1
GO:1900046	BP	GO:1900046	regulation of hemostasis	2024/1/3	68/18723	0.010856743	0.035471965	0.005526159	F2R	1
GO:0050818	BP	GO:0050818	regulation of coagulation	2024/1/3	71/18723	0.011333899	0.035471965	0.005526159	F2R	1
GO:0043903	BP	GO:0043903	regulation of biological process involved in symbiotic interaction	2024/1/3	72/18723	0.011492917	0.035471965	0.005526159	PTX3	1
GO:0050709	BP	GO:0050709	negative regulation of protein secretion	2024/1/3	72/18723	0.011492917	0.035471965	0.005526159	F2R	1
GO:0051057	BP	GO:0051057	positive regulation of small GTPase mediated signal transduction	2024/1/3	72/18723	0.011492917	0.035471965	0.005526159	F2R	1
GO:1903036	BP	GO:1903036	positive regulation of response to wounding	2024/1/3	72/18723	0.011492917	0.035471965	0.005526159	F2R	1
GO:1904427	BP	GO:1904427	positive regulation of calcium ion transmembrane transport	2024/1/3	73/18723	0.011651917	0.035524138	0.005534287	F2R	1
GO:0006809	BP	GO:0006809	nitric oxide biosynthetic process	2024/1/3	76/18723	0.012128817	0.036532581	0.005691392	PTX3	1
GO:0006919	BP	GO:0006919	activation of cysteine-type endopeptidase activity involved in apoptotic process	2024/1/3	78/18723	0.012446665	0.036644079	0.005708762	F2R	1
GO:0014068	BP	GO:0014068	positive regulation of phosphatidylinositol 3-kinase signaling	2024/1/3	79/18723	0.012605563	0.036644079	0.005708762	F2R	1
GO:0051279	BP	GO:0051279	regulation of release of sequestered calcium ion into cytosol	2024/1/3	79/18723	0.012605563	0.036644079	0.005708762	F2R	1
GO:0046209	BP	GO:0046209	nitric oxide metabolic process	2024/1/3	81/18723	0.012923309	0.036713945	0.005719646	PTX3	1
GO:0051817	BP	GO:0051817	modulation of process of other organism involved in symbiotic interaction	2024/1/3	81/18723	0.012923309	0.036713945	0.005719646	PTX3	1
GO:2001057	BP	GO:2001057	reactive nitrogen species metabolic process	2024/1/3	82/18723	0.013082156	0.036747629	0.005724894	PTX3	1
GO:0050886	BP	GO:0050886	endocrine process	2024/1/3	83/18723	0.013240986	0.036780517	0.005730017	F2R	1
GO:0042310	BP	GO:0042310	vasoconstriction	2024/1/3	84/18723	0.013399799	0.036812636	0.005735021	F2R	1
GO:0035023	BP	GO:0035023	regulation of Rho protein signal transduction	2024/1/3	86/18723	0.013717374	0.037275474	0.005807127	F2R	1
GO:0048477	BP	GO:0048477	oogenesis	2024/1/3	90/18723	0.01435232	0.037765005	0.00588339	PTX3	1
GO:0002275	BP	GO:0002275	myeloid cell activation involved in immune response	2024/1/3	91/18723	0.014511014	0.037765005	0.00588339	DYSF	1
GO:0048525	BP	GO:0048525	negative regulation of viral process	2024/1/3	92/18723	0.014669691	0.037765005	0.00588339	PTX3	1
GO:0032755	BP	GO:0032755	positive regulation of interleukin-6 production	2024/1/3	93/18723	0.014828351	0.037765005	0.00588339	F2R	1
GO:0051702	BP	GO:0051702	biological process involved in interaction with symbiont	2024/1/3	94/18723	0.014986994	0.037765005	0.00588339	PTX3	1
GO:0008585	BP	GO:0008585	female gonad development	2024/1/3	95/18723	0.015145619	0.037765005	0.00588339	PTX3	1
GO:0003073	BP	GO:0003073	regulation of systemic arterial blood pressure	2024/1/3	96/18723	0.015304228	0.037765005	0.00588339	F2R	1
GO:0006910	BP	GO:0006910	phagocytosis, recognition	2024/1/3	100/18723	0.015938493	0.037765005	0.00588339	PTX3	1
GO:0046545	BP	GO:0046545	development of primary female sexual characteristics	2024/1/3	100/18723	0.015938493	0.037765005	0.00588339	PTX3	1
GO:0010522	BP	GO:0010522	regulation of calcium ion transport into cytosol	2024/1/3	102/18723	0.016255523	0.037765005	0.00588339	F2R	1
GO:0032677	BP	GO:0032677	regulation of interleukin-8 production	2024/1/3	102/18723	0.016255523	0.037765005	0.00588339	F2R	1
GO:0019233	BP	GO:0019233	sensory perception of pain	2024/1/3	103/18723	0.016414012	0.037765005	0.00588339	F2R	1
GO:0032637	BP	GO:0032637	interleukin-8 production	2024/1/3	103/18723	0.016414012	0.037765005	0.00588339	F2R	1
GO:0046425	BP	GO:0046425	regulation of receptor signaling pathway via JAK-STAT	2024/1/3	103/18723	0.016414012	0.037765005	0.00588339	F2R	1
GO:0007200	BP	GO:0007200	phospholipase C-activating G protein-coupled receptor signaling pathway	2024/1/3	104/18723	0.016572485	0.037765005	0.00588339	F2R	1
GO:0032963	BP	GO:0032963	collagen metabolic process	2024/1/3	104/18723	0.016572485	0.037765005	0.00588339	F2R	1
GO:0006906	BP	GO:0006906	vesicle fusion	2024/1/3	106/18723	0.016889379	0.037765005	0.00588339	DYSF	1
GO:0035821	BP	GO:0035821	modulation of process of other organism	2024/1/3	106/18723	0.016889379	0.037765005	0.00588339	PTX3	1
GO:0042116	BP	GO:0042116	macrophage activation	2024/1/3	106/18723	0.016889379	0.037765005	0.00588339	DYSF	1
GO:0003014	BP	GO:0003014	renal system process	2024/1/3	110/18723	0.017522962	0.037765005	0.00588339	F2R	1
GO:0006939	BP	GO:0006939	smooth muscle contraction	2024/1/3	110/18723	0.017522962	0.037765005	0.00588339	F2R	1
GO:0032611	BP	GO:0032611	interleukin-1 beta production	2024/1/3	110/18723	0.017522962	0.037765005	0.00588339	F2R	1
GO:0032651	BP	GO:0032651	regulation of interleukin-1 beta production	2024/1/3	110/18723	0.017522962	0.037765005	0.00588339	F2R	1
GO:0090174	BP	GO:0090174	organelle membrane fusion	2024/1/3	110/18723	0.017522962	0.037765005	0.00588339	DYSF	1
GO:0014066	BP	GO:0014066	regulation of phosphatidylinositol 3-kinase signaling	2024/1/3	111/18723	0.017681316	0.037780589	0.005885818	F2R	1
GO:0046660	BP	GO:0046660	female sex differentiation	2024/1/3	114/18723	0.018156274	0.038143432	0.005942345	PTX3	1
GO:1904892	BP	GO:1904892	regulation of receptor signaling pathway via STAT	2024/1/3	114/18723	0.018156274	0.038143432	0.005942345	F2R	1
GO:0051209	BP	GO:0051209	release of sequestered calcium ion into cytosol	2024/1/3	115/18723	0.018314559	0.038155331	0.005944199	F2R	1
GO:0051283	BP	GO:0051283	negative regulation of sequestering of calcium ion	2024/1/3	116/18723	0.018472827	0.038166999	0.005946017	F2R	1
GO:0051282	BP	GO:0051282	regulation of sequestering of calcium ion	2024/1/3	118/18723	0.018789313	0.03850269	0.005998314	F2R	1
GO:0051208	BP	GO:0051208	sequestering of calcium ion	2024/1/3	122/18723	0.01942208	0.039157419	0.006100314	F2R	1
GO:0051928	BP	GO:0051928	positive regulation of calcium ion transport	2024/1/3	122/18723	0.01942208	0.039157419	0.006100314	F2R	1
GO:0030168	BP	GO:0030168	platelet activation	2024/1/3	123/18723	0.019580229	0.039160458	0.006100787	F2R	1
GO:0051224	BP	GO:0051224	negative regulation of protein transport	2024/1/3	127/18723	0.020212656	0.039784433	0.006197996	F2R	1
GO:0032612	BP	GO:0032612	interleukin-1 production	2024/1/3	128/18723	0.02037072	0.039784433	0.006197996	F2R	1
GO:0032652	BP	GO:0032652	regulation of interleukin-1 production	2024/1/3	128/18723	0.02037072	0.039784433	0.006197996	F2R	1
GO:0043280	BP	GO:0043280	positive regulation of cysteine-type endopeptidase activity involved in apoptotic process	2024/1/3	129/18723	0.020528767	0.039784433	0.006197996	F2R	1
GO:1904950	BP	GO:1904950	negative regulation of establishment of protein localization	2024/1/3	131/18723	0.020844811	0.040086175	0.006245004	F2R	1
GO:0061041	BP	GO:0061041	regulation of wound healing	2024/1/3	134/18723	0.021318748	0.040288417	0.006276511	F2R	1
GO:0007266	BP	GO:0007266	Rho protein signal transduction	2024/1/3	137/18723	0.021792533	0.040288417	0.006276511	F2R	1
GO:0007292	BP	GO:0007292	female gamete generation	2024/1/3	140/18723	0.022266165	0.040288417	0.006276511	PTX3	1
GO:0035296	BP	GO:0035296	regulation of tube diameter	2024/1/3	141/18723	0.022424008	0.040288417	0.006276511	F2R	1
GO:0048284	BP	GO:0048284	organelle fusion	2024/1/3	141/18723	0.022424008	0.040288417	0.006276511	DYSF	1
GO:0097746	BP	GO:0097746	blood vessel diameter maintenance	2024/1/3	141/18723	0.022424008	0.040288417	0.006276511	F2R	1
GO:0007009	BP	GO:0007009	plasma membrane organization	2024/1/3	142/18723	0.022581834	0.040288417	0.006276511	DYSF	1
GO:0035150	BP	GO:0035150	regulation of tube size	2024/1/3	142/18723	0.022581834	0.040288417	0.006276511	F2R	1
GO:0097553	BP	GO:0097553	calcium ion transmembrane import into cytosol	2024/1/3	142/18723	0.022581834	0.040288417	0.006276511	F2R	1
GO:0014065	BP	GO:0014065	phosphatidylinositol 3-kinase signaling	2024/1/3	144/18723	0.022897436	0.040288417	0.006276511	F2R	1
GO:0031644	BP	GO:0031644	regulation of nervous system process	2024/1/3	144/18723	0.022897436	0.040288417	0.006276511	F2R	1
GO:0046718	BP	GO:0046718	viral entry into host cell	2024/1/3	144/18723	0.022897436	0.040288417	0.006276511	PTX3	1
GO:0043524	BP	GO:0043524	negative regulation of neuron apoptotic process	2024/1/3	145/18723	0.023055211	0.040288417	0.006276511	F2R	1
GO:1903531	BP	GO:1903531	negative regulation of secretion by cell	2024/1/3	147/18723	0.023370711	0.040288417	0.006276511	F2R	1
GO:1903900	BP	GO:1903900	regulation of viral life cycle	2024/1/3	148/18723	0.023528435	0.040288417	0.006276511	PTX3	1
GO:2001056	BP	GO:2001056	positive regulation of cysteine-type endopeptidase activity	2024/1/3	148/18723	0.023528435	0.040288417	0.006276511	F2R	1
GO:0044409	BP	GO:0044409	entry into host	2024/1/3	151/18723	0.024001507	0.040543086	0.006316186	PTX3	1
GO:1904064	BP	GO:1904064	positive regulation of cation transmembrane transport	2024/1/3	151/18723	0.024001507	0.040543086	0.006316186	F2R	1
GO:1903169	BP	GO:1903169	regulation of calcium ion transmembrane transport	2024/1/3	159/18723	0.025262283	0.042366339	0.00660023	F2R	1
GO:0060402	BP	GO:0060402	calcium ion transport into cytosol	2024/1/3	160/18723	0.025419803	0.042366339	0.00660023	F2R	1
GO:0061025	BP	GO:0061025	membrane fusion	2024/1/3	163/18723	0.025892264	0.042503162	0.006621545	DYSF	1
GO:0050792	BP	GO:0050792	regulation of viral process	2024/1/3	164/18723	0.026049716	0.042503162	0.006621545	PTX3	1
GO:0032635	BP	GO:0032635	interleukin-6 production	2024/1/3	165/18723	0.026207152	0.042503162	0.006621545	F2R	1
GO:0032675	BP	GO:0032675	regulation of interleukin-6 production	2024/1/3	165/18723	0.026207152	0.042503162	0.006621545	F2R	1
GO:0034767	BP	GO:0034767	positive regulation of ion transmembrane transport	2024/1/3	167/18723	0.026521973	0.042503162	0.006621545	F2R	1
GO:1903034	BP	GO:1903034	regulation of response to wounding	2024/1/3	167/18723	0.026521973	0.042503162	0.006621545	F2R	1
GO:0006937	BP	GO:0006937	regulation of muscle contraction	2024/1/3	169/18723	0.026836726	0.042690897	0.006650792	F2R	1
GO:0007259	BP	GO:0007259	receptor signaling pathway via JAK-STAT	2024/1/3	170/18723	0.026994077	0.042690897	0.006650792	F2R	1
GO:0051048	BP	GO:0051048	negative regulation of secretion	2024/1/3	171/18723	0.027151411	0.042690897	0.006650792	F2R	1
GO:0048771	BP	GO:0048771	tissue remodeling	2024/1/3	175/18723	0.027780577	0.043137542	0.006720375	F2R	1
GO:0052126	BP	GO:0052126	movement in host environment	2024/1/3	175/18723	0.027780577	0.043137542	0.006720375	PTX3	1
GO:0048015	BP	GO:0048015	phosphatidylinositol-mediated signaling	2024/1/3	178/18723	0.028252274	0.04349543	0.00677613	F2R	1
GO:0010950	BP	GO:0010950	positive regulation of endopeptidase activity	2024/1/3	179/18723	0.028409472	0.04349543	0.00677613	F2R	1
GO:0097696	BP	GO:0097696	receptor signaling pathway via STAT	2024/1/3	181/18723	0.028723818	0.04349543	0.00677613	F2R	1
GO:0048017	BP	GO:0048017	inositol lipid-mediated signaling	2024/1/3	182/18723	0.028880965	0.04349543	0.00677613	F2R	1
GO:0060401	BP	GO:0060401	cytosolic calcium ion transport	2024/1/3	182/18723	0.028880965	0.04349543	0.00677613	F2R	1
GO:0055001	BP	GO:0055001	muscle cell development	2024/1/3	184/18723	0.029195209	0.043652938	0.006800668	DYSF	1
GO:0008217	BP	GO:0008217	regulation of blood pressure	2024/1/3	186/18723	0.029509386	0.043652938	0.006800668	F2R	1
GO:0043123	BP	GO:0043123	positive regulation of I-kappaB kinase/NF-kappaB signaling	2024/1/3	186/18723	0.029509386	0.043652938	0.006800668	F2R	1
GO:0046578	BP	GO:0046578	regulation of Ras protein signal transduction	2024/1/3	189/18723	0.029980523	0.044089005	0.006868603	F2R	1
GO:0010952	BP	GO:0010952	positive regulation of peptidase activity	2024/1/3	197/18723	0.031236144	0.045666877	0.007114419	F2R	1
GO:0045216	BP	GO:0045216	cell-cell junction organization	2024/1/3	200/18723	0.031706722	0.046085352	0.007179613	F2R	1
GO:0051701	BP	GO:0051701	biological process involved in interaction with host	2024/1/3	203/18723	0.032177148	0.046498769	0.007244019	PTX3	1
GO:1901215	BP	GO:1901215	negative regulation of neuron death	2024/1/3	208/18723	0.032960853	0.047310775	0.007370521	F2R	1
GO:0043281	BP	GO:0043281	regulation of cysteine-type endopeptidase activity involved in apoptotic process	2024/1/3	209/18723	0.033117543	0.047310775	0.007370521	F2R	1
GO:0043523	BP	GO:0043523	regulation of neuron apoptotic process	2024/1/3	212/18723	0.033587511	0.047709533	0.007432643	F2R	1
GO:0051651	BP	GO:0051651	maintenance of location in cell	2024/1/3	214/18723	0.033900739	0.0478824	0.007459574	F2R	1
GO:0007596	BP	GO:0007596	blood coagulation	2024/1/3	217/18723	0.034370454	0.047974765	0.007473963	F2R	1
GO:0070374	BP	GO:0070374	positive regulation of ERK1 and ERK2 cascade	2024/1/3	217/18723	0.034370454	0.047974765	0.007473963	F2R	1
GO:0034764	BP	GO:0034764	positive regulation of transmembrane transport	2024/1/3	219/18723	0.034683513	0.047974765	0.007473963	F2R	1
GO:0008406	BP	GO:0008406	gonad development	2024/1/3	221/18723	0.034996504	0.047974765	0.007473963	PTX3	1
GO:0007599	BP	GO:0007599	hemostasis	2024/1/3	222/18723	0.035152974	0.047974765	0.007473963	F2R	1
GO:0050817	BP	GO:0050817	coagulation	2024/1/3	222/18723	0.035152974	0.047974765	0.007473963	F2R	1
GO:0002274	BP	GO:0002274	myeloid leukocyte activation	2024/1/3	223/18723	0.035309427	0.047974765	0.007473963	DYSF	1
GO:0008037	BP	GO:0008037	cell recognition	2024/1/3	225/18723	0.035622283	0.04813822	0.007499428	PTX3	1
GO:0045137	BP	GO:0045137	development of primary sexual characteristics	2024/1/3	227/18723	0.035935071	0.048299827	0.007524605	PTX3	1
GO:2000116	BP	GO:2000116	regulation of cysteine-type endopeptidase activity	2024/1/3	235/18723	0.037185547	0.049713298	0.007744809	F2R	1
GO:0005770	CC	GO:0005770	late endosome	2024/2/3	282/19550	0.000616082	0.011809813	0.002367882	DYSF/F2R	2
GO:0005769	CC	GO:0005769	early endosome	2024/2/3	394/19550	0.001199205	0.011809813	0.002367882	DYSF/F2R	2
GO:0031094	CC	GO:0031094	platelet dense tubular network	2024/1/3	11/19550	0.001687116	0.011809813	0.002367882	F2R	1
GO:0030315	CC	GO:0030315	T-tubule	2024/1/3	51/19550	0.007806087	0.032111454	0.006438387	DYSF	1
GO:1904724	CC	GO:1904724	tertiary granule lumen	2024/1/3	55/19550	0.008416605	0.032111454	0.006438387	PTX3	1
GO:0035580	CC	GO:0035580	specific granule lumen	2024/1/3	62/19550	0.00948441	0.032111454	0.006438387	PTX3	1
GO:0031594	CC	GO:0031594	neuromuscular junction	2024/1/3	70/19550	0.010703818	0.032111454	0.006438387	F2R	1
GO:0005901	CC	GO:0005901	caveola	2024/1/3	84/19550	0.012835374	0.033692858	0.00675546	F2R	1
GO:0034451	CC	GO:0034451	centriolar satellite	2024/1/3	107/19550	0.016330566	0.037161602	0.007450948	DYSF	1
GO:0044853	CC	GO:0044853	plasma membrane raft	2024/1/3	116/19550	0.017696001	0.037161602	0.007450948	F2R	1
GO:0042383	CC	GO:0042383	sarcolemma	2024/1/3	138/19550	0.021028409	0.040145145	0.008049152	DYSF	1
GO:0042581	CC	GO:0042581	specific granule	2024/1/3	160/19550	0.024353273	0.040315127	0.008083233	PTX3	1
GO:0070820	CC	GO:0070820	tertiary granule	2024/1/3	164/19550	0.024956983	0.040315127	0.008083233	PTX3	1
GO:0046790	MF	GO:0046790	virion binding	2024/1/3	12/18368	0.001958757	0.007476067	0.000715413	PTX3	1
GO:0001846	MF	GO:0001846	opsonin binding	2024/1/3	15/18368	0.002448046	0.007476067	0.000715413	PTX3	1
GO:0031681	MF	GO:0031681	G-protein beta-subunit binding	2024/1/3	20/18368	0.003263172	0.007476067	0.000715413	F2R	1
GO:0001848	MF	GO:0001848	complement binding	2024/1/3	21/18368	0.003426145	0.007476067	0.000715413	PTX3	1
GO:0001965	MF	GO:0001965	G-protein alpha-subunit binding	2024/1/3	24/18368	0.003914954	0.007476067	0.000715413	F2R	1
GO:0030247	MF	GO:0030247	polysaccharide binding	2024/1/3	25/18368	0.004077855	0.007476067	0.000715413	PTX3	1
GO:0005544	MF	GO:0005544	calcium-dependent phospholipid binding	2024/1/3	54/18368	0.00879426	0.013819552	0.001322445	DYSF	1
GO:0008528	MF	GO:0008528	G protein-coupled peptide receptor activity	2024/1/3	147/18368	0.023818799	0.030290181	0.002898582	F2R	1
GO:0001653	MF	GO:0001653	peptide receptor activity	2024/1/3	153/18368	0.024782876	0.030290181	0.002898582	F2R	1
GO:0030246	MF	GO:0030246	carbohydrate binding	2024/1/3	271/18368	0.043614276	0.047975704	0.004590976	PTX3	1
