# Supplementary material for: Identification of glucocorticoid-related genes in systemic lupus erythematosus using bioinformatics analysis and machine learning
Source: PLoS One. 2025 Mar 25;20(3):e0319737. doi: 10.1371/journal.pone.0319737 (PMC11936220; doi:10.1371/journal.pone.0319737)
Supplement: S11 Table — (CSV) [file pone.0319737.s011.csv]

	ID	Description	GeneRatio	BgRatio	pvalue	p.adjust	qvalue	geneID	Count
hsa04610	hsa04610	Complement and coagulation cascades	2024/1/1	88/8842	0.009952499	0.035908166	NA	F2R	1
hsa04611	hsa04611	Platelet activation	2024/1/1	125/8842	0.014137073	0.035908166	NA	F2R	1
hsa04072	hsa04072	Phospholipase D signaling pathway	2024/1/1	149/8842	0.016851391	0.035908166	NA	F2R	1
hsa05130	hsa05130	Pathogenic Escherichia coli infection	2024/1/1	203/8842	0.022958607	0.035908166	NA	F2R	1
hsa04015	hsa04015	Rap1 signaling pathway	2024/1/1	212/8842	0.023976476	0.035908166	NA	F2R	1
hsa04024	hsa04024	cAMP signaling pathway	2024/1/1	226/8842	0.025559828	0.035908166	NA	F2R	1
hsa04810	hsa04810	Regulation of actin cytoskeleton	2024/1/1	230/8842	0.026012214	0.035908166	NA	F2R	1
hsa04020	hsa04020	Calcium signaling pathway	2024/1/1	254/8842	0.028726532	0.035908166	NA	F2R	1
hsa04151	hsa04151	PI3K-Akt signaling pathway	2024/1/1	362/8842	0.040940964	0.041619543	NA	F2R	1
hsa04080	hsa04080	Neuroactive ligand-receptor interaction	2024/1/1	368/8842	0.041619543	0.041619543	NA	F2R	1
