# Supplementary material for: Identification of glucocorticoid-related genes in systemic lupus erythematosus using bioinformatics analysis and machine learning
Source: PLoS One. 2025 Mar 25;20(3):e0319737. doi: 10.1371/journal.pone.0319737 (PMC11936220; doi:10.1371/journal.pone.0319737)
Supplement: S12 Table — (CSV) [file pone.0319737.s012.csv]

	celltype	p.value	up_group
1	Activated CD8 T cell	0.00824107765480712	Control
2	Central memory CD8 T cell	1.74026079387121e-09	SLE
3	Effector memeory CD8 T cell	0.000199209668355687	Control
4	Activated CD4 T cell	0.0217025294337759	SLE
6	Effector memeory CD4 T cell	0.000130300301373946	Control
8	Gamma delta T cell	0.0139263635005595	SLE
11	Type 2 T helper cell	0.0389668259829194	SLE
15	Memory B cell	0.00224386221146535	Control
16	Natural killer cell	0.0246138504194612	SLE
19	Myeloid derived suppressor cell	0.000140867250637695	SLE
20	Natural killer T cell	0.00271623481945228	Control
21	Activated dendritic cell	5.61407539805454e-09	SLE
22	Plasmacytoid dendritic cell	0.0285488681951291	SLE
23	Immature dendritic cell	0.0447722678001773	SLE
24	Macrophage	6.89476233576092e-05	SLE
25	Eosinophil	9.13401480169301e-05	SLE
26	Mast cell	1.561934796145e-08	SLE
27	Monocyte	0.00151706932783645	SLE
28	Neutrophil	2.20598803437563e-09	SLE
