# Supplementary material for: Identification of glucocorticoid-related genes in systemic lupus erythematosus using bioinformatics analysis and machine learning
Source: PLoS One. 2025 Mar 25;20(3):e0319737. doi: 10.1371/journal.pone.0319737 (PMC11936220; doi:10.1371/journal.pone.0319737)
Supplement: S13 Table — (CSV) [file pone.0319737.s013.csv]

	celltype	p.value	up_group
1	HALLMARK_ADIPOGENESIS	8.10792127893593e-07	SLE
4	HALLMARK_ANGIOGENESIS	1.08807145861615e-06	SLE
6	HALLMARK_APICAL_SURFACE	0.00847827214888897	Control
7	HALLMARK_APOPTOSIS	6.32970674822745e-07	SLE
9	HALLMARK_CHOLESTEROL_HOMEOSTASIS	6.16336371762814e-08	SLE
10	HALLMARK_COAGULATION	0.00246973395108321	SLE
11	HALLMARK_COMPLEMENT	0.00108445456380423	SLE
12	HALLMARK_DNA_REPAIR	1.01944193451346e-05	SLE
14	HALLMARK_EPITHELIAL_MESENCHYMAL_TRANSITION	3.42028064710718e-05	SLE
15	HALLMARK_ESTROGEN_RESPONSE_EARLY	0.0307118855748442	SLE
16	HALLMARK_ESTROGEN_RESPONSE_LATE	1.38690044227892e-06	SLE
17	HALLMARK_FATTY_ACID_METABOLISM	7.23958955022805e-08	SLE
19	HALLMARK_GLYCOLYSIS	5.9470209154242e-09	SLE
20	HALLMARK_HEDGEHOG_SIGNALING	5.62502767829638e-05	Control
22	HALLMARK_HYPOXIA	2.63288871298733e-09	SLE
23	HALLMARK_IL2_STAT5_SIGNALING	0.0479385101919836	SLE
24	HALLMARK_IL6_JAK_STAT3_SIGNALING	2.34019579356794e-09	SLE
25	HALLMARK_INFLAMMATORY_RESPONSE	5.00170572410224e-09	SLE
26	HALLMARK_INTERFERON_ALPHA_RESPONSE	3.78458804562394e-08	SLE
27	HALLMARK_INTERFERON_GAMMA_RESPONSE	4.93043167523851e-07	SLE
28	HALLMARK_KRAS_SIGNALING_DN	0.00327787481427901	SLE
29	HALLMARK_KRAS_SIGNALING_UP	9.3963330974697e-07	SLE
31	HALLMARK_MTORC1_SIGNALING	3.83189028181275e-07	SLE
33	HALLMARK_MYC_TARGETS_V2	0.0115195110096597	SLE
35	HALLMARK_NOTCH_SIGNALING	0.0246138504194612	SLE
36	HALLMARK_OXIDATIVE_PHOSPHORYLATION	3.46219634230972e-07	SLE
37	HALLMARK_P53_PATHWAY	2.43833383478803e-08	SLE
38	HALLMARK_PANCREAS_BETA_CELLS	0.0128452241587011	Control
42	HALLMARK_REACTIVE_OXYGEN_SPECIES_PATHWAY	6.50362646216283e-08	SLE
43	HALLMARK_SPERMATOGENESIS	0.00263167551293502	SLE
44	HALLMARK_TGF_BETA_SIGNALING	4.39323735712298e-05	Control
45	HALLMARK_TNFA_SIGNALING_VIA_NFKB	1.01529389978176e-09	SLE
47	HALLMARK_UV_RESPONSE_DN	1.85024447871129e-06	Control
48	HALLMARK_UV_RESPONSE_UP	0.00027971881234254	SLE
50	HALLMARK_XENOBIOTIC_METABOLISM	1.3197158855313e-08	SLE
