# Supplementary material for: Identification of glucocorticoid-related genes in systemic lupus erythematosus using bioinformatics analysis and machine learning
Source: PLoS One. 2025 Mar 25;20(3):e0319737. doi: 10.1371/journal.pone.0319737 (PMC11936220; doi:10.1371/journal.pone.0319737)
Supplement: S14 Table — (CSV) [file pone.0319737.s014.csv]

RBP	geneName	clusterNum
CELF2	DYSF	17
ELAVL1	DYSF	70
ELAVL3	DYSF	24
FMR1	DYSF	11
FUS	DYSF	41
HNRNPA2B1	DYSF	21
IGF2BP1	DYSF	8
IGF2BP3	DYSF	14
LIN28B	DYSF	14
MBNL2	DYSF	19
NXF1	DYSF	13
QKI	DYSF	15
RBMX	DYSF	102
RC3H1	DYSF	7
SCAF8	DYSF	5
SRSF2	DYSF	12
SSB	DYSF	61
TAF15	DYSF	26
TARDBP	DYSF	82
YBX1	DYSF	47
YTHDF1	DYSF	10
ALYREF	F2R	9
CELF2	F2R	22
CHTOP	F2R	7
ELAVL1	F2R	12
ELAVL3	F2R	6
HNRNPL	F2R	16
HNRNPU	F2R	8
IGF2BP1	F2R	8
IGF2BP3	F2R	7
LIN28B	F2R	7
NXF1	F2R	13
QKI	F2R	8
RBMX	F2R	12
RC3H1	F2R	5
SRSF2	F2R	9
TARDBP	F2R	7
UNK	F2R	6
UPF1	F2R	5
YTHDC1	F2R	6
YTHDF1	F2R	5
YTHDF3	F2R	7
ELAVL1	PTX3	6
RC3H1	PTX3	7
