# Supplementary material for: Identification of glucocorticoid-related genes in systemic lupus erythematosus using bioinformatics analysis and machine learning
Source: PLoS One. 2025 Mar 25;20(3):e0319737. doi: 10.1371/journal.pone.0319737 (PMC11936220; doi:10.1371/journal.pone.0319737)
Supplement: S15 Table — (CSV) [file pone.0319737.s015.csv]

gene	drug	regulatory.approval	indication	interaction.score
F2R	VORAPAXAR	Approved	cardiovascular agent	1.00976290837874
F2R	ATROPINE	Approved	nerve agent antidote	0.237591272559704
F2R	ASPIRIN	Approved	NSAID	antithrombotic	anticoagulant	0.0572915125321271
F2R	THROMBIN	Approved	topical tissue sealant	for treatment of hemophilia B	coagulant	0.841469090315617
F2R	ALPROSTADIL	Approved	for treatment of sexual dysfunction in women	for treatment of erectile dysfunction	0.175610940587607
F2R	WORTMANNIN	Not Approved		0.288503688108211
F2R	THALIDOMIDE	Approved	antineoplastic agent	0.109163557662566
F2R	CLOPIDOGREL	Approved	antithrombotic	antiplatelet agent	0.115401475243285
F2R	DESIRUDIN	Approved	antithrombotic	1.00976290837874
F2R	TINZAPARIN SODIUM	Approved	Anticoagulants	anticoagulant	0.577007376216423
F2R	RECOMBINANT TRANSFORMING GROWTH FACTOR	Not Approved		0.183593256068862
F2R	ARGATROBAN	Approved	anticoagulant	1.34635054450499
F2R	N-(5-{4-CHLORO-3-[(2-HYDROXYETHYL)SULFAMOYL]PHENYL}-4-METHYL-1	3-THIAZOL-2-YL)ACETAMIDE	Not Approved		2.01952581675748
F2R	TYROSINE KINASE INHIBITOR	Not Approved		0.155348139750575
F2R	THERAPEUTIC GLUCOCORTICOID	Not Approved		0.118795636279852
F2R	BLEOMYCIN	Approved	antineoplastic agent	0.252440727094685
F2R	DEHYDRATED ALCOHOL	Approved		0.051127235867278
F2R	TORIN 2	Not Approved		0.288503688108211
F2R	BEVACIZUMAB-AWWB	Approved	antineoplastic agent	0.100976290837874
F2R	RUSALATIDE	Not Approved	for treatment of diabetic foot ulcers	0.673175272252494
F2R	COMPOUND 22 [WO2019141694A1]	Not Approved		2.01952581675748
F2R	PZ-128	Not Approved		2.01952581675748
F2R	PAREGORIC	Approved	analgesic	0.0878054702938035
F2R	ATOPAXAR	Not Approved		2.01952581675748
F2R	VORAPAXAR SULFATE	Approved		2.01952581675748
